# Supplementary material for: Single-cell mtDNA dynamics in tumors is driven by coregulation of nuclear and mitochondrial genomes
Source: Nat Genet. 2024 May 13;56(5):889–99. doi: 10.1038/s41588-024-01724-8 (PMC11096122; doi:10.1038/s41588-024-01724-8)
Supplement: Supplementary file 2 — Supplementary Table 1: An overview of the mtDNA DLP+ data. Supplementary Table 2: Per-cell level DLP+ sequencing statistics for 184-hTERT cell lines, HGSC and TNBC tumors. Supplementary Table 3: Summary of doublets and tetraploid cell images across sequencing libraries. Supplementary Table 4: Median number of variants per diploid and tetraploid cells across samples. Supplementary Table 5: Descriptions and prior distributions of random variables and data in the MityBayes model. Supplementary Table 6: Cell cycle dataset with ploidy estimates from the PERT model. [file 41588_2024_1724_MOESM2_ESM.xlsx]

## Sheet: TableS1
Experiment Group	Sample	Library ID	Timepoints	Number of lanes	Tissue type	Number of cells	Median mtDNA read counts	Median mtDNA read depth	Dataset reference
Normal Breast Epithelial	SA039	A73044B	X25	2	184hTERT	1382	289543	17.48	EGAS00001004448
Normal Breast Epithelial		A96199B	X30	2		739	426608	25.75	EGAS00001004448
Normal Breast Epithelial		A73047D	X51	5		1254	735938	44.42	EGAS00001004448
Normal Breast Epithelial		A96226B	X60	2		636	354562	21.4	EGAS00001004448
DNA Repair	SA1054	A95632A		2	184hTERT BRCA1-/-; p53-/-	430	1037261	62.61	EGAS00001003190
DNA Repair	SA1055	A95621A		2	184hTERT BRCA2-/-; p53-/-	472	797804	48.15	EGAS00001003190
DNA Repair	SA1056	A95635A		2	BRCA2-/-; p53-/-	584	427610	25.81	EGAS00001003190
DNA Repair	SA1188	A95618B		8	BRCA2+/-; p53-/-	950	168202	10.15	EGAS00001003190
DNA Repair	SA1188	A95652A		3	BRCA2+/-; p53-/-	1062	436720	26.36	EGAS00001003190
DNA Repair	SA1292	A118389B		10	BRCA1+/-; p53-/-	463	164058	9.9	EGAS00001003190
Other cell lines	SA1087	A96150A		1	HeLa	507	450364	27.18	EGAD00001009435
Other cell lines	SA1090	A96213A		5	HGSC	573	1319952	79.67	EGAD00001009435
Cell cycle sorted	SA1044	A96139A		6	T-47D	999	1314178	79.32	EGAD00001009435
Cell cycle sorted	SA1044	A96147A		6	T-47D	1535	882926	53.29	EGAD00001009435
Cell cycle sorted	SA928	A73044A		6	GM18507	439	498565	30.09	EGAD00001009435
Cell cycle sorted	SA928	A90553C		11	GM18507	1195	611066	36.88	EGAD00001009435
Fitness	SA906a	A96180B	X10	2	184hTERT p53-/-	974	269450	16.26	EGAS00001004448
Fitness		A96210C	X15	2		891	305768	18.46	EGAS00001004448
Fitness		A96216A	X25	1		329	61928	3.74	EGAS00001004448
Fitness		A96175C	X30	2		812	273044	16.48	EGAS00001004448
Fitness		A96183C	X40	2		473	520568	31.42	EGAS00001004448
Fitness		A96186A	X50	2		534	442144	26.69	EGAS00001004448
Fitness		A96146A	X57	1		737	185164	11.18	EGAS00001004448
Fitness	SA906b	A96215A	X20	2		1066	360232	21.74	EGAS00001004448
Fitness		A96211C	X30	2		1084	303596	18.32	EGAS00001004448
Fitness		A96172B	X35	2		1371	218092	13.16	EGAS00001004448
Fitness		A96155B	X40	2		750	532710	32.15	EGAS00001004448
Fitness		A96220B	X45	1		854	145596	8.79	EGAS00001004448
Fitness		A96228B	X50	2		742	231010	13.94	EGAS00001004448
Fitness		A96149B	X55	2		766	211283	12.75	EGAS00001004448
Fitness	SA1101a	A96225B	X10	2		659	445210	26.87	EGAS00001004448
Fitness		A96162A	X15	1		710	135530	8.18	EGAS00001004448
Fitness		A96155C	X20	1		593	301464	18.2	EGAS00001004448
Fitness		A96240A	X25	2		850	236729	14.29	EGAS00001004448
Fitness		A96225C	X30	2		711	428852	25.88	EGAS00001004448
Fitness		A96193B	X35	2		544	226804	13.69	EGAS00001004448
Fitness		A96183B	X40	1		665	256522	15.48	EGAS00001004448
Fitness		A96240B	X45	2		1200	171315	10.34	EGAS00001004448
Fitness		A96181C	X50	2		788	329206	19.87	EGAS00001004448
Fitness	SA1101b	A96233B	X15	2		1161	256640	15.49	EGAS00001004448
Fitness		A96190A	X20	2		840	296704	17.91	EGAS00001004448
Fitness		A95634B	X25	2		710	379915	22.93	EGAS00001004448
Fitness		A95668B	X30	2		1141	252164	15.22	EGAS00001004448
Fitness		A95663B	X35	2		648	338130	20.41	EGAS00001004448
Fitness		A96118A	X40	1		893	231656	13.98	EGAS00001004448
Fitness		A96120A	X41	4		486	199318	12.03	EGAS00001004448
Fitness		A96114A	X45	8		586	334603	20.2	EGAS00001004448
Fitness		A96124B	X45	2		987	414042	24.99	EGAS00001004448
Fitness		A95697B	X50	1		409	375636	22.67	EGAS00001004448
Fitness		A98271A	X50	1		709	310578	18.75	EGAS00001004448
Fitness		A95700A	X55	1		842	260168	15.7	EGAS00001004448
Fitness		A95723A	X55	1		630	320892	19.37	EGAS00001004448
Fitness		A98295B	X60	1		1112	147477	8.9	EGAS00001004448
Fitness		A98274B	X60	2		755	324750	19.6	EGAS00001004448
Fitness & Cisplatin	SA1035 PDX untreated	A95626A	X4	2	Triple negative breast cancer (TNBC)	394	672491	40.59	EGAS00001004448
Fitness & Cisplatin		A95646A	X4	5	Triple negative breast cancer (TNBC)	357	183504	11.08	EGAS00001004448
Fitness & Cisplatin		A95731B	X5	2	Triple negative breast cancer (TNBC)	755	307754	18.58	EGAS00001004448
Fitness & Cisplatin		A95623B	X6	2	Triple negative breast cancer (TNBC)	488	222462	13.43	EGAS00001004448
Fitness & Cisplatin		A98290B	X7	2	Triple negative breast cancer (TNBC)	186	614826	37.11	EGAS00001004448
Fitness & Cisplatin		A98251B	X7	2	Triple negative breast cancer (TNBC)	413	536396	32.38	EGAS00001004448
Fitness & Cisplatin		A98253A	X8	1	Triple negative breast cancer (TNBC)	311	181964	10.98	EGAS00001004448
Fitness & Cisplatin		A98256A	X8	1	Triple negative breast cancer (TNBC)	339	152292	9.19	EGAS00001004448
Fitness & Cisplatin	SA1035 PDX treated	A95623A	X5	2	Triple negative breast cancer (TNBC)	1129	129760	7.83	EGAS00001004448
Fitness & Cisplatin		A95653B	X6	2	Triple negative breast cancer (TNBC)	563	236100	14.25	EGAS00001004448
Fitness & Cisplatin		A96178B	X7	1	Triple negative breast cancer (TNBC)	186	1088106	65.68	EGAS00001004448
Fitness & Cisplatin		A98282A	X8	2	Triple negative breast cancer (TNBC)	154	470284	28.39	EGAS00001004448
Fitness & Cisplatin		A98283A	X8	1	Triple negative breast cancer (TNBC)	309	153090	9.24	EGAS00001004448
Fitness & Cisplatin	SA535 PDX untreated	A96233A	X5	2	Triple negative breast cancer (TNBC)	322	778586	46.99	EGAS00001004448
Fitness & Cisplatin		A98285A	X6	2	Triple negative breast cancer (TNBC)	491	493116	29.76	EGAS00001004448
Fitness & Cisplatin		A108870A	X7	1	Triple negative breast cancer (TNBC)	496	413972	24.99	EGAS00001004448
Fitness & Cisplatin		A108759B	X8	1	Triple negative breast cancer (TNBC)	361	325012	19.62	EGAS00001004448
Fitness & Cisplatin		A118845B	X9	1	Triple negative breast cancer (TNBC)	249	483934	29.21	EGAS00001004448
Fitness & Cisplatin	SA535 PDX treated	A98253B	X6	1	Triple negative breast cancer (TNBC)	531	246548	14.88	EGAS00001004448
Fitness & Cisplatin		A98256B	X6	2	Triple negative breast cancer (TNBC)	504	650965	39.29	EGAS00001004448
Fitness & Cisplatin		A108833B	X7	1	Triple negative breast cancer (TNBC)	134	789424	47.65	EGAS00001004448
Fitness & Cisplatin		A108851B	X7	2	Triple negative breast cancer (TNBC)	405	467636	28.23	EGAS00001004448
Fitness & Cisplatin		A108837A	X8	2	Triple negative breast cancer (TNBC)	413	453428	27.37	EGAS00001004448
Fitness & Cisplatin		A108863A	X8	2	Triple negative breast cancer (TNBC)	341	624692	37.7	EGAS00001004448
Fitness & Cisplatin		A98168A	X9	2	Triple negative breast cancer (TNBC)	197	536016	32.35	EGAS00001004448
Fitness & Cisplatin		A98244A	X9	1	Triple negative breast cancer (TNBC)	155	274140	16.55	EGAS00001004448
Fitness & Cisplatin		A118869B	X10	1	Triple negative breast cancer (TNBC)	347	320300	19.33	EGAS00001004448
Fitness & Cisplatin	SA609 PDX untreated	A96219B		2	Triple negative breast cancer (TNBC)	1215	197898	11.94	EGAS00001004448
Fitness & Cisplatin		A95724A		5	Triple negative breast cancer (TNBC)	195	152682	9.22	EGAS00001004448
Fitness & Cisplatin		A96201A		2	Triple negative breast cancer (TNBC)	301	782088	47.2	EGAS00001004448
Fitness & Cisplatin		A95632D		2	Triple negative breast cancer (TNBC)	442	460240	27.78	EGAS00001004448
Fitness & Cisplatin		A95632C		5	Triple negative breast cancer (TNBC)	66	56108	3.39	EGAS00001004448
Fitness & Cisplatin		A95675A	X4	2	Triple negative breast cancer (TNBC)	145	648660	39.15	EGAS00001004448
Fitness & Cisplatin		A98234B	X6	2	Triple negative breast cancer (TNBC)	1234	243740	14.71	EGAS00001004448
Fitness & Cisplatin		A98258B	X6	2	Triple negative breast cancer (TNBC)	604	282670	17.06	EGAS00001004448
Fitness & Cisplatin		A98234A	X7	1	Triple negative breast cancer (TNBC)	628	156090	9.42	EGAS00001004448
Fitness & Cisplatin	SA609 PDX treated	A95720A	X4	2	Triple negative breast cancer (TNBC)	112	550515	33.23	EGAS00001004448
Fitness & Cisplatin		A98289B	X5	2	Triple negative breast cancer (TNBC)	607	288802	17.43	EGAS00001004448
Fitness & Cisplatin		A98284A	X6	2	Triple negative breast cancer (TNBC)	661	368814	22.26	EGAS00001004448
Fitness & Cisplatin		A98176A	X7	1	Triple negative breast cancer (TNBC)	552	191882	11.58	EGAS00001004448
Signatures	SA1142 PDX	A108761A		1	Triple negative breast cancer (TNBC)	840	73744	4.45	EGAS00001003190
Signatures	SA1142 PDX	A108847A		1	Triple negative breast cancer (TNBC)	746	114200	6.89	EGAS00001003190
Signatures	SA1142 PDX	A95700B		2	Triple negative breast cancer (TNBC)	928	224883	13.57	EGAS00001003190
Signatures	SA501 PDX	A96174A	X11	1	Triple negative breast cancer (TNBC)	99	143396	8.65	EGAS00001003190
Signatures	SA501 PDX	A96187A	X11	2	Triple negative breast cancer (TNBC)	822	203788	12.3	EGAS00001003190
Signatures	SA501 PDX	A96173A	X15	2	Triple negative breast cancer (TNBC)	397	447308	27	EGAS00001003190
Signatures	SA501 PDX	A95621B	X2	5	Triple negative breast cancer (TNBC)	487	1206928	72.85	EGAS00001003190
Signatures	SA501 PDX	A96109A	X2	2	Triple negative breast cancer (TNBC)	32	1034366	62.43	EGAS00001003190
Signatures	SA501 PDX	A96171A	X2	2	Triple negative breast cancer (TNBC)	20	394073	23.79	EGAS00001003190
Signatures	SA501 PDX	A95670A	X5	5	Triple negative breast cancer (TNBC)	233	170100	10.27	EGAS00001003190
Signatures	SA501 PDX	A96213A	X6	5	Triple negative breast cancer (TNBC)		1319952	79.67	EGAS00001003190
Signatures	SA501 PDX	A95670B	X6	5	Triple negative breast cancer (TNBC)	286	111059	6.7	EGAS00001003190
Signatures	SA530 PDX	A98240A	X3	1	Triple negative breast cancer (TNBC)	198	562136	33.93	EGAS00001003190
Signatures	SA530 PDX	A98247A	X3	1	Triple negative breast cancer (TNBC)	103	878192	53.01	EGAS00001003190
Signatures	SA604 PDX	A95722A	X6	1	Triple negative breast cancer (TNBC)	320	215037	12.98	EGAS00001003190
Signatures	SA604 PDX	A96175A	X7	1	Triple negative breast cancer (TNBC)	185	318016	19.19	EGAS00001003190
Signatures	SA604 PDX	A96212B	X7	1	Triple negative breast cancer (TNBC)	112	272643	16.46	EGAS00001003190
Signatures	SA604 PDX	A96177C	X6	1	Triple negative breast cancer (TNBC)	4	492686	29.74	EGAS00001003190
Signatures	SA604 PDX	A96180A	X6	2	Triple negative breast cancer (TNBC)	5	207194	12.51	EGAS00001003190
Signatures	SA604 PDX	A96141A	X8	2	Triple negative breast cancer (TNBC)	2	233872	14.12	EGAS00001003190
Signatures	SA605 PDX	A118368B		1	Triple negative breast cancer (TNBC)	65	535736	32.34	EGAS00001003190
Signatures	SA610 PDX	A110660A		2	Triple negative breast cancer (TNBC)	249	500764	30.22	EGAS00001003190
Signatures	SA610 PDX	A118790A		1	Triple negative breast cancer (TNBC)	16	1062955	64.16	EGAS00001003190
Signatures	SA1052 PDX	A98243B		2	High Grade Serous Ovarian (HGSC)	38	514164	31.03	EGAS00001003190
Signatures	SA1135	A96199A		4	TNBC primary tumor	276	985056	59.46	EGAS00001003190
Signatures	SA1047	A96210B		3	HGSC primary tumor	626	1123362	67.8	EGAS00001003190
Signatures	SA1162	A95668A		1	HGSC primary tumor	25	1058492	63.89	EGAS00001003190
Signatures	SA1162	A95628A		2	HGSC primary tumor	246	557464	33.65	EGAS00001003190
SPECTRUM	OV-022	A108833A		2	HGSC primary tumor	330	346385	20.91	phs002857.v1.p1
SPECTRUM	OV-022	A108851A		2	HGSC primary tumor	432	254837	15.38	phs002857.v1.p1
SPECTRUM	OV-022	A98179A		7	HGSC primary tumor	863	370580	22.37	phs002857.v1.p1
SPECTRUM	OV-081	128689A		2	HGSC primary tumor	1135	461948	27.88	phs002857.v1.p1
SPECTRUM	OV-081	128673A		1	HGSC primary tumor	217	964808	58.23	phs002857.v1.p1
Diploid control	SA928	various			GM18507	1389	253640	15.31	EGAS00001004448, EGAS00001003190, EGAD00001009435

## Sheet: TableS2
cell_id	mtDNAreadcount	MT_depth	nu_depth	ploidy	copynumber	ploidylab	suplibrary	library_id	group	diameter	spotter	library_label	total_mapped_reads	clone_UMAP	treealign_id
SA039-A73044B-R60-C35	399626	24.1204	0.028935	3.65299	3045.15	4	SA039-ALL	SA039-A73044B	184hTERT	428	deckard	SA039-A73044B	936249	0	NA
SA039-A73044B-R42-C36	338626	20.4386	0.018542	1.99553	2199.64	2	SA039-ALL	SA039-A73044B	184hTERT	463	deckard	SA039-A73044B	604253	G	NA
SA039-A73044B-R44-C16	377217	22.7678	0.037018	1.9963	1227.82	2	SA039-ALL	SA039-A73044B	184hTERT	452	deckard	SA039-A73044B	1281040	G	NA
SA039-A73044B-R63-C56	245080	14.7924	0.021389	2.02805	1402.57	2	SA039-ALL	SA039-A73044B	184hTERT	359	deckard	SA039-A73044B	706531	G	NA
SA039-A73044B-R40-C61	255392	15.4148	0.028267	1.99652	1088.76	2	SA039-ALL	SA039-A73044B	184hTERT	294	deckard	SA039-A73044B	1032816	G	NA
SA039-A73044B-R58-C43	297286	17.9434	0.026379	3.88256	2640.98	4	SA039-ALL	SA039-A73044B	184hTERT	434	deckard	SA039-A73044B	867000	G	NA
SA039-A73044B-R46-C40	208346	12.5752	0.01823	1.99365	1375.23	2	SA039-ALL	SA039-A73044B	184hTERT	374	deckard	SA039-A73044B	679526	G	NA
SA039-A73044B-R52-C30	285971	17.2604	0.021631	1.98767	1586.06	2	SA039-ALL	SA039-A73044B	184hTERT	339	deckard	SA039-A73044B	817134	G	NA
SA039-A73044B-R51-C57	557765	33.6652	0.050155	3.9211	2631.94	4	SA039-ALL	SA039-A73044B	184hTERT	466	deckard	SA039-A73044B	1749574	G	NA
SA039-A73044B-R52-C09	80299	4.84663	0.007908	2.01116	1232.6	2	SA039-ALL	SA039-A73044B	184hTERT	514	deckard	SA039-A73044B	248012	G	NA
SA039-A73044B-R43-C43	442930	26.7341	0.03765	1.98028	1406.14	2	SA039-ALL	SA039-A73044B	184hTERT	422	deckard	SA039-A73044B	1282985	G	NA
SA039-A73044B-R52-C10	102816	6.2057	0.00859	2.01179	1453.38	2	SA039-ALL	SA039-A73044B	184hTERT	226	deckard	SA039-A73044B	272940	G	NA
SA039-A73044B-R62-C33	149916	9.04853	0.010368	2.76378	2412.05	2	SA039-ALL	SA039-A73044B	184hTERT	464	deckard	SA039-A73044B	337669	0	NA
SA039-A73044B-R57-C36	113485	6.84965	0.013507	2.0043	1016.42	2	SA039-ALL	SA039-A73044B	184hTERT	232	deckard	SA039-A73044B	477694	G	NA
SA039-A73044B-R64-C67	290268	17.5198	0.024699	1.99854	1417.63	2	SA039-ALL	SA039-A73044B	184hTERT	158	deckard	SA039-A73044B	873994	G	NA
SA039-A73044B-R59-C32	387170	23.3685	0.036166	3.87939	2506.66	4	SA039-ALL	SA039-A73044B	184hTERT	268	deckard	SA039-A73044B	1218652	G	NA
SA039-A73044B-R69-C51	186215	11.2394	0.017302	1.9972	1297.39	2	SA039-ALL	SA039-A73044B	184hTERT	214	deckard	SA039-A73044B	579896	G	NA
SA039-A73044B-R47-C14	514238	31.038	0.039619	2.00481	1570.6	2	SA039-ALL	SA039-A73044B	184hTERT	369	deckard	SA039-A73044B	1386410	G	NA
SA039-A73044B-R65-C56	348338	21.0247	0.023702	2.9345	2603.03	3	SA039-ALL	SA039-A73044B	184hTERT	430	deckard	SA039-A73044B	784940	F	NA
SA039-A73044B-R60-C09	525057	31.691	0.035531	1.99155	1776.32	2	SA039-ALL	SA039-A73044B	184hTERT	339	deckard	SA039-A73044B	1202104	G	NA
SA039-A73044B-R62-C44	297145	17.9349	0.028982	1.99769	1236.23	2	SA039-ALL	SA039-A73044B	184hTERT	208	deckard	SA039-A73044B	999133	G	NA
SA039-A73044B-R51-C07	184364	11.1277	0.017765	2.00062	1253.16	2	SA039-ALL	SA039-A73044B	184hTERT	280	deckard	SA039-A73044B	861391	G	NA
SA039-A73044B-R64-C30	492811	29.7447	0.035096	3.956	3352.81	4	SA039-ALL	SA039-A73044B	184hTERT	240	deckard	SA039-A73044B	1202297	G	NA
SA039-A73044B-R65-C43	292615	17.6615	0.031164	1.99332	1129.67	2	SA039-ALL	SA039-A73044B	184hTERT	360	deckard	SA039-A73044B	1068319	G	NA
SA039-A73044B-R51-C70	401684	24.2446	0.032735	3.97814	2946.34	4	SA039-ALL	SA039-A73044B	184hTERT	281	deckard	SA039-A73044B	1089352	G	NA
SA039-A73044B-R54-C46	362385	21.8726	0.03035	1.99311	1436.39	2	SA039-ALL	SA039-A73044B	184hTERT	251	deckard	SA039-A73044B	1079621	G	NA
SA039-A73044B-R70-C49	165741	10.0037	0.013793	2.01253	1459.63	2	SA039-ALL	SA039-A73044B	184hTERT	85	deckard	SA039-A73044B	468686	G	NA
SA039-A73044B-R57-C11	284135	17.1496	0.024397	1.99523	1402.53	2	SA039-ALL	SA039-A73044B	184hTERT	186	deckard	SA039-A73044B	845598	G	NA
SA039-A73044B-R57-C22	273676	16.5183	0.032273	3.90793	2000.2	4	SA039-ALL	SA039-A73044B	184hTERT	241	deckard	SA039-A73044B	1077537	F	NA
SA039-A73044B-R51-C58	264313	15.9532	0.034735	1.99347	915.57	2	SA039-ALL	SA039-A73044B	184hTERT	254	deckard	SA039-A73044B	1173098	G	NA
SA039-A73044B-R64-C65	210386	12.6983	0.016336	2.00106	1555.47	2	SA039-ALL	SA039-A73044B	184hTERT	235	deckard	SA039-A73044B	563384	G	NA
SA039-A73044B-R65-C35	527740	31.853	0.032131	1.99706	1979.78	2	SA039-ALL	SA039-A73044B	184hTERT	230	deckard	SA039-A73044B	1148568	G	NA
SA039-A73044B-R54-C08	94818	5.72296	0.01305	2.00792	880.556	2	SA039-ALL	SA039-A73044B	184hTERT	302	deckard	SA039-A73044B	424528	E	NA
SA039-A73044B-R61-C13	398604	24.0587	0.032938	2.99098	2184.68	3	SA039-ALL	SA039-A73044B	184hTERT	405	deckard	SA039-A73044B	1065732	G	NA
SA039-A73044B-R49-C41	468793	28.2951	0.035065	1.98901	1605	2	SA039-ALL	SA039-A73044B	184hTERT	385	deckard	SA039-A73044B	1177841	G	NA
SA039-A73044B-R42-C19	337417	20.3656	0.034371	3.96746	2350.81	4	SA039-ALL	SA039-A73044B	184hTERT	349	deckard	SA039-A73044B	1152108	G	NA
SA039-A73044B-R66-C67	57451	3.46759	0.00476	1.99424	1452.77	2	SA039-ALL	SA039-A73044B	184hTERT	278	deckard	SA039-A73044B	149093	F	NA
SA039-A73044B-R56-C70	229408	13.8465	0.020516	2.00369	1352.31	2	SA039-ALL	SA039-A73044B	184hTERT	423	deckard	SA039-A73044B	674835	G	NA
SA039-A73044B-R68-C25	410373	24.769	0.0307	1.98802	1603.95	2	SA039-ALL	SA039-A73044B	184hTERT	306	deckard	SA039-A73044B	1107341	G	NA
SA039-A73044B-R39-C43	44019	2.65687	0.005723	1.99098	924.302	2	SA039-ALL	SA039-A73044B	184hTERT	312	deckard	SA039-A73044B	179481	F	NA
SA039-A73044B-R42-C21	351231	21.1994	0.031501	1.99543	1342.87	2	SA039-ALL	SA039-A73044B	184hTERT	307	deckard	SA039-A73044B	1177197	G	NA
SA039-A73044B-R70-C55	176193	10.6345	0.013524	1.99917	1572.04	2	SA039-ALL	SA039-A73044B	184hTERT	128	deckard	SA039-A73044B	505932	G	NA
SA039-A73044B-R54-C61	311562	18.805	0.029204	1.99631	1285.46	2	SA039-ALL	SA039-A73044B	184hTERT	288	deckard	SA039-A73044B	1102778	G	NA
SA039-A73044B-R55-C52	148671	8.97338	0.015511	2.00092	1157.57	2	SA039-ALL	SA039-A73044B	184hTERT	347	deckard	SA039-A73044B	502788	G	NA
SA039-A73044B-R51-C34	40220	2.42757	0.004942	2.01756	991.049	2	SA039-ALL	SA039-A73044B	184hTERT	273	deckard	SA039-A73044B	160021	F	NA
SA039-A73044B-R67-C62	134794	8.1358	0.010797	2.00841	1513.39	2	SA039-ALL	SA039-A73044B	184hTERT	233	deckard	SA039-A73044B	346814	0	NA
SA039-A73044B-R48-C12	270297	16.3144	0.021494	2.00026	1518.24	2	SA039-ALL	SA039-A73044B	184hTERT	565	deckard	SA039-A73044B	661410	G	NA
SA039-A73044B-R54-C45	155854	9.40693	0.011587	2.00784	1630.07	2	SA039-ALL	SA039-A73044B	184hTERT	270	deckard	SA039-A73044B	385536	G	NA
SA039-A73044B-R68-C65	170153	10.27	0.012807	2.00902	1611.04	2	SA039-ALL	SA039-A73044B	184hTERT	207	deckard	SA039-A73044B	435074	G	NA
SA039-A73044B-R44-C43	366538	22.1232	0.042766	3.96794	2052.65	4	SA039-ALL	SA039-A73044B	184hTERT	263	deckard	SA039-A73044B	1452887	G	NA
SA039-A73044B-R55-C58	209545	12.6476	0.021915	1.9909	1148.99	2	SA039-ALL	SA039-A73044B	184hTERT	293	deckard	SA039-A73044B	723392	G	NA
SA039-A73044B-R61-C70	490473	29.6036	0.021501	2.02354	2786.11	2	SA039-ALL	SA039-A73044B	184hTERT	478	deckard	SA039-A73044B	702296	G	NA
SA039-A73044B-R69-C65	182836	11.0355	0.016211	1.99477	1357.92	2	SA039-ALL	SA039-A73044B	184hTERT	231	deckard	SA039-A73044B	551099	G	NA
SA039-A73044B-R42-C46	377860	22.8066	0.033847	1.99348	1343.24	2	SA039-ALL	SA039-A73044B	184hTERT	418	deckard	SA039-A73044B	1128842	G	NA
SA039-A73044B-R64-C52	326899	19.7307	0.019577	1.99683	2012.51	2	SA039-ALL	SA039-A73044B	184hTERT	188	deckard	SA039-A73044B	683124	G	NA
SA039-A73044B-R62-C35	330200	19.93	0.028821	1.99911	1382.4	2	SA039-ALL	SA039-A73044B	184hTERT	277	deckard	SA039-A73044B	976845	G	NA
SA039-A73044B-R46-C51	406251	24.5202	0.037534	1.99471	1303.11	2	SA039-ALL	SA039-A73044B	184hTERT	320	deckard	SA039-A73044B	1284070	G	NA
SA039-A73044B-R47-C36	36823	2.22254	0.004183	2.04245	1085.21	2	SA039-ALL	SA039-A73044B	184hTERT	390	deckard	SA039-A73044B	127191	G	NA
SA039-A73044B-R61-C45	137975	8.3278	0.011332	2.01107	1477.92	2	SA039-ALL	SA039-A73044B	184hTERT	170	deckard	SA039-A73044B	371131	G	NA
SA039-A73044B-R55-C40	172056	10.3848	0.020674	2.00566	1007.47	2	SA039-ALL	SA039-A73044B	184hTERT	201	deckard	SA039-A73044B	729322	G	NA
SA039-A73044B-R53-C42	523558	31.6006	0.044873	4.01769	2829.35	4	SA039-ALL	SA039-A73044B	184hTERT	289	deckard	SA039-A73044B	1539982	G	NA
SA039-A73044B-R59-C46	389744	23.5239	0.03049	1.99439	1538.73	2	SA039-ALL	SA039-A73044B	184hTERT	321	deckard	SA039-A73044B	1029029	G	NA
SA039-A73044B-R48-C14	240485	14.515	0.030077	1.99928	964.846	2	SA039-ALL	SA039-A73044B	184hTERT	228	deckard	SA039-A73044B	1003847	G	NA
SA039-A73044B-R46-C56	200597	12.1075	0.020508	1.99999	1180.76	2	SA039-ALL	SA039-A73044B	184hTERT	340	deckard	SA039-A73044B	794146	G	NA
SA039-A73044B-R47-C42	456524	27.5546	0.038748	2.79884	1990.32	3	SA039-ALL	SA039-A73044B	184hTERT	576	deckard	SA039-A73044B	1246242	F	NA
SA039-A73044B-R67-C69	100270	6.05203	0.007039	2.02877	1744.3	2	SA039-ALL	SA039-A73044B	184hTERT	218	deckard	SA039-A73044B	262200	G	NA
SA039-A73044B-R42-C09	298606	18.0231	0.015964	2.00002	2257.98	2	SA039-ALL	SA039-A73044B	184hTERT	428	deckard	SA039-A73044B	692010	G	NA
SA039-A73044B-R39-C07	230710	13.925	0.019465	2.0037	1433.42	2	SA039-ALL	SA039-A73044B	184hTERT	306	deckard	SA039-A73044B	772437	G	NA
SA039-A73044B-R61-C24	363256	21.9252	0.030894	1.99675	1417.07	2	SA039-ALL	SA039-A73044B	184hTERT	79	deckard	SA039-A73044B	1105863	G	NA
SA039-A73044B-R45-C35	62161	3.75187	0.0059	2.03862	1296.38	2	SA039-ALL	SA039-A73044B	184hTERT	309	deckard	SA039-A73044B	192060	G	NA
SA039-A73044B-R61-C30	268232	16.1898	0.032247	1.99455	1001.37	2	SA039-ALL	SA039-A73044B	184hTERT	250	deckard	SA039-A73044B	1082391	G	NA
SA039-A73044B-R45-C57	330850	19.9692	0.034184	3.94785	2306.21	4	SA039-ALL	SA039-A73044B	184hTERT	397	deckard	SA039-A73044B	1149967	G	NA
SA039-A73044B-R54-C10	43397	2.61933	0.004006	2.03232	1328.83	2	SA039-ALL	SA039-A73044B	184hTERT	201	deckard	SA039-A73044B	132621	G	NA
SA039-A73044B-R44-C48	442556	26.7115	0.037708	1.99437	1412.76	2	SA039-ALL	SA039-A73044B	184hTERT	470	deckard	SA039-A73044B	1284974	G	NA
SA039-A73044B-R57-C56	299771	18.0934	0.031709	3.97707	2269.34	4	SA039-ALL	SA039-A73044B	184hTERT	270	deckard	SA039-A73044B	1072316	G	NA
SA039-A73044B-R41-C70	207770	12.5404	0.012642	1.99953	1983.47	2	SA039-ALL	SA039-A73044B	184hTERT	358	deckard	SA039-A73044B	537390	G	NA
SA039-A73044B-R68-C57	362598	21.8854	0.02216	1.99037	1965.71	2	SA039-ALL	SA039-A73044B	184hTERT	311	deckard	SA039-A73044B	759887	G	NA
SA039-A73044B-R68-C46	236322	14.2638	0.021018	2.00227	1358.83	2	SA039-ALL	SA039-A73044B	184hTERT	145	deckard	SA039-A73044B	733052	G	NA
SA039-A73044B-R68-C51	246795	14.8959	0.023693	2.00026	1257.57	2	SA039-ALL	SA039-A73044B	184hTERT	151	deckard	SA039-A73044B	871971	G	NA
SA039-A73044B-R60-C59	369495	22.3017	0.025795	1.99725	1726.77	2	SA039-ALL	SA039-A73044B	184hTERT	93	deckard	SA039-A73044B	905053	G	NA
SA039-A73044B-R66-C65	62348	3.76316	0.004486	1.99875	1676.68	2	SA039-ALL	SA039-A73044B	184hTERT	168	deckard	SA039-A73044B	143263	G	NA
SA039-A73044B-R50-C48	301004	18.1678	0.024726	1.99642	1466.9	2	SA039-ALL	SA039-A73044B	184hTERT	304	deckard	SA039-A73044B	807104	G	NA
SA039-A73044B-R51-C53	95686	5.77535	0.008188	2.01474	1421.08	2	SA039-ALL	SA039-A73044B	184hTERT	350	deckard	SA039-A73044B	261829	G	NA
SA039-A73044B-R69-C32	54025	3.2608	0.004703	2.02257	1402.34	2	SA039-ALL	SA039-A73044B	184hTERT	256	deckard	SA039-A73044B	162964	0	NA
SA039-A73044B-R70-C48	272288	16.4346	0.019246	1.9928	1701.7	2	SA039-ALL	SA039-A73044B	184hTERT	225	deckard	SA039-A73044B	666327	G	NA
SA039-A73044B-R62-C23	353104	21.3124	0.033612	1.99613	1265.69	2	SA039-ALL	SA039-A73044B	184hTERT	295	deckard	SA039-A73044B	1166453	G	NA
SA039-A73044B-R60-C69	296225	17.8793	0.018444	2.0038	1942.46	2	SA039-ALL	SA039-A73044B	184hTERT	185	deckard	SA039-A73044B	636423	G	NA
SA039-A73044B-R47-C28	65522	3.95473	0.006341	2.02465	1262.73	2	SA039-ALL	SA039-A73044B	184hTERT	516	deckard	SA039-A73044B	199671	G	NA
SA039-A73044B-R55-C33	128370	7.74807	0.010395	1.84189	1372.88	2	SA039-ALL	SA039-A73044B	184hTERT	204	deckard	SA039-A73044B	330391	F	NA
SA039-A73044B-R68-C64	371860	22.4445	0.019362	2.00387	2322.89	2	SA039-ALL	SA039-A73044B	184hTERT	192	deckard	SA039-A73044B	672950	G	NA
SA039-A73044B-R70-C27	347950	21.0013	0.025911	4.5735	3706.9	4	SA039-ALL	SA039-A73044B	184hTERT	383	deckard	SA039-A73044B	868906	E	NA
SA039-A73044B-R40-C58	501843	30.2899	0.033907	1.99508	1782.25	2	SA039-ALL	SA039-A73044B	184hTERT	481	deckard	SA039-A73044B	1155235	G	NA
SA039-A73044B-R60-C13	753258	45.4646	0.038238	3.95925	4707.51	4	SA039-ALL	SA039-A73044B	184hTERT	349	deckard	SA039-A73044B	1270555	0	NA
SA039-A73044B-R65-C11	335273	20.2362	0.020865	2.02557	1964.52	2	SA039-ALL	SA039-A73044B	184hTERT	508	deckard	SA039-A73044B	721934	G	NA
SA039-A73044B-R43-C11	254578	15.3656	0.025821	2.98176	1774.4	3	SA039-ALL	SA039-A73044B	184hTERT	382	deckard	SA039-A73044B	838273	G	NA
SA039-A73044B-R47-C58	211209	12.748	0.024168	2.00329	1056.69	2	SA039-ALL	SA039-A73044B	184hTERT	310	deckard	SA039-A73044B	868422	G	NA
SA039-A73044B-R55-C13	282364	17.0427	0.032662	2.00286	1045.07	2	SA039-ALL	SA039-A73044B	184hTERT	176	deckard	SA039-A73044B	1089164	G	NA
SA039-A73044B-R53-C44	289398	17.4673	0.028418	1.98433	1219.68	2	SA039-ALL	SA039-A73044B	184hTERT	154	deckard	SA039-A73044B	1010488	G	NA
SA039-A73044B-R67-C47	211886	12.7889	0.018633	2.0037	1375.25	2	SA039-ALL	SA039-A73044B	184hTERT	148	deckard	SA039-A73044B	646439	G	NA
SA039-A73044B-R46-C70	371844	22.4435	0.041461	1.99327	1078.99	2	SA039-ALL	SA039-A73044B	184hTERT	346	deckard	SA039-A73044B	1486382	G	NA
SA039-A73044B-R63-C66	432484	26.1036	0.026216	2.00018	1991.6	2	SA039-ALL	SA039-A73044B	184hTERT	209	deckard	SA039-A73044B	945645	G	NA
SA039-A73044B-R68-C38	210148	12.684	0.023279	3.81636	2079.41	4	SA039-ALL	SA039-A73044B	184hTERT	185	deckard	SA039-A73044B	800566	F	NA
SA039-A73044B-R45-C67	215262	12.9926	0.022705	1.99769	1143.15	2	SA039-ALL	SA039-A73044B	184hTERT	273	deckard	SA039-A73044B	810590	G	NA
SA039-A73044B-R58-C28	258801	15.6205	0.024495	1.99713	1273.57	2	SA039-ALL	SA039-A73044B	184hTERT	165	deckard	SA039-A73044B	858531	G	NA
SA039-A73044B-R66-C13	170079	10.2655	0.00852	2.01221	2424.45	2	SA039-ALL	SA039-A73044B	184hTERT	411	deckard	SA039-A73044B	267646	G	NA
SA039-A73044B-R64-C16	377453	22.782	0.030344	1.99656	1499	2	SA039-ALL	SA039-A73044B	184hTERT	312	deckard	SA039-A73044B	1013797	G	NA
SA039-A73044B-R70-C44	161396	9.74143	0.014455	2.00007	1347.88	2	SA039-ALL	SA039-A73044B	184hTERT	291	deckard	SA039-A73044B	496842	G	NA
SA039-A73044B-R52-C36	29968	1.80879	0.003489	2.03382	1054.39	2	SA039-ALL	SA039-A73044B	184hTERT	375	deckard	SA039-A73044B	108435	G	NA
SA039-A73044B-R46-C49	264925	15.9902	0.029105	1.9979	1097.64	2	SA039-ALL	SA039-A73044B	184hTERT	311	deckard	SA039-A73044B	963443	G	NA
SA039-A73044B-R55-C11	225833	13.6307	0.021229	2.00409	1286.78	2	SA039-ALL	SA039-A73044B	184hTERT	303	deckard	SA039-A73044B	689683	G	NA
SA039-A73044B-R68-C63	248158	14.9782	0.015468	2.00473	1941.25	2	SA039-ALL	SA039-A73044B	184hTERT	157	deckard	SA039-A73044B	522347	G	NA
SA039-A73044B-R68-C45	130288	7.86383	0.010821	2.01201	1462.17	2	SA039-ALL	SA039-A73044B	184hTERT	279	deckard	SA039-A73044B	349969	G	NA
SA039-A73044B-R41-C16	329952	19.915	0.024306	1.97856	1621.13	2	SA039-ALL	SA039-A73044B	184hTERT	317	deckard	SA039-A73044B	888259	G	NA
SA039-A73044B-R60-C28	351296	21.2033	0.028712	1.99295	1471.75	2	SA039-ALL	SA039-A73044B	184hTERT	242	deckard	SA039-A73044B	1041150	G	NA
SA039-A73044B-R44-C69	109256	6.5944	0.0114	2.00577	1160.25	2	SA039-ALL	SA039-A73044B	184hTERT	236	deckard	SA039-A73044B	470899	G	NA
SA039-A73044B-R54-C38	273530	16.5095	0.024311	1.99965	1357.96	2	SA039-ALL	SA039-A73044B	184hTERT	451	deckard	SA039-A73044B	791988	G	NA
SA039-A73044B-R45-C38	254798	15.3789	0.026631	2.0018	1156.01	2	SA039-ALL	SA039-A73044B	184hTERT	406	deckard	SA039-A73044B	875319	G	NA
SA039-A73044B-R56-C37	223140	13.4681	0.015842	1.99825	1698.82	2	SA039-ALL	SA039-A73044B	184hTERT	800	deckard	SA039-A73044B	543888	G	NA
SA039-A73044B-R51-C12	389946	23.5361	0.032352	1.99402	1450.65	2	SA039-ALL	SA039-A73044B	184hTERT	354	deckard	SA039-A73044B	1060473	G	NA
SA039-A73044B-R40-C08	213432	12.8822	0.022187	1.99232	1156.78	2	SA039-ALL	SA039-A73044B	184hTERT	335	deckard	SA039-A73044B	867299	G	NA
SA039-A73044B-R47-C63	121149	7.31223	0.029964	1.99286	486.324	2	SA039-ALL	SA039-A73044B	184hTERT	208	deckard	SA039-A73044B	1080721	G	NA
SA039-A73044B-R59-C34	230326	13.9019	0.017007	2.00154	1636.1	2	SA039-ALL	SA039-A73044B	184hTERT	163	deckard	SA039-A73044B	611523	G	NA
SA039-A73044B-R46-C59	458390	27.6672	0.031707	1.99387	1739.83	2	SA039-ALL	SA039-A73044B	184hTERT	220	deckard	SA039-A73044B	1241058	G	NA
SA039-A73044B-R56-C58	423235	25.5453	0.028327	1.99936	1803.03	2	SA039-ALL	SA039-A73044B	184hTERT	545	deckard	SA039-A73044B	957469	G	NA
SA039-A73044B-R51-C64	682210	41.1764	0.040737	3.89955	3941.61	4	SA039-ALL	SA039-A73044B	184hTERT	415	deckard	SA039-A73044B	1381337	F	NA
SA039-A73044B-R58-C23	199907	12.0658	0.029515	2.88371	1178.87	3	SA039-ALL	SA039-A73044B	184hTERT	267	deckard	SA039-A73044B	1001801	F	NA
SA039-A73044B-R57-C46	253271	15.2868	0.026891	2.84514	1617.38	3	SA039-ALL	SA039-A73044B	184hTERT	288	deckard	SA039-A73044B	897009	F	NA
SA039-A73044B-R60-C41	306038	18.4716	0.027822	1.99367	1323.64	2	SA039-ALL	SA039-A73044B	184hTERT	145	deckard	SA039-A73044B	992476	G	NA
SA039-A73044B-R63-C36	209008	12.6152	0.016647	2.00145	1516.7	2	SA039-ALL	SA039-A73044B	184hTERT	430	deckard	SA039-A73044B	554133	G	NA
SA039-A73044B-R43-C14	499693	30.1601	0.038256	1.96915	1552.43	2	SA039-ALL	SA039-A73044B	184hTERT	389	deckard	SA039-A73044B	1295474	G	NA
SA039-A73044B-R42-C33	169500	10.2306	0.017175	2.00587	1194.83	2	SA039-ALL	SA039-A73044B	184hTERT	433	deckard	SA039-A73044B	555096	G	NA
SA039-A73044B-R40-C69	270400	16.3206	0.033956	1.99205	957.461	2	SA039-ALL	SA039-A73044B	184hTERT	341	deckard	SA039-A73044B	1209536	G	NA
SA039-A73044B-R46-C68	347596	20.98	0.028489	1.99775	1471.19	2	SA039-ALL	SA039-A73044B	184hTERT	385	deckard	SA039-A73044B	1032714	G	NA
SA039-A73044B-R51-C14	92910	5.6078	0.009494	1.94662	1149.8	2	SA039-ALL	SA039-A73044B	184hTERT	166	deckard	SA039-A73044B	329791	G	NA
SA039-A73044B-R65-C12	267625	16.1531	0.017918	2.0083	1810.49	2	SA039-ALL	SA039-A73044B	184hTERT	359	deckard	SA039-A73044B	600509	E	NA
SA039-A73044B-R45-C07	140089	8.4554	0.01804	1.99915	937.005	2	SA039-ALL	SA039-A73044B	184hTERT	279	deckard	SA039-A73044B	611557	G	NA
SA039-A73044B-R54-C47	290083	17.5086	0.031638	3.95824	2190.51	4	SA039-ALL	SA039-A73044B	184hTERT	241	deckard	SA039-A73044B	1058131	G	NA
SA039-A73044B-R52-C56	338536	20.4331	0.037353	3.67242	2008.92	4	SA039-ALL	SA039-A73044B	184hTERT	340	deckard	SA039-A73044B	1258428	F	NA
SA039-A73044B-R60-C55	335611	20.2566	0.025536	2.00038	1586.81	2	SA039-ALL	SA039-A73044B	184hTERT	214	deckard	SA039-A73044B	842878	G	NA
SA039-A73044B-R48-C08	149355	9.01467	0.02447	1.99876	736.336	2	SA039-ALL	SA039-A73044B	184hTERT	410	deckard	SA039-A73044B	782404	G	NA
SA039-A73044B-R58-C08	171613	10.3581	0.016333	2.00664	1272.58	2	SA039-ALL	SA039-A73044B	184hTERT	335	deckard	SA039-A73044B	571157	G	NA
SA039-A73044B-R65-C59	274268	16.5541	0.022598	1.99897	1464.34	2	SA039-ALL	SA039-A73044B	184hTERT	437	deckard	SA039-A73044B	757385	G	NA
SA039-A73044B-R55-C31	352775	21.2926	0.032441	1.99704	1310.75	2	SA039-ALL	SA039-A73044B	184hTERT	305	deckard	SA039-A73044B	1099186	G	NA
SA039-A73044B-R42-C43	545359	32.9164	0.043355	1.99633	1515.67	2	SA039-ALL	SA039-A73044B	184hTERT	378	deckard	SA039-A73044B	1499919	G	NA
SA039-A73044B-R40-C33	84628	5.10792	0.011058	2.00259	925.036	2	SA039-ALL	SA039-A73044B	184hTERT	247	deckard	SA039-A73044B	363262	G	NA
SA039-A73044B-R51-C21	280690	16.9417	0.026779	1.99674	1263.24	2	SA039-ALL	SA039-A73044B	184hTERT	338	deckard	SA039-A73044B	841738	G	NA
SA039-A73044B-R46-C42	573026	34.5863	0.044674	1.99142	1541.74	2	SA039-ALL	SA039-A73044B	184hTERT	445	deckard	SA039-A73044B	1524222	G	NA
SA039-A73044B-R44-C36	192936	11.6451	0.021238	1.99744	1095.22	2	SA039-ALL	SA039-A73044B	184hTERT	406	deckard	SA039-A73044B	692620	G	NA
SA039-A73044B-R46-C67	376437	22.7207	0.036255	1.99462	1250.01	2	SA039-ALL	SA039-A73044B	184hTERT	209	deckard	SA039-A73044B	1226311	G	NA
SA039-A73044B-R47-C56	274783	16.5852	0.027919	1.99817	1187	2	SA039-ALL	SA039-A73044B	184hTERT	281	deckard	SA039-A73044B	926915	G	NA
SA039-A73044B-R41-C25	907694	54.786	0.044679	4.10221	5030.19	4	SA039-ALL	SA039-A73044B	184hTERT	597	deckard	SA039-A73044B	1542334	G	NA
SA039-A73044B-R49-C50	272493	16.4469	0.022097	2.0058	1492.93	2	SA039-ALL	SA039-A73044B	184hTERT	537	deckard	SA039-A73044B	706983	G	NA
SA039-A73044B-R66-C32	146787	8.85967	0.007257	2.02042	2466.62	2	SA039-ALL	SA039-A73044B	184hTERT	541	deckard	SA039-A73044B	224840	0	NA
SA039-A73044B-R66-C18	81147	4.89782	0.005343	2.02735	1858.43	2	SA039-ALL	SA039-A73044B	184hTERT	244	deckard	SA039-A73044B	195744	G	NA
SA039-A73044B-R52-C27	87032	5.25302	0.00429	2.00874	2459.67	2	SA039-ALL	SA039-A73044B	184hTERT	432	deckard	SA039-A73044B	137395	G	NA
SA039-A73044B-R69-C52	302955	18.2856	0.01576	2.00064	2321.24	2	SA039-ALL	SA039-A73044B	184hTERT	196	deckard	SA039-A73044B	540365	G	NA
SA039-A73044B-R69-C25	390808	23.5881	0.029672	1.99565	1586.47	2	SA039-ALL	SA039-A73044B	184hTERT	209	deckard	SA039-A73044B	1036757	G	NA
SA039-A73044B-R47-C13	309987	18.71	0.032291	1.99534	1156.13	2	SA039-ALL	SA039-A73044B	184hTERT	298	deckard	SA039-A73044B	1241281	G	NA
SA039-A73044B-R50-C42	778053	46.9612	0.036256	2.05967	2667.82	2	SA039-ALL	SA039-A73044B	184hTERT	232	deckard	SA039-A73044B	1319957	G	NA
SA039-A73044B-R61-C19	291984	17.6234	0.026339	2.00454	1341.23	2	SA039-ALL	SA039-A73044B	184hTERT	269	deckard	SA039-A73044B	890234	G	NA
SA039-A73044B-R58-C47	208428	12.5802	0.020375	3.86964	2389.24	4	SA039-ALL	SA039-A73044B	184hTERT	427	deckard	SA039-A73044B	676131	G	NA
SA039-A73044B-R52-C29	192812	11.6376	0.013304	1.99403	1744.27	2	SA039-ALL	SA039-A73044B	184hTERT	190	deckard	SA039-A73044B	491034	G	NA
SA039-A73044B-R59-C59	419726	25.3335	0.030707	1.9957	1646.47	2	SA039-ALL	SA039-A73044B	184hTERT	315	deckard	SA039-A73044B	1044231	G	NA
SA039-A73044B-R51-C15	110075	6.64383	0.015702	1.99213	842.909	2	SA039-ALL	SA039-A73044B	184hTERT	72	deckard	SA039-A73044B	591646	G	NA
SA039-A73044B-R62-C30	345981	20.8825	0.034434	1.99891	1212.24	2	SA039-ALL	SA039-A73044B	184hTERT	249	deckard	SA039-A73044B	1293886	G	NA
SA039-A73044B-R55-C46	236652	14.2837	0.023114	2.00638	1239.88	2	SA039-ALL	SA039-A73044B	184hTERT	268	deckard	SA039-A73044B	770066	G	NA
SA039-A73044B-R52-C31	311803	18.8196	0.019346	1.99498	1940.7	2	SA039-ALL	SA039-A73044B	184hTERT	262	deckard	SA039-A73044B	742299	G	NA
SA039-A73044B-R69-C41	346355	20.9051	0.022484	2.00381	1863.09	2	SA039-ALL	SA039-A73044B	184hTERT	356	deckard	SA039-A73044B	769066	G	NA
SA039-A73044B-R45-C27	172288	10.3988	0.016625	1.99801	1249.74	2	SA039-ALL	SA039-A73044B	184hTERT	308	deckard	SA039-A73044B	563581	G	NA
SA039-A73044B-R64-C57	332470	20.067	0.029091	2.00213	1381.07	2	SA039-ALL	SA039-A73044B	184hTERT	257	deckard	SA039-A73044B	1058557	G	NA
SA039-A73044B-R54-C35	68870	4.15681	0.005075	2.02193	1656.11	2	SA039-ALL	SA039-A73044B	184hTERT	239	deckard	SA039-A73044B	168828	G	NA
SA039-A73044B-R45-C26	61380	3.70473	0.005543	2.00665	1341.17	2	SA039-ALL	SA039-A73044B	184hTERT	245	deckard	SA039-A73044B	184716	G	NA
SA039-A73044B-R60-C62	274185	16.5491	0.020066	1.99987	1649.35	2	SA039-ALL	SA039-A73044B	184hTERT	102	deckard	SA039-A73044B	672830	G	NA
SA039-A73044B-R43-C48	368140	22.2199	0.033006	1.9953	1343.26	2	SA039-ALL	SA039-A73044B	184hTERT	342	deckard	SA039-A73044B	1076446	G	NA
SA039-A73044B-R68-C41	438112	26.4433	0.024728	1.99826	2136.87	2	SA039-ALL	SA039-A73044B	184hTERT	211	deckard	SA039-A73044B	883309	G	NA
SA039-A73044B-R50-C68	284824	17.1912	0.022164	2.02346	1569.47	2	SA039-ALL	SA039-A73044B	184hTERT	498	deckard	SA039-A73044B	721862	G	NA
SA039-A73044B-R62-C37	361512	21.8199	0.022569	3.9292	3798.79	4	SA039-ALL	SA039-A73044B	184hTERT	829	deckard	SA039-A73044B	736225	G	NA
SA039-A73044B-R64-C27	247511	14.9391	0.022198	1.99684	1343.86	2	SA039-ALL	SA039-A73044B	184hTERT	194	deckard	SA039-A73044B	761844	G	NA
SA039-A73044B-R42-C70	234744	14.1685	0.022482	2.99266	1886.02	3	SA039-ALL	SA039-A73044B	184hTERT	401	deckard	SA039-A73044B	868433	G	NA
SA039-A73044B-R70-C50	235497	14.214	0.025502	1.99259	1110.6	2	SA039-ALL	SA039-A73044B	184hTERT	98	deckard	SA039-A73044B	973677	G	NA
SA039-A73044B-R61-C16	315645	19.0515	0.027585	2.00155	1382.36	2	SA039-ALL	SA039-A73044B	184hTERT	131	deckard	SA039-A73044B	999651	G	NA
SA039-A73044B-R55-C25	342377	20.665	0.027645	1.99931	1494.51	2	SA039-ALL	SA039-A73044B	184hTERT	287	deckard	SA039-A73044B	965220	G	NA
SA039-A73044B-R70-C30	451604	27.2576	0.032797	1.99597	1658.85	2	SA039-ALL	SA039-A73044B	184hTERT	108	deckard	SA039-A73044B	1204559	G	NA
SA039-A73044B-R41-C57	337544	20.3732	0.033051	1.99193	1227.86	2	SA039-ALL	SA039-A73044B	184hTERT	371	deckard	SA039-A73044B	1108589	G	NA
SA039-A73044B-R43-C23	183248	11.0604	0.020964	1.99403	1052.02	2	SA039-ALL	SA039-A73044B	184hTERT	324	deckard	SA039-A73044B	837199	G	NA
SA039-A73044B-R61-C60	282500	17.0509	0.024182	2.00371	1412.83	2	SA039-ALL	SA039-A73044B	184hTERT	365	deckard	SA039-A73044B	837367	G	NA
SA039-A73044B-R64-C50	332010	20.0392	0.030922	1.9952	1293.01	2	SA039-ALL	SA039-A73044B	184hTERT	155	deckard	SA039-A73044B	1174460	G	NA
SA039-A73044B-R67-C21	275121	16.6056	0.020842	2.0026	1595.54	2	SA039-ALL	SA039-A73044B	184hTERT	389	deckard	SA039-A73044B	676572	G	NA
SA039-A73044B-R58-C25	367290	22.1686	0.03332	1.97835	1316.25	2	SA039-ALL	SA039-A73044B	184hTERT	295	deckard	SA039-A73044B	1132674	G	NA
SA039-A73044B-R50-C56	321604	19.4112	0.030638	1.99538	1264.21	2	SA039-ALL	SA039-A73044B	184hTERT	243	deckard	SA039-A73044B	1125621	G	NA
SA039-A73044B-R58-C67	228837	13.812	0.020865	1.99448	1320.28	2	SA039-ALL	SA039-A73044B	184hTERT	219	deckard	SA039-A73044B	711992	G	NA
SA039-A73044B-R51-C13	76224	4.60068	0.007748	2.02153	1200.36	2	SA039-ALL	SA039-A73044B	184hTERT	302	deckard	SA039-A73044B	252321	G	NA
SA039-A73044B-R60-C46	297336	17.9464	0.031785	1.97768	1116.64	2	SA039-ALL	SA039-A73044B	184hTERT	174	deckard	SA039-A73044B	1083083	G	NA
SA039-A73044B-R62-C12	377158	22.7642	0.027587	1.99972	1650.13	2	SA039-ALL	SA039-A73044B	184hTERT	524	deckard	SA039-A73044B	895819	G	NA
SA039-A73044B-R57-C54	435537	26.2878	0.027449	2.00018	1915.57	2	SA039-ALL	SA039-A73044B	184hTERT	213	deckard	SA039-A73044B	998799	G	NA
SA039-A73044B-R69-C48	257571	15.5463	0.018407	1.99951	1688.76	2	SA039-ALL	SA039-A73044B	184hTERT	308	deckard	SA039-A73044B	629070	G	NA
SA039-A73044B-R61-C27	411918	24.8623	0.025238	2.00124	1971.44	2	SA039-ALL	SA039-A73044B	184hTERT	164	deckard	SA039-A73044B	883953	G	NA
SA039-A73044B-R48-C62	236297	14.2623	0.025932	1.9956	1097.55	2	SA039-ALL	SA039-A73044B	184hTERT	213	deckard	SA039-A73044B	905937	G	NA
SA039-A73044B-R58-C16	373744	22.5582	0.024939	2.00051	1809.53	2	SA039-ALL	SA039-A73044B	184hTERT	260	deckard	SA039-A73044B	831762	G	NA
SA039-A73044B-R68-C37	229017	13.8229	0.02292	3.78829	2284.68	4	SA039-ALL	SA039-A73044B	184hTERT	277	deckard	SA039-A73044B	778599	F	NA
SA039-A73044B-R39-C55	46633	2.81464	0.004748	2.05032	1215.44	2	SA039-ALL	SA039-A73044B	184hTERT	368	deckard	SA039-A73044B	156805	G	NA
SA039-A73044B-R64-C35	480107	28.978	0.032674	1.99139	1766.12	2	SA039-ALL	SA039-A73044B	184hTERT	296	deckard	SA039-A73044B	1100117	G	NA
SA039-A73044B-R59-C36	179463	10.8319	0.020586	3.94122	2073.78	4	SA039-ALL	SA039-A73044B	184hTERT	150	deckard	SA039-A73044B	688399	F	NA
SA039-A73044B-R53-C47	434515	26.2262	0.034813	1.99328	1501.62	2	SA039-ALL	SA039-A73044B	184hTERT	401	deckard	SA039-A73044B	1281646	G	NA
SA039-A73044B-R57-C57	348369	21.0266	0.035235	3.95686	2361.27	4	SA039-ALL	SA039-A73044B	184hTERT	219	deckard	SA039-A73044B	1190431	G	NA
SA039-A73044B-R40-C17	283598	17.1172	0.029125	1.99728	1173.83	2	SA039-ALL	SA039-A73044B	184hTERT	282	deckard	SA039-A73044B	1080527	G	NA
SA039-A73044B-R39-C13	419912	25.3448	0.024303	1.99667	2082.25	2	SA039-ALL	SA039-A73044B	184hTERT	411	deckard	SA039-A73044B	955597	G	NA
SA039-A73044B-R42-C11	47956	2.8945	0.003336	2.03652	1767	2	SA039-ALL	SA039-A73044B	184hTERT	390	deckard	SA039-A73044B	171762	G	NA
SA039-A73044B-R70-C19	201116	12.1388	0.014131	2.00781	1724.75	2	SA039-ALL	SA039-A73044B	184hTERT	187	deckard	SA039-A73044B	476417	G	NA
SA039-A73044B-R58-C45	97254	5.86999	0.009778	2.01386	1208.97	2	SA039-ALL	SA039-A73044B	184hTERT	206	deckard	SA039-A73044B	321282	G	NA
SA039-A73044B-R68-C49	266655	16.0946	0.017635	1.99344	1819.31	2	SA039-ALL	SA039-A73044B	184hTERT	240	deckard	SA039-A73044B	605076	G	NA
SA039-A73044B-R68-C21	269604	16.2726	0.022359	3.75899	2735.74	4	SA039-ALL	SA039-A73044B	184hTERT	235	deckard	SA039-A73044B	731060	F	NA
SA039-A73044B-R61-C21	347659	20.9838	0.027113	1.99304	1542.49	2	SA039-ALL	SA039-A73044B	184hTERT	175	deckard	SA039-A73044B	958816	G	NA
SA039-A73044B-R42-C30	850219	51.3169	0.045624	2.00688	2257.3	2	SA039-ALL	SA039-A73044B	184hTERT	749	deckard	SA039-A73044B	1511061	G	NA
SA039-A73044B-R68-C56	120371	7.26527	0.011993	2.00575	1215.07	2	SA039-ALL	SA039-A73044B	184hTERT	207	deckard	SA039-A73044B	404901	G	NA
SA039-A73044B-R57-C21	398071	24.0265	0.031028	2.00105	1549.51	2	SA039-ALL	SA039-A73044B	184hTERT	416	deckard	SA039-A73044B	1021553	G	NA
SA039-A73044B-R43-C54	400209	24.1555	0.03491	1.99236	1378.59	2	SA039-ALL	SA039-A73044B	184hTERT	347	deckard	SA039-A73044B	1177681	G	NA
SA039-A73044B-R51-C60	447459	27.0074	0.033223	1.9924	1619.65	2	SA039-ALL	SA039-A73044B	184hTERT	240	deckard	SA039-A73044B	1229189	G	NA
SA039-A73044B-R56-C42	315215	19.0255	0.027464	1.99243	1380.24	2	SA039-ALL	SA039-A73044B	184hTERT	451	deckard	SA039-A73044B	970424	G	NA
SA039-A73044B-R56-C55	355549	21.46	0.021546	2.00457	1996.56	2	SA039-ALL	SA039-A73044B	184hTERT	477	deckard	SA039-A73044B	693259	G	NA
SA039-A73044B-R46-C11	45511	2.74692	0.004809	2.03206	1160.72	2	SA039-ALL	SA039-A73044B	184hTERT	313	deckard	SA039-A73044B	154199	G	NA
SA039-A73044B-R64-C45	193377	11.6717	0.016043	1.99775	1453.41	2	SA039-ALL	SA039-A73044B	184hTERT	177	deckard	SA039-A73044B	547920	G	NA
SA039-A73044B-R47-C65	258405	15.5966	0.01664	1.99664	1871.45	2	SA039-ALL	SA039-A73044B	184hTERT	374	deckard	SA039-A73044B	578348	G	NA
SA039-A73044B-R48-C45	142355	8.59217	0.017236	1.99461	994.315	2	SA039-ALL	SA039-A73044B	184hTERT	244	deckard	SA039-A73044B	589470	G	NA
SA039-A73044B-R70-C64	306871	18.5219	0.017618	1.9903	2092.42	2	SA039-ALL	SA039-A73044B	184hTERT	175	deckard	SA039-A73044B	655697	G	NA
SA039-A73044B-R45-C21	33442	2.01847	0.003122	2.04456	1321.87	2	SA039-ALL	SA039-A73044B	184hTERT	230	deckard	SA039-A73044B	102465	G	NA
SA039-A73044B-R55-C47	241440	14.5727	0.023682	3.89793	2398.59	4	SA039-ALL	SA039-A73044B	184hTERT	356	deckard	SA039-A73044B	789457	F	NA
SA039-A73044B-R55-C29	188850	11.3985	0.020628	1.99604	1102.96	2	SA039-ALL	SA039-A73044B	184hTERT	194	deckard	SA039-A73044B	710346	G	NA
SA039-A73044B-R66-C36	42083	2.54002	0.004112	2.011	1242.21	2	SA039-ALL	SA039-A73044B	184hTERT	201	deckard	SA039-A73044B	130124	G	NA
SA039-A73044B-R63-C18	345153	20.8325	0.030343	1.99973	1372.95	2	SA039-ALL	SA039-A73044B	184hTERT	299	deckard	SA039-A73044B	1019908	G	NA
SA039-A73044B-R61-C14	576021	34.7671	0.035784	4.20833	4088.74	4	SA039-ALL	SA039-A73044B	184hTERT	243	deckard	SA039-A73044B	1186715	G	NA
SA039-A73044B-R69-C39	338020	20.402	0.023317	1.99465	1745.29	2	SA039-ALL	SA039-A73044B	184hTERT	148	deckard	SA039-A73044B	838267	G	NA
SA039-A73044B-R70-C07	312152	18.8407	0.026762	3.02618	2130.45	3	SA039-ALL	SA039-A73044B	184hTERT	425	deckard	SA039-A73044B	884776	G	NA
SA039-A73044B-R67-C42	236431	14.2703	0.02124	1.99841	1342.65	2	SA039-ALL	SA039-A73044B	184hTERT	294	deckard	SA039-A73044B	711942	G	NA
SA039-A73044B-R43-C37	425486	25.6812	0.026436	1.99537	1938.4	2	SA039-ALL	SA039-A73044B	184hTERT	364	deckard	SA039-A73044B	988559	G	NA
SA039-A73044B-R63-C31	284874	17.1942	0.031043	3.72907	2065.47	4	SA039-ALL	SA039-A73044B	184hTERT	395	deckard	SA039-A73044B	1038243	F	NA
SA039-A73044B-R41-C63	348361	21.0261	0.025437	1.99719	1650.87	2	SA039-ALL	SA039-A73044B	184hTERT	462	deckard	SA039-A73044B	853644	G	NA
SA039-A73044B-R44-C59	424746	25.6365	0.030695	1.99283	1664.42	2	SA039-ALL	SA039-A73044B	184hTERT	299	deckard	SA039-A73044B	1215161	G	NA
SA039-A73044B-R51-C23	45028	2.71777	0.004839	2.02331	1136.37	2	SA039-ALL	SA039-A73044B	184hTERT	116	deckard	SA039-A73044B	168721	G	NA
SA039-A73044B-R55-C07	105401	6.36172	0.023845	1.9929	531.695	2	SA039-ALL	SA039-A73044B	184hTERT	175	deckard	SA039-A73044B	847401	G	NA
SA039-A73044B-R48-C27	74591	4.50211	0.006145	2.02665	1484.82	2	SA039-ALL	SA039-A73044B	184hTERT	468	deckard	SA039-A73044B	192207	G	NA
SA039-A73044B-R60-C66	307870	18.5822	0.02795	1.9936	1325.42	2	SA039-ALL	SA039-A73044B	184hTERT	101	deckard	SA039-A73044B	1003446	G	NA
SA039-A73044B-R48-C41	351695	21.2274	0.032679	1.99334	1294.82	2	SA039-ALL	SA039-A73044B	184hTERT	171	deckard	SA039-A73044B	1205723	G	NA
SA039-A73044B-R52-C12	265464	16.0227	0.020867	1.99931	1535.17	2	SA039-ALL	SA039-A73044B	184hTERT	203	deckard	SA039-A73044B	721108	G	NA
SA039-A73044B-R53-C66	482498	29.1223	0.037978	1.9971	1531.42	2	SA039-ALL	SA039-A73044B	184hTERT	306	deckard	SA039-A73044B	1288456	G	NA
SA039-A73044B-R63-C09	336146	20.2889	0.030215	1.99554	1339.97	2	SA039-ALL	SA039-A73044B	184hTERT	326	deckard	SA039-A73044B	1023576	G	NA
SA039-A73044B-R65-C22	336646	20.319	0.026732	2.00006	1520.25	2	SA039-ALL	SA039-A73044B	184hTERT	168	deckard	SA039-A73044B	925161	G	NA
SA039-A73044B-R64-C25	506596	30.5768	0.035008	1.99117	1739.13	2	SA039-ALL	SA039-A73044B	184hTERT	387	deckard	SA039-A73044B	1282255	G	NA
SA039-A73044B-R54-C32	22005	1.32816	0.00283	2.06984	971.406	2	SA039-ALL	SA039-A73044B	184hTERT	399	deckard	SA039-A73044B	86535	G	NA
SA039-A73044B-R56-C68	314744	18.9971	0.022684	1.99951	1674.52	2	SA039-ALL	SA039-A73044B	184hTERT	249	deckard	SA039-A73044B	749186	G	NA
SA039-A73044B-R48-C25	231176	13.9532	0.017513	1.99587	1590.17	2	SA039-ALL	SA039-A73044B	184hTERT	247	deckard	SA039-A73044B	743120	G	NA
SA039-A73044B-R58-C42	304691	18.3903	0.027188	4.12544	2790.51	3	SA039-ALL	SA039-A73044B	184hTERT	262	deckard	SA039-A73044B	914389	E	NA
SA039-A73044B-R46-C36	154640	9.33366	0.014833	1.99563	1255.75	2	SA039-ALL	SA039-A73044B	184hTERT	278	deckard	SA039-A73044B	554555	G	NA
SA039-A73044B-R54-C41	655092	39.5396	0.030159	2.00189	2624.55	2	SA039-ALL	SA039-A73044B	184hTERT	483	deckard	SA039-A73044B	1009470	G	NA
SA039-A73044B-R48-C11	329425	19.8832	0.024585	1.9989	1616.62	2	SA039-ALL	SA039-A73044B	184hTERT	210	deckard	SA039-A73044B	839787	G	NA
SA039-A73044B-R56-C08	128288	7.74312	0.024429	1.99565	632.549	2	SA039-ALL	SA039-A73044B	184hTERT	164	deckard	SA039-A73044B	896129	G	NA
SA039-A73044B-R53-C19	240143	14.4944	0.020997	1.99603	1377.88	2	SA039-ALL	SA039-A73044B	184hTERT	148	deckard	SA039-A73044B	748492	G	NA
SA039-A73044B-R64-C38	66760	4.02945	0.004358	2.0583	1903.13	2	SA039-ALL	SA039-A73044B	184hTERT	848	deckard	SA039-A73044B	134842	G	NA
SA039-A73044B-R53-C26	501350	30.2601	0.04029	1.99295	1496.82	2	SA039-ALL	SA039-A73044B	184hTERT	479	deckard	SA039-A73044B	1337165	G	NA
SA039-A73044B-R68-C11	186691	11.2682	0.016576	3.95645	2689.55	4	SA039-ALL	SA039-A73044B	184hTERT	192	deckard	SA039-A73044B	562185	0	NA
SA039-A73044B-R48-C38	354276	21.3831	0.033139	1.98804	1282.8	2	SA039-ALL	SA039-A73044B	184hTERT	311	deckard	SA039-A73044B	1160078	G	NA
SA039-A73044B-R69-C22	283073	17.0855	0.020518	1.99917	1664.73	2	SA039-ALL	SA039-A73044B	184hTERT	325	deckard	SA039-A73044B	675405	G	NA
SA039-A73044B-R40-C47	97572	5.88918	0.005831	3.14095	3172.29	3	SA039-ALL	SA039-A73044B	184hTERT	653	deckard	SA039-A73044B	184901	G	NA
SA039-A73044B-R51-C52	487109	29.4006	0.032053	1.99595	1830.78	2	SA039-ALL	SA039-A73044B	184hTERT	213	deckard	SA039-A73044B	1264498	G	NA
SA039-A73044B-R53-C57	419219	25.3029	0.036002	1.99989	1405.56	2	SA039-ALL	SA039-A73044B	184hTERT	229	deckard	SA039-A73044B	1312397	G	NA
SA039-A73044B-R68-C33	207333	12.5141	0.011164	2.01548	2259.22	2	SA039-ALL	SA039-A73044B	184hTERT	202	deckard	SA039-A73044B	363516	G	NA
SA039-A73044B-R40-C07	409158	24.6957	0.038152	1.95968	1268.5	2	SA039-ALL	SA039-A73044B	184hTERT	510	deckard	SA039-A73044B	1310329	0	NA
SA039-A73044B-R67-C36	140019	8.45117	0.010001	2.00713	1696.09	2	SA039-ALL	SA039-A73044B	184hTERT	343	deckard	SA039-A73044B	335240	G	NA
SA039-A73044B-R41-C64	199880	12.0642	0.022632	1.99551	1063.73	2	SA039-ALL	SA039-A73044B	184hTERT	277	deckard	SA039-A73044B	815265	G	NA
SA039-A73044B-R65-C33	122830	7.41369	0.011457	2.00978	1300.51	2	SA039-ALL	SA039-A73044B	184hTERT	307	deckard	SA039-A73044B	375526	G	NA
SA039-A73044B-R44-C15	343675	20.7433	0.026128	2.00406	1591.04	2	SA039-ALL	SA039-A73044B	184hTERT	319	deckard	SA039-A73044B	944843	G	NA
SA039-A73044B-R67-C25	331137	19.9865	0.027898	1.99861	1431.83	2	SA039-ALL	SA039-A73044B	184hTERT	310	deckard	SA039-A73044B	925939	G	NA
SA039-A73044B-R67-C10	211256	12.7508	0.017976	2.0017	1419.86	2	SA039-ALL	SA039-A73044B	184hTERT	191	deckard	SA039-A73044B	612290	G	NA
SA039-A73044B-R60-C37	515319	31.1033	0.030628	3.9629	4024.4	4	SA039-ALL	SA039-A73044B	184hTERT	268	deckard	SA039-A73044B	1041651	G	NA
SA039-A73044B-R59-C56	191092	11.5338	0.015473	2.00502	1494.57	2	SA039-ALL	SA039-A73044B	184hTERT	289	deckard	SA039-A73044B	524708	G	NA
SA039-A73044B-R64-C22	465656	28.1057	0.03033	1.9888	1842.95	2	SA039-ALL	SA039-A73044B	184hTERT	307	deckard	SA039-A73044B	1027859	G	NA
SA039-A73044B-R69-C66	240382	14.5088	0.021102	5.03185	3459.68	5	SA039-ALL	SA039-A73044B	184hTERT	252	deckard	SA039-A73044B	724100	G	NA
SA039-A73044B-R48-C18	271055	16.3602	0.032026	1.95672	999.572	2	SA039-ALL	SA039-A73044B	184hTERT	298	deckard	SA039-A73044B	1052404	F	NA
SA039-A73044B-R64-C19	280624	16.9377	0.028535	1.99856	1186.3	2	SA039-ALL	SA039-A73044B	184hTERT	205	deckard	SA039-A73044B	948147	G	NA
SA039-A73044B-R68-C52	148003	8.93306	0.014265	2.00019	1252.56	2	SA039-ALL	SA039-A73044B	184hTERT	148	deckard	SA039-A73044B	481063	G	NA
SA039-A73044B-R68-C12	705749	42.5971	0.02521	2.01377	3402.65	2	SA039-ALL	SA039-A73044B	184hTERT	253	deckard	SA039-A73044B	867578	E	NA
SA039-A73044B-R68-C62	155077	9.36003	0.011671	1.88791	1514.08	2	SA039-ALL	SA039-A73044B	184hTERT	239	deckard	SA039-A73044B	376643	F	NA
SA039-A73044B-R64-C42	430401	25.9778	0.029075	1.99468	1782.2	2	SA039-ALL	SA039-A73044B	184hTERT	159	deckard	SA039-A73044B	1053891	G	NA
SA039-A73044B-R68-C26	468360	28.269	0.029272	1.99852	1930.04	2	SA039-ALL	SA039-A73044B	184hTERT	258	deckard	SA039-A73044B	1029164	G	NA
SA039-A73044B-R65-C20	733983	44.3012	0.025344	3.8041	6649.56	4	SA039-ALL	SA039-A73044B	184hTERT	381	deckard	SA039-A73044B	821787	F	NA
SA039-A73044B-R44-C64	405488	24.4742	0.035535	1.99328	1372.84	2	SA039-ALL	SA039-A73044B	184hTERT	391	deckard	SA039-A73044B	1188523	G	NA
SA039-A73044B-R69-C43	313669	18.9322	0.02519	1.96768	1478.86	2	SA039-ALL	SA039-A73044B	184hTERT	240	deckard	SA039-A73044B	858822	F	NA
SA039-A73044B-R48-C51	707612	42.7096	0.037588	3.91107	4443.98	4	SA039-ALL	SA039-A73044B	184hTERT	529	deckard	SA039-A73044B	1206337	F	NA
SA039-A73044B-R45-C55	465411	28.091	0.038092	1.99114	1468.37	2	SA039-ALL	SA039-A73044B	184hTERT	440	deckard	SA039-A73044B	1281241	G	NA
SA039-A73044B-R39-C26	422719	25.5142	0.038232	1.99563	1331.79	2	SA039-ALL	SA039-A73044B	184hTERT	424	deckard	SA039-A73044B	1284677	G	NA
SA039-A73044B-R47-C64	463758	27.9912	0.035147	1.99735	1590.7	2	SA039-ALL	SA039-A73044B	184hTERT	341	deckard	SA039-A73044B	1162077	G	NA
SA039-A73044B-R59-C54	380307	22.9543	0.029193	1.99954	1572.23	2	SA039-ALL	SA039-A73044B	184hTERT	269	deckard	SA039-A73044B	1058986	G	NA
SA039-A73044B-R51-C31	65731	3.96735	0.007361	2.00612	1081.23	2	SA039-ALL	SA039-A73044B	184hTERT	255	deckard	SA039-A73044B	267192	G	NA
SA039-A73044B-R54-C12	121864	7.35538	0.009403	2.00186	1565.93	2	SA039-ALL	SA039-A73044B	184hTERT	185	deckard	SA039-A73044B	318578	G	NA
SA039-A73044B-R50-C18	42160	2.54466	0.005606	2.05431	932.488	2	SA039-ALL	SA039-A73044B	184hTERT	313	deckard	SA039-A73044B	181668	G	NA
SA039-A73044B-R68-C28	304067	18.3527	0.027311	1.99343	1339.56	2	SA039-ALL	SA039-A73044B	184hTERT	173	deckard	SA039-A73044B	966518	G	NA
SA039-A73044B-R52-C21	89210	5.38448	0.007722	2.01089	1402.17	2	SA039-ALL	SA039-A73044B	184hTERT	160	deckard	SA039-A73044B	254443	G	NA
SA039-A73044B-R46-C57	355494	21.4567	0.033089	1.99871	1296.07	2	SA039-ALL	SA039-A73044B	184hTERT	274	deckard	SA039-A73044B	1238868	G	NA
SA039-A73044B-R55-C65	221298	13.357	0.014092	4.61592	4375.15	4	SA039-ALL	SA039-A73044B	184hTERT	171	deckard	SA039-A73044B	455946	E	NA
SA039-A73044B-R52-C25	298356	18.008	0.03306	3.93686	2144.43	4	SA039-ALL	SA039-A73044B	184hTERT	436	deckard	SA039-A73044B	1036070	G	NA
SA039-A73044B-R64-C31	375664	22.6741	0.03282	1.99653	1379.32	2	SA039-ALL	SA039-A73044B	184hTERT	535	deckard	SA039-A73044B	1112552	G	NA
SA039-A73044B-R66-C59	62150	3.75121	0.005564	2.02041	1362.15	2	SA039-ALL	SA039-A73044B	184hTERT	190	deckard	SA039-A73044B	178344	G	NA
SA039-A73044B-R57-C69	245852	14.839	0.023268	2.00129	1276.3	2	SA039-ALL	SA039-A73044B	184hTERT	254	deckard	SA039-A73044B	768794	G	NA
SA039-A73044B-R42-C39	316082	19.0779	0.034982	1.99843	1089.87	2	SA039-ALL	SA039-A73044B	184hTERT	146	deckard	SA039-A73044B	1345309	G	NA
SA039-A73044B-R53-C11	58948	3.55794	0.005765	2.02362	1248.9	2	SA039-ALL	SA039-A73044B	184hTERT	237	deckard	SA039-A73044B	187895	G	NA
SA039-A73044B-R58-C48	193861	11.7009	0.02343	1.99769	997.645	2	SA039-ALL	SA039-A73044B	184hTERT	194	deckard	SA039-A73044B	822753	G	NA
SA039-A73044B-R45-C44	312899	18.8857	0.023333	1.99526	1614.97	2	SA039-ALL	SA039-A73044B	184hTERT	381	deckard	SA039-A73044B	822057	G	NA
SA039-A73044B-R70-C67	312025	18.833	0.019436	2.02515	1962.32	2	SA039-ALL	SA039-A73044B	184hTERT	234	deckard	SA039-A73044B	682245	G	NA
SA039-A73044B-R66-C22	147845	8.92353	0.009065	1.88682	1857.38	2	SA039-ALL	SA039-A73044B	184hTERT	211	deckard	SA039-A73044B	295802	0	NA
SA039-A73044B-R62-C24	239434	14.4516	0.016028	2.0014	1804.56	2	SA039-ALL	SA039-A73044B	184hTERT	286	deckard	SA039-A73044B	652762	G	NA
SA039-A73044B-R63-C69	289101	17.4494	0.021693	1.99633	1605.8	2	SA039-ALL	SA039-A73044B	184hTERT	407	deckard	SA039-A73044B	729114	G	NA
SA039-A73044B-R44-C09	498110	30.0646	0.041872	1.99733	1434.11	2	SA039-ALL	SA039-A73044B	184hTERT	310	deckard	SA039-A73044B	1455764	G	NA
SA039-A73044B-R52-C20	198185	11.9619	0.011232	4.02431	4285.83	4	SA039-ALL	SA039-A73044B	184hTERT	451	deckard	SA039-A73044B	351354	G	NA
SA039-A73044B-R65-C50	248532	15.0007	0.022668	2.00325	1325.66	2	SA039-ALL	SA039-A73044B	184hTERT	351	deckard	SA039-A73044B	757825	G	NA
SA039-A73044B-R55-C35	303057	18.2917	0.024475	2.00003	1494.75	2	SA039-ALL	SA039-A73044B	184hTERT	165	deckard	SA039-A73044B	845232	G	NA
SA039-A73044B-R62-C22	501951	30.2964	0.026119	1.99378	2312.67	2	SA039-ALL	SA039-A73044B	184hTERT	476	deckard	SA039-A73044B	885833	G	NA
SA039-A73044B-R45-C17	60828	3.67141	0.004998	2.02884	1490.34	2	SA039-ALL	SA039-A73044B	184hTERT	333	deckard	SA039-A73044B	164994	G	NA
SA039-A73044B-R61-C34	326158	19.686	0.020504	1.99737	1917.69	2	SA039-ALL	SA039-A73044B	184hTERT	165	deckard	SA039-A73044B	720531	G	NA
SA039-A73044B-R41-C42	323364	19.5174	0.024949	1.99337	1559.4	2	SA039-ALL	SA039-A73044B	184hTERT	316	deckard	SA039-A73044B	877380	G	NA
SA039-A73044B-R58-C62	104813	6.32623	0.012043	2.00278	1052.07	2	SA039-ALL	SA039-A73044B	184hTERT	146	deckard	SA039-A73044B	398665	G	NA
SA039-A73044B-R49-C23	43773	2.64202	0.002886	2.05561	1881.83	2	SA039-ALL	SA039-A73044B	184hTERT	417	deckard	SA039-A73044B	93147	E	NA
SA039-A73044B-R43-C12	289869	17.4957	0.025262	2.00041	1385.42	2	SA039-ALL	SA039-A73044B	184hTERT	261	deckard	SA039-A73044B	887717	G	NA
SA039-A73044B-R40-C70	517453	31.2321	0.024062	1.99511	2589.61	2	SA039-ALL	SA039-A73044B	184hTERT	621	deckard	SA039-A73044B	843727	G	NA
SA039-A73044B-R43-C15	413281	24.9445	0.033425	1.99178	1486.44	2	SA039-ALL	SA039-A73044B	184hTERT	370	deckard	SA039-A73044B	1127494	G	NA
SA039-A73044B-R59-C09	433172	26.1451	0.037565	1.9958	1389.07	2	SA039-ALL	SA039-A73044B	184hTERT	251	deckard	SA039-A73044B	1277162	G	NA
SA039-A73044B-R69-C67	205728	12.4172	0.017932	1.9978	1383.39	2	SA039-ALL	SA039-A73044B	184hTERT	158	deckard	SA039-A73044B	629527	G	NA
SA039-A73044B-R46-C27	94941	5.73038	0.006396	2.02264	1812.15	2	SA039-ALL	SA039-A73044B	184hTERT	427	deckard	SA039-A73044B	198150	G	NA
SA039-A73044B-R69-C19	514005	31.024	0.02175	1.99809	2850.06	2	SA039-ALL	SA039-A73044B	184hTERT	346	deckard	SA039-A73044B	719256	G	NA
SA039-A73044B-R60-C20	497859	30.0494	0.029713	1.99749	2020.11	2	SA039-ALL	SA039-A73044B	184hTERT	388	deckard	SA039-A73044B	984817	G	NA
SA039-A73044B-R54-C15	59382	3.58414	0.005387	2.01676	1341.81	2	SA039-ALL	SA039-A73044B	184hTERT	302	deckard	SA039-A73044B	178257	G	NA
SA039-A73044B-R64-C41	478785	28.8982	0.025802	2.94712	3300.77	3	SA039-ALL	SA039-A73044B	184hTERT	468	deckard	SA039-A73044B	854586	F	NA
SA039-A73044B-R52-C63	475200	28.6818	0.037651	1.99714	1521.38	2	SA039-ALL	SA039-A73044B	184hTERT	370	deckard	SA039-A73044B	1274387	G	NA
SA039-A73044B-R55-C45	73318	4.42528	0.009327	2.00843	952.917	2	SA039-ALL	SA039-A73044B	184hTERT	115	deckard	SA039-A73044B	307873	G	NA
SA039-A73044B-R63-C70	272408	16.4418	0.028689	1.99445	1143.03	2	SA039-ALL	SA039-A73044B	184hTERT	248	deckard	SA039-A73044B	1131050	G	NA
SA039-A73044B-R40-C11	364278	21.9868	0.028993	1.98775	1507.41	2	SA039-ALL	SA039-A73044B	184hTERT	169	deckard	SA039-A73044B	1059913	G	NA
SA039-A73044B-R41-C61	333805	20.1476	0.02014	2.02017	2020.93	2	SA039-ALL	SA039-A73044B	184hTERT	412	deckard	SA039-A73044B	655349	G	NA
SA039-A73044B-R45-C20	343889	20.7562	0.029072	3.18086	2271	3	SA039-ALL	SA039-A73044B	184hTERT	430	deckard	SA039-A73044B	946140	G	NA
SA039-A73044B-R69-C35	266727	16.0989	0.021803	1.99454	1472.73	2	SA039-ALL	SA039-A73044B	184hTERT	61	deckard	SA039-A73044B	806510	G	NA
SA039-A73044B-R50-C40	283802	17.1295	0.028114	1.9951	1215.59	2	SA039-ALL	SA039-A73044B	184hTERT	103	deckard	SA039-A73044B	1000180	G	NA
SA039-A73044B-R61-C46	303015	18.2892	0.026149	2.00207	1400.29	2	SA039-ALL	SA039-A73044B	184hTERT	204	deckard	SA039-A73044B	872400	G	NA
SA039-A73044B-R50-C61	254012	15.3315	0.029436	1.99226	1037.65	2	SA039-ALL	SA039-A73044B	184hTERT	138	deckard	SA039-A73044B	1064210	G	NA
SA039-A73044B-R70-C66	277017	16.72	0.019001	1.99775	1757.93	2	SA039-ALL	SA039-A73044B	184hTERT	338	deckard	SA039-A73044B	650345	G	NA
SA039-A73044B-R51-C44	631982	38.1447	0.032102	1.99732	2373.29	2	SA039-ALL	SA039-A73044B	184hTERT	299	deckard	SA039-A73044B	1155080	G	NA
SA039-A73044B-R60-C50	292863	17.6764	0.02587	1.99446	1362.78	2	SA039-ALL	SA039-A73044B	184hTERT	219	deckard	SA039-A73044B	862771	G	NA
SA039-A73044B-R46-C63	341334	20.602	0.038615	3.95785	2111.61	4	SA039-ALL	SA039-A73044B	184hTERT	451	deckard	SA039-A73044B	1323881	F	NA
SA039-A73044B-R50-C19	404784	24.4317	0.027853	2.19903	1928.91	2	SA039-ALL	SA039-A73044B	184hTERT	292	deckard	SA039-A73044B	953153	B	NA
SA039-A73044B-R44-C21	368253	22.2268	0.034797	1.99486	1274.23	2	SA039-ALL	SA039-A73044B	184hTERT	439	deckard	SA039-A73044B	1166879	G	NA
SA039-A73044B-R65-C69	185176	11.1767	0.019294	2.00098	1159.14	2	SA039-ALL	SA039-A73044B	184hTERT	650	deckard	SA039-A73044B	670424	G	NA
SA039-A73044B-R48-C21	669085	40.3842	0.041722	2.02062	1955.83	2	SA039-ALL	SA039-A73044B	184hTERT	423	deckard	SA039-A73044B	1344501	D	NA
SA039-A73044B-R66-C31	81940	4.94568	0.008822	2.00776	1125.57	2	SA039-ALL	SA039-A73044B	184hTERT	423	deckard	SA039-A73044B	278932	G	NA
SA039-A73044B-R62-C45	153977	9.29364	0.013021	1.99848	1426.4	2	SA039-ALL	SA039-A73044B	184hTERT	261	deckard	SA039-A73044B	416593	G	NA
SA039-A73044B-R59-C11	290623	17.5412	0.023579	1.99609	1484.96	2	SA039-ALL	SA039-A73044B	184hTERT	182	deckard	SA039-A73044B	815236	G	NA
SA039-A73044B-R60-C60	320409	19.339	0.025857	2.00053	1496.24	2	SA039-ALL	SA039-A73044B	184hTERT	147	deckard	SA039-A73044B	917462	G	NA
SA039-A73044B-R53-C25	74776	4.51328	0.007035	2.01551	1293.04	2	SA039-ALL	SA039-A73044B	184hTERT	319	deckard	SA039-A73044B	232062	G	NA
SA039-A73044B-R61-C36	145624	8.78947	0.010645	2.00473	1655.29	2	SA039-ALL	SA039-A73044B	184hTERT	226	deckard	SA039-A73044B	373577	G	NA
SA039-A73044B-R65-C31	601711	36.3177	0.037847	1.99364	1913.08	2	SA039-ALL	SA039-A73044B	184hTERT	261	deckard	SA039-A73044B	1301523	G	NA
SA039-A73044B-R65-C13	580387	35.0306	0.04211	4.39495	3656.08	4	SA039-ALL	SA039-A73044B	184hTERT	458	deckard	SA039-A73044B	1417475	E	NA
SA039-A73044B-R49-C16	81604	4.9254	0.006183	2.01995	1609.1	2	SA039-ALL	SA039-A73044B	184hTERT	304	deckard	SA039-A73044B	200883	G	NA
SA039-A73044B-R62-C69	291449	17.5911	0.014626	1.97148	2371.15	2	SA039-ALL	SA039-A73044B	184hTERT	739	deckard	SA039-A73044B	462717	F	NA
SA039-A73044B-R49-C62	213054	12.8594	0.015458	2.8588	2378.21	3	SA039-ALL	SA039-A73044B	184hTERT	497	deckard	SA039-A73044B	491600	F	NA
SA039-A73044B-R67-C19	236410	14.2691	0.022757	1.99938	1253.65	2	SA039-ALL	SA039-A73044B	184hTERT	208	deckard	SA039-A73044B	750897	G	NA
SA039-A73044B-R51-C59	302782	18.2751	0.034385	1.99142	1058.41	2	SA039-ALL	SA039-A73044B	184hTERT	209	deckard	SA039-A73044B	1361136	G	NA
SA039-A73044B-R55-C37	179580	10.839	0.019157	2.00847	1136.39	2	SA039-ALL	SA039-A73044B	184hTERT	191	deckard	SA039-A73044B	629413	G	NA
SA039-A73044B-R41-C17	267183	16.1264	0.027236	1.99048	1178.56	2	SA039-ALL	SA039-A73044B	184hTERT	263	deckard	SA039-A73044B	969599	G	NA
SA039-A73044B-R47-C50	378692	22.8568	0.03007	1.99715	1518.07	2	SA039-ALL	SA039-A73044B	184hTERT	342	deckard	SA039-A73044B	989086	G	NA
SA039-A73044B-R43-C25	469826	28.3574	0.033933	1.99136	1664.15	2	SA039-ALL	SA039-A73044B	184hTERT	332	deckard	SA039-A73044B	1130339	G	NA
SA039-A73044B-R70-C51	170215	10.2737	0.0151	2.00838	1366.46	2	SA039-ALL	SA039-A73044B	184hTERT	190	deckard	SA039-A73044B	520131	G	NA
SA039-A73044B-R54-C63	518374	31.2877	0.034043	4.12556	3791.65	4	SA039-ALL	SA039-A73044B	184hTERT	437	deckard	SA039-A73044B	1147228	G	NA
SA039-A73044B-R41-C62	281859	17.0123	0.023764	1.98811	1423.26	2	SA039-ALL	SA039-A73044B	184hTERT	332	deckard	SA039-A73044B	779829	G	NA
SA039-A73044B-R50-C25	86105	5.19707	0.00741	2.01184	1411.02	2	SA039-ALL	SA039-A73044B	184hTERT	215	deckard	SA039-A73044B	251639	G	NA
SA039-A73044B-R57-C70	407300	24.5835	0.030479	1.9959	1609.84	2	SA039-ALL	SA039-A73044B	184hTERT	252	deckard	SA039-A73044B	1164950	G	NA
SA039-A73044B-R39-C56	65276	3.93988	0.007831	2.0195	1016.04	2	SA039-ALL	SA039-A73044B	184hTERT	146	deckard	SA039-A73044B	248708	G	NA
SA039-A73044B-R52-C46	231115	13.9495	0.028112	1.99442	989.653	2	SA039-ALL	SA039-A73044B	184hTERT	111	deckard	SA039-A73044B	988804	G	NA
SA039-A73044B-R59-C47	332634	20.0769	0.034066	1.99832	1177.72	2	SA039-ALL	SA039-A73044B	184hTERT	227	deckard	SA039-A73044B	1171014	G	NA
SA039-A73044B-R53-C46	613115	37.006	0.04304	3.9862	3427.35	4	SA039-ALL	SA039-A73044B	184hTERT	392	deckard	SA039-A73044B	1495337	G	NA
SA039-A73044B-R40-C64	328252	19.8124	0.025681	1.99674	1540.45	2	SA039-ALL	SA039-A73044B	184hTERT	333	deckard	SA039-A73044B	934110	G	NA
SA039-A73044B-R44-C65	257257	15.5273	0.01809	1.99882	1715.66	2	SA039-ALL	SA039-A73044B	184hTERT	325	deckard	SA039-A73044B	620015	G	NA
SA039-A73044B-R50-C10	36890	2.22658	0.005119	2.0317	883.715	2	SA039-ALL	SA039-A73044B	184hTERT	316	deckard	SA039-A73044B	158257	G	NA
SA039-A73044B-R57-C58	402391	24.2872	0.029929	1.98943	1614.41	2	SA039-ALL	SA039-A73044B	184hTERT	179	deckard	SA039-A73044B	1009024	G	NA
SA039-A73044B-R42-C20	255420	15.4165	0.02493	1.99723	1235.07	2	SA039-ALL	SA039-A73044B	184hTERT	300	deckard	SA039-A73044B	865033	G	NA
SA039-A73044B-R62-C54	536579	32.3865	0.02751	1.99857	2352.84	2	SA039-ALL	SA039-A73044B	184hTERT	534	deckard	SA039-A73044B	945287	G	NA
SA039-A73044B-R65-C45	133585	8.06283	0.012039	2.00629	1343.67	2	SA039-ALL	SA039-A73044B	184hTERT	144	deckard	SA039-A73044B	387428	F	NA
SA039-A73044B-R53-C63	388011	23.4193	0.032145	1.99247	1451.62	2	SA039-ALL	SA039-A73044B	184hTERT	346	deckard	SA039-A73044B	1238431	G	NA
SA039-A73044B-R65-C58	527955	31.8659	0.02888	1.99298	2199.03	2	SA039-ALL	SA039-A73044B	184hTERT	270	deckard	SA039-A73044B	1037283	G	NA
SA039-A73044B-R41-C65	316006	19.0733	0.015932	2.0441	2447.13	2	SA039-ALL	SA039-A73044B	184hTERT	699	deckard	SA039-A73044B	517507	G	NA
SA039-A73044B-R49-C28	219178	13.229	0.016349	1.99925	1617.72	2	SA039-ALL	SA039-A73044B	184hTERT	440	deckard	SA039-A73044B	548415	G	NA
SA039-A73044B-R48-C44	340811	20.5704	0.03173	1.9984	1295.55	2	SA039-ALL	SA039-A73044B	184hTERT	248	deckard	SA039-A73044B	1060348	G	NA
SA039-A73044B-R49-C36	20544	1.23998	0.002679	2.05008	948.885	2	SA039-ALL	SA039-A73044B	184hTERT	365	deckard	SA039-A73044B	84053	G	NA
SA039-A73044B-R45-C41	321880	19.4278	0.029023	1.99533	1335.66	2	SA039-ALL	SA039-A73044B	184hTERT	260	deckard	SA039-A73044B	1034654	G	NA
SA039-A73044B-R62-C53	638550	38.5412	0.023671	2.98241	4855.96	3	SA039-ALL	SA039-A73044B	184hTERT	502	deckard	SA039-A73044B	836199	F	NA
SA039-A73044B-R51-C40	387485	23.3876	0.03976	4.9291	2899.38	5	SA039-ALL	SA039-A73044B	184hTERT	285	deckard	SA039-A73044B	1347577	0	NA
SA039-A73044B-R47-C61	366980	22.1499	0.027372	1.9964	1615.52	2	SA039-ALL	SA039-A73044B	184hTERT	356	deckard	SA039-A73044B	990951	G	NA
SA039-A73044B-R49-C65	164181	9.90952	0.018588	2.00416	1068.44	2	SA039-ALL	SA039-A73044B	184hTERT	156	deckard	SA039-A73044B	633515	G	NA
SA039-A73044B-R64-C13	335576	20.2545	0.03839	3.90054	2057.91	4	SA039-ALL	SA039-A73044B	184hTERT	356	deckard	SA039-A73044B	1288905	F	NA
SA039-A73044B-R68-C39	296558	17.8994	0.023889	2.00002	1498.57	2	SA039-ALL	SA039-A73044B	184hTERT	188	deckard	SA039-A73044B	829525	G	NA
SA039-A73044B-R45-C54	291038	17.5663	0.026482	1.99252	1321.7	2	SA039-ALL	SA039-A73044B	184hTERT	338	deckard	SA039-A73044B	924698	G	NA
SA039-A73044B-R53-C20	235779	14.231	0.017407	2.00381	1638.21	2	SA039-ALL	SA039-A73044B	184hTERT	271	deckard	SA039-A73044B	580061	G	NA
SA039-A73044B-R51-C51	343273	20.719	0.035327	1.98805	1165.97	2	SA039-ALL	SA039-A73044B	184hTERT	330	deckard	SA039-A73044B	1158994	0	NA
SA039-A73044B-R42-C34	388509	23.4494	0.028986	1.99083	1610.56	2	SA039-ALL	SA039-A73044B	184hTERT	288	deckard	SA039-A73044B	1035203	G	NA
SA039-A73044B-R45-C14	303524	18.3199	0.027724	1.99174	1316.13	2	SA039-ALL	SA039-A73044B	184hTERT	224	deckard	SA039-A73044B	1021143	G	NA
SA039-A73044B-R43-C50	306414	18.4943	0.033943	3.66196	1995.27	4	SA039-ALL	SA039-A73044B	184hTERT	390	deckard	SA039-A73044B	1146028	F	NA
SA039-A73044B-R62-C59	279937	16.8962	0.022722	1.99884	1486.35	2	SA039-ALL	SA039-A73044B	184hTERT	477	deckard	SA039-A73044B	762506	G	NA
SA039-A73044B-R42-C41	511949	30.8999	0.034798	1.99669	1773.01	2	SA039-ALL	SA039-A73044B	184hTERT	339	deckard	SA039-A73044B	1273267	G	NA
SA039-A73044B-R68-C59	254983	15.3901	0.023291	1.99967	1321.33	2	SA039-ALL	SA039-A73044B	184hTERT	177	deckard	SA039-A73044B	810149	G	NA
SA039-A73044B-R62-C13	461168	27.8349	0.032821	3.94457	3345.32	4	SA039-ALL	SA039-A73044B	184hTERT	379	deckard	SA039-A73044B	1054057	0	NA
SA039-A73044B-R58-C40	250213	15.1022	0.022347	1.99509	1348.29	2	SA039-ALL	SA039-A73044B	184hTERT	212	deckard	SA039-A73044B	759399	G	NA
SA039-A73044B-R44-C58	438555	26.47	0.031757	1.99427	1662.26	2	SA039-ALL	SA039-A73044B	184hTERT	431	deckard	SA039-A73044B	1064494	G	NA
SA039-A73044B-R42-C52	489994	29.5747	0.034317	4.0809	3516.96	4	SA039-ALL	SA039-A73044B	184hTERT	347	deckard	SA039-A73044B	1151764	G	NA
SA039-A73044B-R41-C49	327734	19.7811	0.021784	1.9882	1805.4	2	SA039-ALL	SA039-A73044B	184hTERT	343	deckard	SA039-A73044B	756848	G	NA
SA039-A73044B-R58-C44	187725	11.3306	0.019981	1.99822	1133.13	2	SA039-ALL	SA039-A73044B	184hTERT	272	deckard	SA039-A73044B	661574	G	NA
SA039-A73044B-R69-C60	193478	11.6778	0.021024	2.00236	1112.22	2	SA039-ALL	SA039-A73044B	184hTERT	223	deckard	SA039-A73044B	712893	G	NA
SA039-A73044B-R49-C07	375016	22.635	0.02872	1.97517	1556.68	2	SA039-ALL	SA039-A73044B	184hTERT	307	deckard	SA039-A73044B	1053326	G	NA
SA039-A73044B-R54-C43	525698	31.7297	0.032724	1.99354	1932.97	2	SA039-ALL	SA039-A73044B	184hTERT	200	deckard	SA039-A73044B	1189583	G	NA
SA039-A73044B-R51-C20	40323	2.43379	0.005686	2.01815	863.832	2	SA039-ALL	SA039-A73044B	184hTERT	264	deckard	SA039-A73044B	192908	G	NA
SA039-A73044B-R40-C48	59424	3.58667	0.005946	2.02066	1218.88	2	SA039-ALL	SA039-A73044B	184hTERT	287	deckard	SA039-A73044B	202829	G	NA
SA039-A73044B-R63-C51	302074	18.2324	0.023182	2.00217	1574.68	2	SA039-ALL	SA039-A73044B	184hTERT	218	deckard	SA039-A73044B	777493	G	NA
SA039-A73044B-R48-C40	302846	18.279	0.024484	1.99863	1492.11	2	SA039-ALL	SA039-A73044B	184hTERT	428	deckard	SA039-A73044B	820460	G	NA
SA039-A73044B-R57-C19	317577	19.1681	0.029193	3.97184	2607.91	4	SA039-ALL	SA039-A73044B	184hTERT	226	deckard	SA039-A73044B	971026	G	NA
SA039-A73044B-R67-C12	323270	19.5117	0.023613	2.38064	1967.15	2	SA039-ALL	SA039-A73044B	184hTERT	217	deckard	SA039-A73044B	792333	B	NA
SA039-A73044B-R39-C51	281893	17.0143	0.019714	1.99333	1720.36	2	SA039-ALL	SA039-A73044B	184hTERT	245	deckard	SA039-A73044B	695473	0	NA
SA039-A73044B-R47-C29	206025	12.4351	0.022606	2.00759	1104.34	2	SA039-ALL	SA039-A73044B	184hTERT	552	deckard	SA039-A73044B	701197	G	NA
SA039-A73044B-R50-C36	47578	2.87168	0.003052	2.06568	1943.63	2	SA039-ALL	SA039-A73044B	184hTERT	542	deckard	SA039-A73044B	95878	G	NA
SA039-A73044B-R62-C66	259264	15.6485	0.025238	2.00121	1240.82	2	SA039-ALL	SA039-A73044B	184hTERT	221	deckard	SA039-A73044B	848493	G	NA
SA039-A73044B-R44-C38	169417	10.2256	0.012639	2.0065	1623.35	2	SA039-ALL	SA039-A73044B	184hTERT	236	deckard	SA039-A73044B	431539	G	NA
SA039-A73044B-R64-C18	307204	18.542	0.031699	1.99484	1166.86	2	SA039-ALL	SA039-A73044B	184hTERT	328	deckard	SA039-A73044B	1069870	G	NA
SA039-A73044B-R51-C08	56058	3.38351	0.006199	2.00739	1095.67	2	SA039-ALL	SA039-A73044B	184hTERT	268	deckard	SA039-A73044B	197533	F	NA
SA039-A73044B-R67-C55	200873	12.1242	0.019554	2.00239	1241.55	2	SA039-ALL	SA039-A73044B	184hTERT	214	deckard	SA039-A73044B	656134	G	NA
SA039-A73044B-R42-C25	495837	29.9274	0.042542	4.10829	2890.09	4	SA039-ALL	SA039-A73044B	184hTERT	437	deckard	SA039-A73044B	1459335	G	NA
SA039-A73044B-R61-C31	343166	20.7126	0.030562	2.01215	1363.68	2	SA039-ALL	SA039-A73044B	184hTERT	105	deckard	SA039-A73044B	1113429	G	NA
SA039-A73044B-R67-C56	257353	15.5331	0.020377	1.99846	1523.4	2	SA039-ALL	SA039-A73044B	184hTERT	167	deckard	SA039-A73044B	710085	G	NA
SA039-A73044B-R50-C21	44809	2.70455	0.004904	2.02589	1117.28	2	SA039-ALL	SA039-A73044B	184hTERT	241	deckard	SA039-A73044B	166704	G	NA
SA039-A73044B-R39-C20	238778	14.412	0.022094	1.99914	1304.04	2	SA039-ALL	SA039-A73044B	184hTERT	258	deckard	SA039-A73044B	798940	G	NA
SA039-A73044B-R52-C65	248741	15.0133	0.020711	2.00121	1450.67	2	SA039-ALL	SA039-A73044B	184hTERT	128	deckard	SA039-A73044B	714608	G	NA
SA039-A73044B-R65-C37	507253	30.6164	0.026553	1.99915	2305.08	2	SA039-ALL	SA039-A73044B	184hTERT	262	deckard	SA039-A73044B	897582	G	NA
SA039-A73044B-R54-C69	151398	9.13798	0.020023	2.00039	912.925	2	SA039-ALL	SA039-A73044B	184hTERT	183	deckard	SA039-A73044B	689183	G	NA
SA039-A73044B-R46-C15	63563	3.83649	0.004929	2.02276	1574.42	2	SA039-ALL	SA039-A73044B	184hTERT	266	deckard	SA039-A73044B	166230	G	NA
SA039-A73044B-R45-C28	303567	18.3225	0.026951	1.99618	1357.09	2	SA039-ALL	SA039-A73044B	184hTERT	205	deckard	SA039-A73044B	985330	G	NA
SA039-A73044B-R63-C32	255657	15.4308	0.027428	1.9975	1123.78	2	SA039-ALL	SA039-A73044B	184hTERT	631	deckard	SA039-A73044B	898544	G	NA
SA039-A73044B-R47-C30	195048	11.7726	0.020827	1.99497	1127.67	2	SA039-ALL	SA039-A73044B	184hTERT	277	deckard	SA039-A73044B	809973	G	NA
SA039-A73044B-R42-C17	391917	23.6551	0.03925	2.987	1800.2	3	SA039-ALL	SA039-A73044B	184hTERT	412	deckard	SA039-A73044B	1288822	G	NA
SA039-A73044B-R58-C21	337576	20.3752	0.025748	2.00323	1585.22	2	SA039-ALL	SA039-A73044B	184hTERT	473	deckard	SA039-A73044B	842811	G	NA
SA039-A73044B-R61-C07	58014	3.50157	0.00342	2.02693	2075.27	2	SA039-ALL	SA039-A73044B	184hTERT	238	deckard	SA039-A73044B	156633	G	NA
SA039-A73044B-R57-C49	331133	19.9863	0.027068	1.99423	1472.48	2	SA039-ALL	SA039-A73044B	184hTERT	247	deckard	SA039-A73044B	967316	G	NA
SA039-A73044B-R70-C13	215044	12.9795	0.011272	2.01252	2317.38	2	SA039-ALL	SA039-A73044B	184hTERT	201	deckard	SA039-A73044B	498684	G	NA
SA039-A73044B-R57-C42	368487	22.2409	0.031199	1.99548	1422.52	2	SA039-ALL	SA039-A73044B	184hTERT	286	deckard	SA039-A73044B	1122280	G	NA
SA039-A73044B-R66-C28	142445	8.5976	0.009215	2.01399	1879.06	2	SA039-ALL	SA039-A73044B	184hTERT	414	deckard	SA039-A73044B	297919	G	NA
SA039-A73044B-R41-C13	407865	24.6176	0.03398	1.99033	1441.95	2	SA039-ALL	SA039-A73044B	184hTERT	297	deckard	SA039-A73044B	1250021	G	NA
SA039-A73044B-R45-C08	122836	7.41405	0.013034	3.28292	1867.4	4	SA039-ALL	SA039-A73044B	184hTERT	360	deckard	SA039-A73044B	416299	0	NA
SA039-A73044B-R61-C09	289244	17.458	0.029728	1.98873	1167.9	2	SA039-ALL	SA039-A73044B	184hTERT	290	deckard	SA039-A73044B	1061671	G	NA
SA039-A73044B-R62-C27	483266	29.1686	0.02371	2.00092	2461.58	2	SA039-ALL	SA039-A73044B	184hTERT	432	deckard	SA039-A73044B	778811	G	NA
SA039-A73044B-R54-C65	219985	13.2777	0.015868	2.00421	1677.04	2	SA039-ALL	SA039-A73044B	184hTERT	202	deckard	SA039-A73044B	537974	G	NA
SA039-A73044B-R62-C62	219006	13.2186	0.012271	2.99325	3224.4	3	SA039-ALL	SA039-A73044B	184hTERT	568	deckard	SA039-A73044B	398120	G	NA
SA039-A73044B-R40-C21	370361	22.354	0.027267	1.99577	1636.17	2	SA039-ALL	SA039-A73044B	184hTERT	346	deckard	SA039-A73044B	1025003	G	NA
SA039-A73044B-R39-C21	294059	17.7486	0.029982	1.99454	1180.72	2	SA039-ALL	SA039-A73044B	184hTERT	459	deckard	SA039-A73044B	1001171	G	NA
SA039-A73044B-R42-C67	276004	16.6589	0.023815	3.00857	2104.53	3	SA039-ALL	SA039-A73044B	184hTERT	357	deckard	SA039-A73044B	786089	E	NA
SA039-A73044B-R70-C45	91721	5.53603	0.008016	2.02182	1396.31	2	SA039-ALL	SA039-A73044B	184hTERT	156	deckard	SA039-A73044B	264563	G	NA
SA039-A73044B-R55-C22	231270	13.9588	0.018343	1.99943	1521.54	2	SA039-ALL	SA039-A73044B	184hTERT	155	deckard	SA039-A73044B	619063	G	NA
SA039-A73044B-R52-C22	267765	16.1616	0.025287	1.99895	1277.58	2	SA039-ALL	SA039-A73044B	184hTERT	485	deckard	SA039-A73044B	796938	G	NA
SA039-A73044B-R58-C19	361575	21.8237	0.029676	1.99566	1467.61	2	SA039-ALL	SA039-A73044B	184hTERT	208	deckard	SA039-A73044B	1014427	G	NA
SA039-A73044B-R43-C51	107705	6.50078	0.008858	2.00491	1471.38	2	SA039-ALL	SA039-A73044B	184hTERT	406	deckard	SA039-A73044B	286912	G	NA
SA039-A73044B-R56-C41	315832	19.0628	0.0273	1.998	1395.14	2	SA039-ALL	SA039-A73044B	184hTERT	496	deckard	SA039-A73044B	966446	G	NA
SA039-A73044B-R57-C48	253050	15.2734	0.026484	1.99263	1149.16	2	SA039-ALL	SA039-A73044B	184hTERT	215	deckard	SA039-A73044B	986629	G	NA
SA039-A73044B-R70-C35	520309	31.4045	0.029852	1.99217	2095.77	2	SA039-ALL	SA039-A73044B	184hTERT	172	deckard	SA039-A73044B	1070196	G	NA
SA039-A73044B-R49-C13	621732	37.5261	0.041328	4.07938	3704.1	4	SA039-ALL	SA039-A73044B	184hTERT	295	deckard	SA039-A73044B	1507228	G	NA
SA039-A73044B-R64-C66	447895	27.0337	0.025891	1.99655	2084.67	2	SA039-ALL	SA039-A73044B	184hTERT	456	deckard	SA039-A73044B	880475	G	NA
SA039-A73044B-R64-C59	225025	13.5819	0.020316	1.99844	1336.02	2	SA039-ALL	SA039-A73044B	184hTERT	680	deckard	SA039-A73044B	668972	G	NA
SA039-A73044B-R40-C34	302930	18.284	0.028712	2.00225	1275.05	2	SA039-ALL	SA039-A73044B	184hTERT	320	deckard	SA039-A73044B	963808	G	NA
SA039-A73044B-R70-C08	260770	15.7394	0.026232	2.00034	1200.22	2	SA039-ALL	SA039-A73044B	184hTERT	212	deckard	SA039-A73044B	871767	G	NA
SA039-A73044B-R55-C59	90839	5.4828	0.009979	2.01446	1106.81	2	SA039-ALL	SA039-A73044B	184hTERT	284	deckard	SA039-A73044B	314298	G	NA
SA039-A73044B-R50-C34	56200	3.39208	0.004117	2.02857	1671.38	2	SA039-ALL	SA039-A73044B	184hTERT	285	deckard	SA039-A73044B	138910	G	NA
SA039-A73044B-R43-C69	256701	15.4938	0.026243	1.9959	1178.37	2	SA039-ALL	SA039-A73044B	184hTERT	295	deckard	SA039-A73044B	878365	G	NA
SA039-A73044B-R67-C37	241661	14.586	0.018435	2.00312	1584.9	2	SA039-ALL	SA039-A73044B	184hTERT	185	deckard	SA039-A73044B	632123	G	NA
SA039-A73044B-R50-C57	576478	34.7947	0.034445	1.99239	2012.61	2	SA039-ALL	SA039-A73044B	184hTERT	267	deckard	SA039-A73044B	1234730	G	NA
SA039-A73044B-R47-C24	273327	16.4973	0.029807	1.99447	1103.88	2	SA039-ALL	SA039-A73044B	184hTERT	255	deckard	SA039-A73044B	1224184	G	NA
SA039-A73044B-R44-C45	299106	18.0532	0.029013	1.98468	1234.96	2	SA039-ALL	SA039-A73044B	184hTERT	317	deckard	SA039-A73044B	994646	G	NA
SA039-A73044B-R64-C56	239663	14.4654	0.024346	2.96765	1763.26	3	SA039-ALL	SA039-A73044B	184hTERT	327	deckard	SA039-A73044B	820807	G	NA
SA039-A73044B-R55-C34	181194	10.9364	0.019602	2.00254	1117.26	2	SA039-ALL	SA039-A73044B	184hTERT	129	deckard	SA039-A73044B	677314	G	NA
SA039-A73044B-R64-C44	411510	24.8376	0.02405	1.99656	2061.94	2	SA039-ALL	SA039-A73044B	184hTERT	205	deckard	SA039-A73044B	840527	G	NA
SA039-A73044B-R50-C63	416492	25.1383	0.030325	1.9935	1652.54	2	SA039-ALL	SA039-A73044B	184hTERT	356	deckard	SA039-A73044B	1109942	G	NA
SA039-A73044B-R47-C15	401558	24.237	0.034021	4.96183	3534.87	5	SA039-ALL	SA039-A73044B	184hTERT	557	deckard	SA039-A73044B	1100406	G	NA
SA039-A73044B-R42-C29	738646	44.5827	0.044801	4.89009	4866.26	4	SA039-ALL	SA039-A73044B	184hTERT	370	deckard	SA039-A73044B	1550635	A	NA
SA039-A73044B-R70-C33	46247	2.79134	0.00337	2.02973	1681.21	2	SA039-ALL	SA039-A73044B	184hTERT	205	deckard	SA039-A73044B	118005	G	NA
SA039-A73044B-R53-C37	673691	40.6622	0.042733	1.99532	1898.63	2	SA039-ALL	SA039-A73044B	184hTERT	309	deckard	SA039-A73044B	1502411	G	NA
SA039-A73044B-R64-C09	386898	23.3521	0.037272	3.72323	2332.73	4	SA039-ALL	SA039-A73044B	184hTERT	325	deckard	SA039-A73044B	1252038	F	NA
SA039-A73044B-R60-C43	378021	22.8163	0.03069	2.00053	1487.28	2	SA039-ALL	SA039-A73044B	184hTERT	280	deckard	SA039-A73044B	1033396	G	NA
SA039-A73044B-R52-C43	417202	25.1812	0.034861	1.99218	1439.02	2	SA039-ALL	SA039-A73044B	184hTERT	159	deckard	SA039-A73044B	1294761	G	NA
SA039-A73044B-R41-C14	403250	24.3391	0.035194	1.99824	1381.92	2	SA039-ALL	SA039-A73044B	184hTERT	460	deckard	SA039-A73044B	1184184	G	NA
SA039-A73044B-R41-C19	240106	14.4922	0.024398	2.00056	1188.31	2	SA039-ALL	SA039-A73044B	184hTERT	296	deckard	SA039-A73044B	804222	G	NA
SA039-A73044B-R44-C42	383420	23.1422	0.031094	1.99522	1484.97	2	SA039-ALL	SA039-A73044B	184hTERT	278	deckard	SA039-A73044B	1133656	G	NA
SA039-A73044B-R53-C29	40590	2.4499	0.004228	2.02815	1175.21	2	SA039-ALL	SA039-A73044B	184hTERT	355	deckard	SA039-A73044B	137326	G	NA
SA039-A73044B-R59-C53	70365	4.24704	0.004489	2.06936	1957.82	2	SA039-ALL	SA039-A73044B	184hTERT	209	deckard	SA039-A73044B	146264	G	NA
SA039-A73044B-R59-C60	325355	19.6376	0.031627	1.9968	1239.83	2	SA039-ALL	SA039-A73044B	184hTERT	162	deckard	SA039-A73044B	1158757	G	NA
SA039-A73044B-R42-C38	242378	14.6293	0.018615	4.00383	3146.56	4	SA039-ALL	SA039-A73044B	184hTERT	503	deckard	SA039-A73044B	612112	G	NA
SA039-A73044B-R62-C14	444224	26.8122	0.03002	2.482	2216.78	2	SA039-ALL	SA039-A73044B	184hTERT	368	deckard	SA039-A73044B	1029417	0	NA
SA039-A73044B-R43-C35	362999	21.9096	0.031176	1.99967	1405.31	2	SA039-ALL	SA039-A73044B	184hTERT	234	deckard	SA039-A73044B	1148520	G	NA
SA039-A73044B-R63-C52	120626	7.28066	0.01081	1.99838	1345.93	2	SA039-ALL	SA039-A73044B	184hTERT	404	deckard	SA039-A73044B	350778	0	NA
SA039-A73044B-R65-C49	338415	20.4258	0.031353	1.9948	1299.57	2	SA039-ALL	SA039-A73044B	184hTERT	315	deckard	SA039-A73044B	1101571	G	NA
SA039-A73044B-R39-C36	178254	10.7589	0.018933	1.99888	1135.89	2	SA039-ALL	SA039-A73044B	184hTERT	432	deckard	SA039-A73044B	632262	G	NA
SA039-A73044B-R70-C54	210939	12.7317	0.015632	1.55936	1270.05	2	SA039-ALL	SA039-A73044B	184hTERT	131	deckard	SA039-A73044B	582029	G	NA
SA039-A73044B-R67-C17	247242	14.9229	0.01669	4.07241	3641.22	4	SA039-ALL	SA039-A73044B	184hTERT	436	deckard	SA039-A73044B	534670	G	NA
SA039-A73044B-R55-C60	214822	12.9661	0.021794	2.00081	1190.36	2	SA039-ALL	SA039-A73044B	184hTERT	294	deckard	SA039-A73044B	732488	G	NA
SA039-A73044B-R47-C41	340827	20.5714	0.030177	1.99227	1358.11	2	SA039-ALL	SA039-A73044B	184hTERT	297	deckard	SA039-A73044B	1085554	G	NA
SA039-A73044B-R49-C55	204263	12.3288	0.018407	2.00039	1339.84	2	SA039-ALL	SA039-A73044B	184hTERT	236	deckard	SA039-A73044B	601721	G	NA
SA039-A73044B-R62-C11	235258	14.1995	0.021927	1.99866	1294.3	2	SA039-ALL	SA039-A73044B	184hTERT	255	deckard	SA039-A73044B	750251	G	NA
SA039-A73044B-R50-C39	304629	18.3866	0.02754	1.99605	1332.63	2	SA039-ALL	SA039-A73044B	184hTERT	199	deckard	SA039-A73044B	973813	G	NA
SA039-A73044B-R48-C15	272117	16.4243	0.031957	1.99414	1024.89	2	SA039-ALL	SA039-A73044B	184hTERT	257	deckard	SA039-A73044B	1045923	G	NA
SA039-A73044B-R46-C21	59266	3.57714	0.004553	2.02675	1592.35	2	SA039-ALL	SA039-A73044B	184hTERT	394	deckard	SA039-A73044B	147196	G	NA
SA039-A73044B-R56-C47	275422	16.6237	0.027047	1.99299	1224.94	2	SA039-ALL	SA039-A73044B	184hTERT	205	deckard	SA039-A73044B	901415	G	NA
SA039-A73044B-R63-C61	302488	18.2574	0.027118	1.99935	1346.07	2	SA039-ALL	SA039-A73044B	184hTERT	296	deckard	SA039-A73044B	983135	G	NA
SA039-A73044B-R55-C19	220747	13.3237	0.02186	1.99451	1215.66	2	SA039-ALL	SA039-A73044B	184hTERT	151	deckard	SA039-A73044B	752519	G	NA
SA039-A73044B-R66-C10	84127	5.07768	0.006473	2.04009	1600.33	2	SA039-ALL	SA039-A73044B	184hTERT	341	deckard	SA039-A73044B	202184	G	NA
SA039-A73044B-R44-C12	275155	16.6076	0.027138	1.99835	1222.93	2	SA039-ALL	SA039-A73044B	184hTERT	267	deckard	SA039-A73044B	997601	G	NA
SA039-A73044B-R65-C34	227982	13.7604	0.020575	2.00214	1339.01	2	SA039-ALL	SA039-A73044B	184hTERT	230	deckard	SA039-A73044B	714967	G	NA
SA039-A73044B-R51-C66	511208	30.8551	0.03684	1.99567	1671.46	2	SA039-ALL	SA039-A73044B	184hTERT	388	deckard	SA039-A73044B	1372339	G	NA
SA039-A73044B-R58-C13	269440	16.2627	0.031314	4.07978	2118.8	4	SA039-ALL	SA039-A73044B	184hTERT	284	deckard	SA039-A73044B	1049990	E	NA
SA039-A73044B-R56-C07	275147	16.6071	0.023788	1.99252	1391.04	2	SA039-ALL	SA039-A73044B	184hTERT	191	deckard	SA039-A73044B	826283	G	NA
SA039-A73044B-R60-C63	343255	20.718	0.02703	1.99682	1530.52	2	SA039-ALL	SA039-A73044B	184hTERT	203	deckard	SA039-A73044B	990457	G	NA
SA039-A73044B-R70-C39	449395	27.1243	0.02492	1.96243	2136.01	2	SA039-ALL	SA039-A73044B	184hTERT	247	deckard	SA039-A73044B	946567	0	NA
SA039-A73044B-R57-C65	210203	12.6873	0.019614	1.9971	1291.82	2	SA039-ALL	SA039-A73044B	184hTERT	428	deckard	SA039-A73044B	654039	G	NA
SA039-A73044B-R39-C12	425156	25.6613	0.021814	2.05994	2423.24	2	SA039-ALL	SA039-A73044B	184hTERT	392	deckard	SA039-A73044B	806142	G	NA
SA039-A73044B-R51-C62	327520	19.7682	0.021026	1.99575	1876.37	2	SA039-ALL	SA039-A73044B	184hTERT	258	deckard	SA039-A73044B	719418	G	NA
SA039-A73044B-R49-C57	329961	19.9156	0.030519	1.99668	1302.96	2	SA039-ALL	SA039-A73044B	184hTERT	314	deckard	SA039-A73044B	1014146	G	NA
SA039-A73044B-R46-C60	319035	19.2561	0.037757	1.99774	1018.85	2	SA039-ALL	SA039-A73044B	184hTERT	452	deckard	SA039-A73044B	1281261	G	NA
SA039-A73044B-R47-C32	282409	17.0454	0.024188	1.99892	1408.65	2	SA039-ALL	SA039-A73044B	184hTERT	332	deckard	SA039-A73044B	846510	G	NA
SA039-A73044B-R44-C57	350583	21.1602	0.03308	3.00804	1924.15	3	SA039-ALL	SA039-A73044B	184hTERT	519	deckard	SA039-A73044B	1077803	E	NA
SA039-A73044B-R50-C62	244997	14.7874	0.018601	2.00192	1591.48	2	SA039-ALL	SA039-A73044B	184hTERT	231	deckard	SA039-A73044B	627285	G	NA
SA039-A73044B-R45-C59	304181	18.3595	0.026077	1.9925	1402.82	2	SA039-ALL	SA039-A73044B	184hTERT	243	deckard	SA039-A73044B	984236	G	NA
SA039-A73044B-R45-C50	389258	23.4946	0.025311	1.9901	1847.28	2	SA039-ALL	SA039-A73044B	184hTERT	369	deckard	SA039-A73044B	887913	G	NA
SA039-A73044B-R67-C14	390909	23.5942	0.026998	1.99357	1742.23	2	SA039-ALL	SA039-A73044B	184hTERT	311	deckard	SA039-A73044B	940876	G	NA
SA039-A73044B-R63-C34	208566	12.5885	0.018316	1.99786	1373.11	2	SA039-ALL	SA039-A73044B	184hTERT	212	deckard	SA039-A73044B	673920	G	NA
SA039-A73044B-R70-C17	357732	21.5917	0.027082	2.01823	1609.08	2	SA039-ALL	SA039-A73044B	184hTERT	305	deckard	SA039-A73044B	948912	G	NA
SA039-A73044B-R50-C08	80011	4.82925	0.005093	1.98926	1886.24	2	SA039-ALL	SA039-A73044B	184hTERT	756	deckard	SA039-A73044B	155825	F	NA
SA039-A73044B-R53-C60	912128	55.0536	0.037283	2.01535	2975.95	2	SA039-ALL	SA039-A73044B	184hTERT	378	deckard	SA039-A73044B	1264317	G	NA
SA039-A73044B-R41-C31	253929	15.3265	0.016266	2.00669	1890.79	2	SA039-ALL	SA039-A73044B	184hTERT	346	deckard	SA039-A73044B	550374	G	NA
SA039-A73044B-R59-C50	496102	29.9434	0.039223	1.9944	1522.55	2	SA039-ALL	SA039-A73044B	184hTERT	192	deckard	SA039-A73044B	1389903	G	NA
SA039-A73044B-R57-C51	525011	31.6883	0.028448	1.99643	2223.83	2	SA039-ALL	SA039-A73044B	184hTERT	347	deckard	SA039-A73044B	1016870	G	NA
SA039-A73044B-R60-C38	248191	14.9801	0.025175	2.00308	1191.91	2	SA039-ALL	SA039-A73044B	184hTERT	275	deckard	SA039-A73044B	879154	G	NA
SA039-A73044B-R39-C28	331487	20.0077	0.035214	2.00005	1136.38	2	SA039-ALL	SA039-A73044B	184hTERT	399	deckard	SA039-A73044B	1192771	G	NA
SA039-A73044B-R39-C62	85175	5.14093	0.006935	2.02633	1502.12	2	SA039-ALL	SA039-A73044B	184hTERT	392	deckard	SA039-A73044B	218983	G	NA
SA039-A73044B-R61-C57	628781	37.9515	0.029245	2.00394	2600.53	2	SA039-ALL	SA039-A73044B	184hTERT	430	deckard	SA039-A73044B	993823	G	NA
SA039-A73044B-R67-C67	165341	9.97954	0.014108	1.99951	1414.39	2	SA039-ALL	SA039-A73044B	184hTERT	247	deckard	SA039-A73044B	464353	G	NA
SA039-A73044B-R59-C29	436963	26.3739	0.03341	1.99485	1574.74	2	SA039-ALL	SA039-A73044B	184hTERT	292	deckard	SA039-A73044B	1129765	G	NA
SA039-A73044B-R42-C35	501052	30.2422	0.044588	1.99688	1354.4	2	SA039-ALL	SA039-A73044B	184hTERT	423	deckard	SA039-A73044B	1516643	G	NA
SA039-A73044B-R47-C67	248312	14.9874	0.023451	1.99575	1275.48	2	SA039-ALL	SA039-A73044B	184hTERT	250	deckard	SA039-A73044B	833264	G	NA
SA039-A73044B-R69-C57	266288	16.0724	0.023268	1.99882	1380.69	2	SA039-ALL	SA039-A73044B	184hTERT	268	deckard	SA039-A73044B	833888	G	NA
SA039-A73044B-R49-C26	47701	2.8791	0.004768	2.03492	1228.77	2	SA039-ALL	SA039-A73044B	184hTERT	271	deckard	SA039-A73044B	155866	G	NA
SA039-A73044B-R42-C68	137919	8.32442	0.006544	2.02325	2573.72	2	SA039-ALL	SA039-A73044B	184hTERT	582	deckard	SA039-A73044B	286481	G	NA
SA039-A73044B-R70-C10	180018	10.8654	0.016972	2.00176	1281.52	2	SA039-ALL	SA039-A73044B	184hTERT	164	deckard	SA039-A73044B	595791	G	NA
SA039-A73044B-R70-C37	228576	13.7962	0.02222	3.97246	2466.47	4	SA039-ALL	SA039-A73044B	184hTERT	268	deckard	SA039-A73044B	760346	G	NA
SA039-A73044B-R64-C55	259737	15.677	0.024208	1.97294	1277.67	2	SA039-ALL	SA039-A73044B	184hTERT	278	deckard	SA039-A73044B	812944	F	NA
SA039-A73044B-R60-C64	250685	15.1307	0.023954	1.99493	1260.11	2	SA039-ALL	SA039-A73044B	184hTERT	184	deckard	SA039-A73044B	837405	G	NA
SA039-A73044B-R67-C58	281105	16.9667	0.017661	3.69732	3551.98	4	SA039-ALL	SA039-A73044B	184hTERT	309	deckard	SA039-A73044B	593318	0	NA
SA039-A73044B-R50-C59	394493	23.8105	0.03042	2.00021	1565.61	2	SA039-ALL	SA039-A73044B	184hTERT	291	deckard	SA039-A73044B	1119902	G	NA
SA039-A73044B-R55-C49	182264	11.001	0.017814	1.99668	1233.04	2	SA039-ALL	SA039-A73044B	184hTERT	278	deckard	SA039-A73044B	617494	G	NA
SA039-A73044B-R45-C15	275859	16.6501	0.025267	1.99454	1314.33	2	SA039-ALL	SA039-A73044B	184hTERT	300	deckard	SA039-A73044B	899378	G	NA
SA039-A73044B-R39-C22	330475	19.9466	0.028016	3.9582	2818.13	4	SA039-ALL	SA039-A73044B	184hTERT	768	deckard	SA039-A73044B	892785	G	NA
SA039-A73044B-R39-C34	34919	2.10762	0.003358	2.02732	1272.43	2	SA039-ALL	SA039-A73044B	184hTERT	401	deckard	SA039-A73044B	177953	G	NA
SA039-A73044B-R44-C19	221992	13.3988	0.015351	2.0017	1747.14	2	SA039-ALL	SA039-A73044B	184hTERT	472	deckard	SA039-A73044B	626081	G	NA
SA039-A73044B-R50-C45	179454	10.8314	0.018256	2.94805	1749.09	3	SA039-ALL	SA039-A73044B	184hTERT	314	deckard	SA039-A73044B	587039	F	NA
SA039-A73044B-R58-C57	339741	20.5059	0.026521	3.71164	2869.81	4	SA039-ALL	SA039-A73044B	184hTERT	298	deckard	SA039-A73044B	887016	G	NA
SA039-A73044B-R51-C45	459479	27.7329	0.020446	1.99574	2707.02	2	SA039-ALL	SA039-A73044B	184hTERT	286	deckard	SA039-A73044B	705887	G	NA
SA039-A73044B-R44-C62	179212	10.8168	0.017156	1.99879	1260.22	2	SA039-ALL	SA039-A73044B	184hTERT	305	deckard	SA039-A73044B	574195	G	NA
SA039-A73044B-R51-C11	340413	20.5464	0.034987	1.99315	1170.5	2	SA039-ALL	SA039-A73044B	184hTERT	289	deckard	SA039-A73044B	1144024	G	NA
SA039-A73044B-R58-C55	334937	20.2159	0.01942	1.99965	2081.6	2	SA039-ALL	SA039-A73044B	184hTERT	331	deckard	SA039-A73044B	638098	G	NA
SA039-A73044B-R40-C68	98305	5.93343	0.008827	1.84618	1240.99	2	SA039-ALL	SA039-A73044B	184hTERT	401	deckard	SA039-A73044B	363753	F	NA
SA039-A73044B-R58-C52	112037	6.76225	0.012587	1.99934	1074.13	2	SA039-ALL	SA039-A73044B	184hTERT	468	deckard	SA039-A73044B	406420	G	NA
SA039-A73044B-R53-C59	321926	19.4306	0.030805	1.99536	1258.59	2	SA039-ALL	SA039-A73044B	184hTERT	219	deckard	SA039-A73044B	1233638	G	NA
SA039-A73044B-R41-C22	275446	16.6252	0.028346	1.99506	1170.12	2	SA039-ALL	SA039-A73044B	184hTERT	458	deckard	SA039-A73044B	914866	G	NA
SA039-A73044B-R69-C27	340231	20.5354	0.02651	1.98276	1535.9	2	SA039-ALL	SA039-A73044B	184hTERT	172	deckard	SA039-A73044B	880964	G	NA
SA039-A73044B-R43-C56	222593	13.4351	0.020831	1.99498	1286.67	2	SA039-ALL	SA039-A73044B	184hTERT	403	deckard	SA039-A73044B	687078	G	NA
SA039-A73044B-R55-C24	243497	14.6968	0.023743	1.99873	1237.21	2	SA039-ALL	SA039-A73044B	184hTERT	226	deckard	SA039-A73044B	782900	G	NA
SA039-A73044B-R70-C18	342263	20.6581	0.028094	2.00137	1471.65	2	SA039-ALL	SA039-A73044B	184hTERT	295	deckard	SA039-A73044B	961537	G	NA
SA039-A73044B-R47-C07	369843	22.3227	0.029423	3.97642	3016.84	4	SA039-ALL	SA039-A73044B	184hTERT	412	deckard	SA039-A73044B	968070	G	NA
SA039-A73044B-R63-C14	512727	30.9468	0.022146	1.99565	2788.72	2	SA039-ALL	SA039-A73044B	184hTERT	664	deckard	SA039-A73044B	708777	G	NA
SA039-A73044B-R61-C49	291353	17.5853	0.030889	1.99243	1134.3	2	SA039-ALL	SA039-A73044B	184hTERT	247	deckard	SA039-A73044B	1077996	G	NA
SA039-A73044B-R64-C23	322170	19.4453	0.024822	1.99883	1565.86	2	SA039-ALL	SA039-A73044B	184hTERT	363	deckard	SA039-A73044B	841324	G	NA
SA039-A73044B-R50-C60	308629	18.628	0.029922	1.9953	1242.18	2	SA039-ALL	SA039-A73044B	184hTERT	273	deckard	SA039-A73044B	1072583	G	NA
SA039-A73044B-R65-C47	508027	30.6631	0.04046	3.99755	3029.6	4	SA039-ALL	SA039-A73044B	184hTERT	195	deckard	SA039-A73044B	1459066	G	NA
SA039-A73044B-R58-C12	247054	14.9115	0.023069	1.99506	1289.58	2	SA039-ALL	SA039-A73044B	184hTERT	278	deckard	SA039-A73044B	754313	G	NA
SA039-A73044B-R43-C36	234428	14.1494	0.017064	1.99802	1656.75	2	SA039-ALL	SA039-A73044B	184hTERT	397	deckard	SA039-A73044B	618389	G	NA
SA039-A73044B-R40-C37	56404	3.40439	0.007439	2.03104	929.487	2	SA039-ALL	SA039-A73044B	184hTERT	383	deckard	SA039-A73044B	239504	G	NA
SA039-A73044B-R48-C24	171957	10.3789	0.015133	2.00092	1372.32	2	SA039-ALL	SA039-A73044B	184hTERT	319	deckard	SA039-A73044B	560430	G	NA
SA039-A73044B-R47-C55	392604	23.6965	0.028853	1.99679	1639.94	2	SA039-ALL	SA039-A73044B	184hTERT	324	deckard	SA039-A73044B	1043242	G	NA
SA039-A73044B-R59-C16	658050	39.7181	0.032858	3.90691	4722.6	4	SA039-ALL	SA039-A73044B	184hTERT	444	deckard	SA039-A73044B	1064397	G	NA
SA039-A73044B-R53-C39	427118	25.7797	0.030365	1.98896	1688.62	2	SA039-ALL	SA039-A73044B	184hTERT	268	deckard	SA039-A73044B	1207382	G	NA
SA039-A73044B-R67-C15	297156	17.9355	0.021698	1.99471	1648.82	2	SA039-ALL	SA039-A73044B	184hTERT	197	deckard	SA039-A73044B	738050	G	NA
SA039-A73044B-R70-C23	274164	16.5478	0.027543	1.99987	1201.52	2	SA039-ALL	SA039-A73044B	184hTERT	148	deckard	SA039-A73044B	920150	G	NA
SA039-A73044B-R65-C39	359181	21.6792	0.027619	1.99611	1566.82	2	SA039-ALL	SA039-A73044B	184hTERT	223	deckard	SA039-A73044B	955283	G	NA
SA039-A73044B-R54-C25	86955	5.24837	0.007983	2.02134	1328.92	2	SA039-ALL	SA039-A73044B	184hTERT	420	deckard	SA039-A73044B	252827	G	NA
SA039-A73044B-R44-C11	328381	19.8202	0.027932	1.97381	1400.59	2	SA039-ALL	SA039-A73044B	184hTERT	356	deckard	SA039-A73044B	923819	G	NA
SA039-A73044B-R49-C64	435824	26.3052	0.029523	1.99229	1775.14	2	SA039-ALL	SA039-A73044B	184hTERT	180	deckard	SA039-A73044B	1031191	G	NA
SA039-A73044B-R66-C48	70946	4.28211	0.005213	2.01643	1656.36	2	SA039-ALL	SA039-A73044B	184hTERT	443	deckard	SA039-A73044B	164158	G	NA
SA039-A73044B-R67-C48	325566	19.6503	0.018951	2.00208	2075.96	2	SA039-ALL	SA039-A73044B	184hTERT	373	deckard	SA039-A73044B	653431	G	NA
SA039-A73044B-R69-C62	236749	14.2895	0.014217	3.51697	3534.91	4	SA039-ALL	SA039-A73044B	184hTERT	316	deckard	SA039-A73044B	467593	G	NA
SA039-A73044B-R45-C47	282368	17.043	0.025011	1.99714	1360.89	2	SA039-ALL	SA039-A73044B	184hTERT	289	deckard	SA039-A73044B	894310	G	NA
SA039-A73044B-R52-C18	65393	3.94695	0.005998	2.01685	1327.17	2	SA039-ALL	SA039-A73044B	184hTERT	353	deckard	SA039-A73044B	190302	G	NA
SA039-A73044B-R56-C65	247758	14.954	0.016216	1.99381	1838.64	2	SA039-ALL	SA039-A73044B	184hTERT	239	deckard	SA039-A73044B	526297	G	NA
SA039-A73044B-R66-C17	153349	9.25573	0.009169	2.0135	2032.54	2	SA039-ALL	SA039-A73044B	184hTERT	277	deckard	SA039-A73044B	289163	G	NA
SA039-A73044B-R68-C42	209887	12.6682	0.017699	2.00018	1431.65	2	SA039-ALL	SA039-A73044B	184hTERT	273	deckard	SA039-A73044B	594761	G	NA
SA039-A73044B-R70-C42	281635	16.9987	0.022161	1.99963	1533.83	2	SA039-ALL	SA039-A73044B	184hTERT	286	deckard	SA039-A73044B	764052	G	NA
SA039-A73044B-R50-C49	282581	17.0558	0.027949	1.99688	1218.6	2	SA039-ALL	SA039-A73044B	184hTERT	269	deckard	SA039-A73044B	990054	G	NA
SA039-A73044B-R49-C25	27382	1.6527	0.003045	2.0456	1110.27	2	SA039-ALL	SA039-A73044B	184hTERT	639	deckard	SA039-A73044B	97391	G	NA
SA039-A73044B-R44-C08	181042	10.9272	0.017085	1.99475	1275.8	2	SA039-ALL	SA039-A73044B	184hTERT	310	deckard	SA039-A73044B	632509	G	NA
SA039-A73044B-R57-C44	414280	25.0048	0.024609	4.0842	4149.9	4	SA039-ALL	SA039-A73044B	184hTERT	387	deckard	SA039-A73044B	831744	G	NA
SA039-A73044B-R64-C54	331717	20.0215	0.025399	1.99897	1575.75	2	SA039-ALL	SA039-A73044B	184hTERT	175	deckard	SA039-A73044B	915541	G	NA
SA039-A73044B-R49-C08	263529	15.9059	0.027171	1.99898	1170.2	2	SA039-ALL	SA039-A73044B	184hTERT	230	deckard	SA039-A73044B	1045667	G	NA
SA039-A73044B-R62-C39	336754	20.3256	0.029061	1.99432	1394.85	2	SA039-ALL	SA039-A73044B	184hTERT	227	deckard	SA039-A73044B	1061210	G	NA
SA039-A73044B-R61-C15	226892	13.6946	0.024117	1.9992	1135.22	2	SA039-ALL	SA039-A73044B	184hTERT	135	deckard	SA039-A73044B	853525	G	NA
SA039-A73044B-R69-C50	277185	16.7301	0.023296	2.00848	1442.4	2	SA039-ALL	SA039-A73044B	184hTERT	236	deckard	SA039-A73044B	896964	E	NA
SA039-A73044B-R55-C53	71864	4.33752	0.005032	2.03651	1755.45	2	SA039-ALL	SA039-A73044B	184hTERT	170	deckard	SA039-A73044B	166866	G	NA
SA039-A73044B-R59-C15	485222	29.2867	0.030588	2.00309	1917.87	2	SA039-ALL	SA039-A73044B	184hTERT	281	deckard	SA039-A73044B	1038289	E	NA
SA039-A73044B-R60-C48	308824	18.6398	0.028777	1.99936	1295.05	2	SA039-ALL	SA039-A73044B	184hTERT	210	deckard	SA039-A73044B	970647	G	NA
SA039-A73044B-R59-C13	477958	28.8483	0.036117	1.99236	1591.38	2	SA039-ALL	SA039-A73044B	184hTERT	327	deckard	SA039-A73044B	1313774	G	NA
SA039-A73044B-R59-C26	466836	28.177	0.036449	1.99356	1541.12	2	SA039-ALL	SA039-A73044B	184hTERT	112	deckard	SA039-A73044B	1338332	G	NA
SA039-A73044B-R58-C70	114776	6.92757	0.007989	2.01205	1744.73	2	SA039-ALL	SA039-A73044B	184hTERT	209	deckard	SA039-A73044B	346724	G	NA
SA039-A73044B-R57-C47	306151	18.4785	0.030015	1.99746	1229.72	2	SA039-ALL	SA039-A73044B	184hTERT	418	deckard	SA039-A73044B	1033405	G	NA
SA039-A73044B-R59-C43	355772	21.4734	0.034997	3.92325	2407.22	4	SA039-ALL	SA039-A73044B	184hTERT	207	deckard	SA039-A73044B	1193370	G	NA
SA039-A73044B-R50-C54	349067	21.0687	0.027848	2.00678	1518.26	2	SA039-ALL	SA039-A73044B	184hTERT	237	deckard	SA039-A73044B	990470	G	NA
SA039-A73044B-R41-C24	518177	31.2758	0.029086	1.99266	2142.68	2	SA039-ALL	SA039-A73044B	184hTERT	210	deckard	SA039-A73044B	1071799	G	NA
SA039-A73044B-R61-C54	183487	11.0748	0.015615	2.98309	2115.72	3	SA039-ALL	SA039-A73044B	184hTERT	169	deckard	SA039-A73044B	568244	F	NA
SA039-A73044B-R44-C26	395394	23.8649	0.044658	3.86729	2066.65	4	SA039-ALL	SA039-A73044B	184hTERT	347	deckard	SA039-A73044B	1514516	F	NA
SA039-A73044B-R61-C10	162318	9.79708	0.018909	2.00045	1036.47	2	SA039-ALL	SA039-A73044B	184hTERT	118	deckard	SA039-A73044B	622789	G	NA
SA039-A73044B-R40-C28	353278	21.3229	0.03371	1.99346	1260.94	2	SA039-ALL	SA039-A73044B	184hTERT	306	deckard	SA039-A73044B	1146488	G	NA
SA039-A73044B-R60-C68	263851	15.9253	0.027667	3.89698	2243.13	4	SA039-ALL	SA039-A73044B	184hTERT	235	deckard	SA039-A73044B	924572	F	NA
SA039-A73044B-R40-C54	303316	18.3073	0.019577	2.00051	1870.77	2	SA039-ALL	SA039-A73044B	184hTERT	542	deckard	SA039-A73044B	749184	G	NA
SA039-A73044B-R59-C51	143668	8.67141	0.014647	1.99766	1182.67	2	SA039-ALL	SA039-A73044B	184hTERT	218	deckard	SA039-A73044B	482039	G	NA
SA039-A73044B-R47-C44	308544	18.6229	0.031144	1.99736	1194.34	2	SA039-ALL	SA039-A73044B	184hTERT	284	deckard	SA039-A73044B	1027966	G	NA
SA039-A73044B-R46-C62	146655	8.8517	0.014557	2.0103	1222.41	2	SA039-ALL	SA039-A73044B	184hTERT	444	deckard	SA039-A73044B	465085	G	NA
SA039-A73044B-R48-C63	208015	12.5552	0.020362	1.99958	1232.94	2	SA039-ALL	SA039-A73044B	184hTERT	330	deckard	SA039-A73044B	742033	G	NA
SA039-A73044B-R70-C58	161380	9.74046	0.012707	2.00602	1537.7	2	SA039-ALL	SA039-A73044B	184hTERT	223	deckard	SA039-A73044B	436079	G	NA
SA039-A73044B-R64-C37	303238	18.3026	0.023741	2.00154	1543.05	2	SA039-ALL	SA039-A73044B	184hTERT	237	deckard	SA039-A73044B	799017	G	NA
SA039-A73044B-R43-C41	778764	47.0041	0.03233	1.99928	2906.73	2	SA039-ALL	SA039-A73044B	184hTERT	758	deckard	SA039-A73044B	1049708	G	NA
SA039-A73044B-R48-C48	373298	22.5313	0.027509	1.99222	1631.73	2	SA039-ALL	SA039-A73044B	184hTERT	347	deckard	SA039-A73044B	1026676	G	NA
SA039-A73044B-R55-C17	342799	20.6904	0.027625	1.99533	1494.45	2	SA039-ALL	SA039-A73044B	184hTERT	343	deckard	SA039-A73044B	916126	G	NA
SA039-A73044B-R47-C40	203023	12.2539	0.016525	2.00298	1485.28	2	SA039-ALL	SA039-A73044B	184hTERT	354	deckard	SA039-A73044B	606436	G	NA
SA039-A73044B-R69-C15	331945	20.0353	0.022089	3.42802	3109.31	4	SA039-ALL	SA039-A73044B	184hTERT	219	deckard	SA039-A73044B	729714	G	NA
SA039-A73044B-R52-C35	432193	26.086	0.032188	1.99544	1617.16	2	SA039-ALL	SA039-A73044B	184hTERT	198	deckard	SA039-A73044B	1271559	G	NA
SA039-A73044B-R58-C14	194331	11.7293	0.011221	2.00727	2098.19	2	SA039-ALL	SA039-A73044B	184hTERT	157	deckard	SA039-A73044B	532927	G	NA
SA039-A73044B-R49-C20	42873	2.5877	0.004354	2.02521	1203.64	2	SA039-ALL	SA039-A73044B	184hTERT	415	deckard	SA039-A73044B	138816	G	NA
SA039-A73044B-R62-C40	447955	27.0374	0.028459	2.00299	1902.93	2	SA039-ALL	SA039-A73044B	184hTERT	433	deckard	SA039-A73044B	979728	G	NA
SA039-A73044B-R60-C08	252516	15.2412	0.023013	1.99773	1323.07	2	SA039-ALL	SA039-A73044B	184hTERT	127	deckard	SA039-A73044B	835593	G	NA
SA039-A73044B-R43-C30	550856	33.2482	0.034017	1.99666	1951.53	2	SA039-ALL	SA039-A73044B	184hTERT	358	deckard	SA039-A73044B	1163649	G	NA
SA039-A73044B-R48-C28	65933	3.97954	0.006341	2.01746	1266.13	2	SA039-ALL	SA039-A73044B	184hTERT	323	deckard	SA039-A73044B	216939	G	NA
SA039-A73044B-R45-C34	28241	1.70455	0.003627	2.02499	951.666	2	SA039-ALL	SA039-A73044B	184hTERT	314	deckard	SA039-A73044B	115459	0	NA
SA039-A73044B-R55-C21	249675	15.0697	0.022859	1.99669	1316.31	2	SA039-ALL	SA039-A73044B	184hTERT	193	deckard	SA039-A73044B	787568	G	NA
SA039-A73044B-R59-C57	282907	17.0755	0.031687	1.99277	1073.87	2	SA039-ALL	SA039-A73044B	184hTERT	277	deckard	SA039-A73044B	1090522	G	NA
SA039-A73044B-R63-C58	355073	21.4313	0.027217	2.26322	1782.11	2	SA039-ALL	SA039-A73044B	184hTERT	360	deckard	SA039-A73044B	971502	B	NA
SA039-A73044B-R59-C23	354658	21.4062	0.036151	1.99529	1181.48	2	SA039-ALL	SA039-A73044B	184hTERT	297	deckard	SA039-A73044B	1220806	G	NA
SA039-A73044B-R64-C28	358096	21.6137	0.032651	1.99909	1323.32	2	SA039-ALL	SA039-A73044B	184hTERT	199	deckard	SA039-A73044B	1211305	G	NA
SA039-A73044B-R49-C12	50085	3.023	0.005405	2.02702	1133.71	2	SA039-ALL	SA039-A73044B	184hTERT	331	deckard	SA039-A73044B	173047	G	NA
SA039-A73044B-R46-C09	95326	5.75362	0.008417	2.01534	1377.63	2	SA039-ALL	SA039-A73044B	184hTERT	383	deckard	SA039-A73044B	266956	G	NA
SA039-A73044B-R39-C15	311280	18.788	0.02107	3.90195	3479.35	4	SA039-ALL	SA039-A73044B	184hTERT	538	deckard	SA039-A73044B	758904	G	NA
SA039-A73044B-R48-C09	83947	5.06682	0.00752	2.00935	1353.86	2	SA039-ALL	SA039-A73044B	184hTERT	339	deckard	SA039-A73044B	259770	G	NA
SA039-A73044B-R51-C54	422093	25.4764	0.039721	3.7822	2425.84	4	SA039-ALL	SA039-A73044B	184hTERT	385	deckard	SA039-A73044B	1346086	F	NA
SA039-A73044B-R62-C43	413163	24.9374	0.030695	1.99254	1618.79	2	SA039-ALL	SA039-A73044B	184hTERT	386	deckard	SA039-A73044B	1046024	G	NA
SA039-A73044B-R51-C43	829438	50.0627	0.049648	2.01686	2033.71	2	SA039-ALL	SA039-A73044B	184hTERT	556	deckard	SA039-A73044B	1718655	G	NA
SA039-A73044B-R45-C11	310917	18.7661	0.030498	3.95476	2433.45	4	SA039-ALL	SA039-A73044B	184hTERT	405	deckard	SA039-A73044B	996730	G	NA
SA039-A73044B-R42-C64	427923	25.8283	0.039394	3.96073	2596.81	4	SA039-ALL	SA039-A73044B	184hTERT	413	deckard	SA039-A73044B	1329462	G	NA
SA039-A73044B-R66-C33	49081	2.9624	0.003735	1.98532	1574.65	2	SA039-ALL	SA039-A73044B	184hTERT	302	deckard	SA039-A73044B	117800	G	NA
SA039-A73044B-R65-C66	271901	16.4112	0.024976	1.95369	1283.73	2	SA039-ALL	SA039-A73044B	184hTERT	361	deckard	SA039-A73044B	869308	F	NA
SA039-A73044B-R50-C20	45954	2.77366	0.004644	2.02224	1207.79	2	SA039-ALL	SA039-A73044B	184hTERT	229	deckard	SA039-A73044B	156348	G	NA
SA039-A73044B-R62-C49	577731	34.8703	0.020805	2.02821	3399.38	2	SA039-ALL	SA039-A73044B	184hTERT	509	deckard	SA039-A73044B	676380	G	NA
SA039-A73044B-R55-C48	238314	14.384	0.023869	1.99803	1204.06	2	SA039-ALL	SA039-A73044B	184hTERT	183	deckard	SA039-A73044B	844492	G	NA
SA039-A73044B-R59-C66	321777	19.4216	0.029007	1.99497	1335.73	2	SA039-ALL	SA039-A73044B	184hTERT	291	deckard	SA039-A73044B	1023780	G	NA
SA039-A73044B-R56-C69	182880	11.0381	0.019637	1.99913	1123.73	2	SA039-ALL	SA039-A73044B	184hTERT	225	deckard	SA039-A73044B	638612	G	NA
SA039-A73044B-R58-C58	271747	16.4019	0.021948	1.9976	1492.82	2	SA039-ALL	SA039-A73044B	184hTERT	303	deckard	SA039-A73044B	726831	G	NA
SA039-A73044B-R50-C35	62500	3.77233	0.006697	2.01652	1135.88	2	SA039-ALL	SA039-A73044B	184hTERT	275	deckard	SA039-A73044B	222776	G	NA
SA039-A73044B-R57-C08	791711	47.7856	0.028918	4.1267	6819.17	4	SA039-ALL	SA039-A73044B	184hTERT	467	deckard	SA039-A73044B	962581	F	NA
SA039-A73044B-R41-C10	276127	16.6663	0.023016	2.00116	1449.08	2	SA039-ALL	SA039-A73044B	184hTERT	297	deckard	SA039-A73044B	754478	G	NA
SA039-A73044B-R51-C41	351872	21.238	0.033279	1.99642	1274.08	2	SA039-ALL	SA039-A73044B	184hTERT	185	deckard	SA039-A73044B	1219760	G	NA
SA039-A73044B-R67-C60	199709	12.0539	0.016986	1.99958	1418.98	2	SA039-ALL	SA039-A73044B	184hTERT	174	deckard	SA039-A73044B	582714	G	NA
SA039-A73044B-R69-C17	355766	21.4731	0.03128	1.99812	1371.67	2	SA039-ALL	SA039-A73044B	184hTERT	158	deckard	SA039-A73044B	1128473	G	NA
SA039-A73044B-R51-C25	412575	24.9019	0.036307	1.99307	1366.99	2	SA039-ALL	SA039-A73044B	184hTERT	244	deckard	SA039-A73044B	1564150	G	NA
SA039-A73044B-R48-C10	247113	14.9151	0.018749	1.99944	1590.58	2	SA039-ALL	SA039-A73044B	184hTERT	353	deckard	SA039-A73044B	765026	G	NA
SA039-A73044B-R46-C43	425389	25.6753	0.04497	3.92518	2241.06	4	SA039-ALL	SA039-A73044B	184hTERT	395	deckard	SA039-A73044B	1538987	G	NA
SA039-A73044B-R51-C42	574718	34.6884	0.039716	1.9935	1741.14	2	SA039-ALL	SA039-A73044B	184hTERT	278	deckard	SA039-A73044B	1500621	G	NA
SA039-A73044B-R66-C24	91661	5.53241	0.008547	2.02662	1311.81	2	SA039-ALL	SA039-A73044B	184hTERT	354	deckard	SA039-A73044B	270145	G	NA
SA039-A73044B-R66-C20	64396	3.88677	0.007562	2.00428	1030.17	2	SA039-ALL	SA039-A73044B	184hTERT	188	deckard	SA039-A73044B	236691	0	NA
SA039-A73044B-R59-C49	408499	24.6559	0.027679	1.98979	1772.46	2	SA039-ALL	SA039-A73044B	184hTERT	199	deckard	SA039-A73044B	983414	G	NA
SA039-A73044B-R53-C14	383375	23.1395	0.023438	1.998	1972.55	2	SA039-ALL	SA039-A73044B	184hTERT	204	deckard	SA039-A73044B	862557	G	NA
SA039-A73044B-R60-C26	369218	22.285	0.03073	1.99921	1449.8	2	SA039-ALL	SA039-A73044B	184hTERT	230	deckard	SA039-A73044B	1115270	G	NA
SA039-A73044B-R61-C28	423169	25.5413	0.030375	2.00581	1686.62	2	SA039-ALL	SA039-A73044B	184hTERT	245	deckard	SA039-A73044B	1016371	G	NA
SA039-A73044B-R56-C45	154150	9.30408	0.012642	2.00538	1475.89	2	SA039-ALL	SA039-A73044B	184hTERT	347	deckard	SA039-A73044B	406514	G	NA
SA039-A73044B-R62-C58	51849	3.12947	0.003488	2.03127	1822.47	2	SA039-ALL	SA039-A73044B	184hTERT	883	deckard	SA039-A73044B	106670	G	NA
SA039-A73044B-R51-C33	19730	1.19085	0.002292	2.04639	1063.24	2	SA039-ALL	SA039-A73044B	184hTERT	144	deckard	SA039-A73044B	75399	G	NA
SA039-A73044B-R61-C32	495335	29.8971	0.026584	1.99373	2242.21	2	SA039-ALL	SA039-A73044B	184hTERT	191	deckard	SA039-A73044B	930392	G	NA
SA039-A73044B-R54-C57	381758	23.0419	0.029727	1.99478	1546.18	2	SA039-ALL	SA039-A73044B	184hTERT	159	deckard	SA039-A73044B	1055556	G	NA
SA039-A73044B-R66-C40	60066	3.62542	0.00387	2.06424	1933.79	2	SA039-ALL	SA039-A73044B	184hTERT	273	deckard	SA039-A73044B	120649	0	NA
SA039-A73044B-R63-C23	559594	33.7756	0.032322	3.92477	4101.27	4	SA039-ALL	SA039-A73044B	184hTERT	468	deckard	SA039-A73044B	1099553	G	NA
SA039-A73044B-R65-C70	286339	17.2827	0.023664	1.99123	1454.27	2	SA039-ALL	SA039-A73044B	184hTERT	263	deckard	SA039-A73044B	826073	G	NA
SA039-A73044B-R67-C49	207036	12.4961	0.016131	2.00373	1552.22	2	SA039-ALL	SA039-A73044B	184hTERT	218	deckard	SA039-A73044B	545740	G	NA
SA039-A73044B-R44-C61	153503	9.26503	0.025433	1.99721	727.566	2	SA039-ALL	SA039-A73044B	184hTERT	240	deckard	SA039-A73044B	932690	G	NA
SA039-A73044B-R60-C07	215957	13.0346	0.01761	1.99663	1477.86	2	SA039-ALL	SA039-A73044B	184hTERT	171	deckard	SA039-A73044B	588733	G	NA
SA039-A73044B-R42-C42	540768	32.6393	0.0353	1.99675	1846.25	2	SA039-ALL	SA039-A73044B	184hTERT	199	deckard	SA039-A73044B	1273769	G	NA
SA039-A73044B-R62-C56	300986	18.1667	0.025309	1.98988	1428.33	2	SA039-ALL	SA039-A73044B	184hTERT	388	deckard	SA039-A73044B	858200	G	NA
SA039-A73044B-R47-C49	637173	38.4581	0.031432	3.87172	4737.17	4	SA039-ALL	SA039-A73044B	184hTERT	614	deckard	SA039-A73044B	996143	F	NA
SA039-A73044B-R60-C17	442105	26.6843	0.034691	1.99546	1534.9	2	SA039-ALL	SA039-A73044B	184hTERT	241	deckard	SA039-A73044B	1159254	G	NA
SA039-A73044B-R63-C21	386098	23.3038	0.030428	1.99702	1529.46	2	SA039-ALL	SA039-A73044B	184hTERT	258	deckard	SA039-A73044B	1002232	G	NA
SA039-A73044B-R40-C27	344764	20.809	0.027149	1.99518	1529.25	2	SA039-ALL	SA039-A73044B	184hTERT	341	deckard	SA039-A73044B	991389	G	NA
SA039-A73044B-R67-C34	60054	3.6247	0.002576	2.05397	2890.14	2	SA039-ALL	SA039-A73044B	184hTERT	468	deckard	SA039-A73044B	113374	G	NA
SA039-A73044B-R66-C21	92898	5.60707	0.008134	2.01675	1390.22	2	SA039-ALL	SA039-A73044B	184hTERT	258	deckard	SA039-A73044B	263115	G	NA
SA039-A73044B-R51-C49	796904	48.099	0.034961	3.90542	5373.04	4	SA039-ALL	SA039-A73044B	184hTERT	336	deckard	SA039-A73044B	1176081	F	NA
SA039-A73044B-R45-C37	324806	19.6044	0.02391	1.97658	1620.65	2	SA039-ALL	SA039-A73044B	184hTERT	293	deckard	SA039-A73044B	847145	G	NA
SA039-A73044B-R50-C13	86605	5.22725	0.007939	2.02454	1333.01	2	SA039-ALL	SA039-A73044B	184hTERT	346	deckard	SA039-A73044B	252215	G	NA
SA039-A73044B-R39-C33	154232	9.30903	0.010172	2.00603	1835.85	2	SA039-ALL	SA039-A73044B	184hTERT	352	deckard	SA039-A73044B	329791	G	NA
SA039-A73044B-R64-C21	442340	26.6985	0.027121	3.9698	3907.95	4	SA039-ALL	SA039-A73044B	184hTERT	484	deckard	SA039-A73044B	874018	G	NA
SA039-A73044B-R49-C47	186123	11.2339	0.020706	1.99838	1084.21	2	SA039-ALL	SA039-A73044B	184hTERT	198	deckard	SA039-A73044B	796704	G	NA
SA039-A73044B-R49-C70	849406	51.2679	0.04047	1.99051	2521.6	2	SA039-ALL	SA039-A73044B	184hTERT	628	deckard	SA039-A73044B	1327118	G	NA
SA039-A73044B-R52-C69	193560	11.6828	0.023556	1.99821	991.026	2	SA039-ALL	SA039-A73044B	184hTERT	139	deckard	SA039-A73044B	838646	G	NA
SA039-A73044B-R41-C12	351445	21.2123	0.027182	1.99041	1553.27	2	SA039-ALL	SA039-A73044B	184hTERT	371	deckard	SA039-A73044B	991547	G	NA
SA039-A73044B-R53-C21	125381	7.56766	0.011014	2.00078	1374.72	2	SA039-ALL	SA039-A73044B	184hTERT	279	deckard	SA039-A73044B	346447	G	NA
SA039-A73044B-R53-C09	282109	17.0273	0.018535	1.98521	1823.73	2	SA039-ALL	SA039-A73044B	184hTERT	114	deckard	SA039-A73044B	726011	G	NA
SA039-A73044B-R64-C26	385781	23.2847	0.032218	1.99904	1444.75	2	SA039-ALL	SA039-A73044B	184hTERT	387	deckard	SA039-A73044B	1056472	G	NA
SA039-A73044B-R70-C65	126228	7.61878	0.010294	2.00636	1484.94	2	SA039-ALL	SA039-A73044B	184hTERT	226	deckard	SA039-A73044B	337972	G	NA
SA039-A73044B-R55-C27	282250	17.0359	0.024579	2.00055	1386.6	2	SA039-ALL	SA039-A73044B	184hTERT	389	deckard	SA039-A73044B	822782	G	NA
SA039-A73044B-R59-C18	288914	17.4381	0.014095	3.65771	4525.25	4	SA039-ALL	SA039-A73044B	184hTERT	484	deckard	SA039-A73044B	493275	0	NA
SA039-A73044B-R64-C36	164544	9.93143	0.01517	1.99989	1309.28	2	SA039-ALL	SA039-A73044B	184hTERT	148	deckard	SA039-A73044B	540002	G	NA
SA039-A73044B-R62-C16	380525	22.9675	0.028868	1.98437	1578.77	2	SA039-ALL	SA039-A73044B	184hTERT	153	deckard	SA039-A73044B	966957	G	NA
SA039-A73044B-R53-C55	294375	17.7677	0.038334	3.75643	1741.09	4	SA039-ALL	SA039-A73044B	184hTERT	319	deckard	SA039-A73044B	1302524	F	NA
SA039-A73044B-R45-C63	232503	14.0333	0.028524	1.99408	981.048	2	SA039-ALL	SA039-A73044B	184hTERT	301	deckard	SA039-A73044B	934140	G	NA
SA039-A73044B-R59-C22	258871	15.6248	0.031131	3.79953	1907	4	SA039-ALL	SA039-A73044B	184hTERT	257	deckard	SA039-A73044B	1041003	F	NA
SA039-A73044B-R60-C34	280075	16.9046	0.021323	1.90053	1506.71	2	SA039-ALL	SA039-A73044B	184hTERT	152	deckard	SA039-A73044B	767087	G	NA
SA039-A73044B-R47-C68	241803	14.5946	0.027323	1.99821	1067.35	2	SA039-ALL	SA039-A73044B	184hTERT	277	deckard	SA039-A73044B	990236	G	NA
SA039-A73044B-R44-C47	234543	14.1564	0.025203	1.99398	1120.01	2	SA039-ALL	SA039-A73044B	184hTERT	514	deckard	SA039-A73044B	803585	G	NA
SA039-A73044B-R55-C30	105535	6.36981	0.014623	2.00473	873.267	2	SA039-ALL	SA039-A73044B	184hTERT	151	deckard	SA039-A73044B	504369	G	NA
SA039-A73044B-R48-C50	482881	29.1454	0.033381	1.99695	1743.56	2	SA039-ALL	SA039-A73044B	184hTERT	256	deckard	SA039-A73044B	1112109	G	NA
SA039-A73044B-R70-C26	366787	22.1383	0.03035	1.99491	1455.15	2	SA039-ALL	SA039-A73044B	184hTERT	356	deckard	SA039-A73044B	1097174	G	NA
SA039-A73044B-R41-C09	410306	24.765	0.034011	1.99503	1452.67	2	SA039-ALL	SA039-A73044B	184hTERT	508	deckard	SA039-A73044B	1156415	G	NA
SA039-A73044B-R61-C38	251272	15.1661	0.024306	1.99841	1246.94	2	SA039-ALL	SA039-A73044B	184hTERT	184	deckard	SA039-A73044B	817946	G	NA
SA039-A73044B-R41-C30	565486	34.1312	0.043175	1.99346	1575.89	2	SA039-ALL	SA039-A73044B	184hTERT	418	deckard	SA039-A73044B	1540105	G	NA
SA039-A73044B-R69-C24	180081	10.8692	0.016861	2.98514	1924.33	3	SA039-ALL	SA039-A73044B	184hTERT	291	deckard	SA039-A73044B	636279	G	NA
SA039-A73044B-R54-C56	298026	17.988	0.033519	4.64978	2495.32	4	SA039-ALL	SA039-A73044B	184hTERT	146	deckard	SA039-A73044B	1214183	E	NA
SA039-A73044B-R60-C27	230317	13.9013	0.027134	1.98748	1018.23	2	SA039-ALL	SA039-A73044B	184hTERT	166	deckard	SA039-A73044B	963236	G	NA
SA039-A73044B-R41-C44	216197	13.0491	0.021458	1.99728	1214.59	2	SA039-ALL	SA039-A73044B	184hTERT	451	deckard	SA039-A73044B	705634	G	NA
SA039-A73044B-R39-C17	236747	14.2894	0.018838	1.99846	1515.92	2	SA039-ALL	SA039-A73044B	184hTERT	163	deckard	SA039-A73044B	715049	G	NA
SA039-A73044B-R43-C63	245810	14.8364	0.029947	3.94509	1954.49	4	SA039-ALL	SA039-A73044B	184hTERT	338	deckard	SA039-A73044B	996190	F	NA
SA039-A73044B-R52-C23	152833	9.22459	0.019278	1.96508	940.298	2	SA039-ALL	SA039-A73044B	184hTERT	152	deckard	SA039-A73044B	675532	G	NA
SA039-A73044B-R39-C54	67049	4.0469	0.006263	2.01686	1303.22	2	SA039-ALL	SA039-A73044B	184hTERT	307	deckard	SA039-A73044B	199160	0	NA
SA039-A73044B-R50-C69	327752	19.7822	0.023472	1.99958	1685.25	2	SA039-ALL	SA039-A73044B	184hTERT	332	deckard	SA039-A73044B	821124	G	NA
SA039-A73044B-R60-C30	382233	23.0706	0.03314	1.99404	1388.16	2	SA039-ALL	SA039-A73044B	184hTERT	237	deckard	SA039-A73044B	1117134	G	NA
SA039-A73044B-R39-C52	122346	7.38448	0.012622	2.00611	1173.67	2	SA039-ALL	SA039-A73044B	184hTERT	442	deckard	SA039-A73044B	396896	G	NA
SA039-A73044B-R53-C22	22788	1.37542	0.003333	2.04013	841.898	2	SA039-ALL	SA039-A73044B	184hTERT	175	deckard	SA039-A73044B	121228	G	NA
SA039-A73044B-R57-C12	452669	27.3219	0.033086	1.98974	1643.1	2	SA039-ALL	SA039-A73044B	184hTERT	486	deckard	SA039-A73044B	1103447	G	NA
SA039-A73044B-R69-C58	248206	14.981	0.020576	1.9954	1452.82	2	SA039-ALL	SA039-A73044B	184hTERT	260	deckard	SA039-A73044B	697513	G	NA
SA039-A73044B-R59-C27	336292	20.2977	0.027431	1.99646	1477.29	2	SA039-ALL	SA039-A73044B	184hTERT	134	deckard	SA039-A73044B	965507	G	NA
SA039-A73044B-R51-C55	555899	33.5526	0.033582	2.01249	2010.73	2	SA039-ALL	SA039-A73044B	184hTERT	252	deckard	SA039-A73044B	1239079	G	NA
SA039-A73044B-R59-C58	401551	24.2365	0.027732	1.99789	1746.07	2	SA039-ALL	SA039-A73044B	184hTERT	181	deckard	SA039-A73044B	994964	G	NA
SA039-A73044B-R43-C07	851677	51.4049	0.033204	3.87005	5991.43	4	SA039-ALL	SA039-A73044B	184hTERT	602	deckard	SA039-A73044B	1092891	F	NA
SA039-A73044B-R60-C42	315335	19.0328	0.031393	3.74161	2268.44	4	SA039-ALL	SA039-A73044B	184hTERT	238	deckard	SA039-A73044B	1058634	F	NA
SA039-A73044B-R49-C18	327137	19.7451	0.022687	3.53272	3074.62	4	SA039-ALL	SA039-A73044B	184hTERT	307	deckard	SA039-A73044B	729986	G	NA
SA039-A73044B-R48-C17	611252	36.8935	0.047835	1.98959	1534.5	2	SA039-ALL	SA039-A73044B	184hTERT	347	deckard	SA039-A73044B	1619671	G	NA
SA039-A73044B-R68-C67	231631	13.9806	0.016654	1.99563	1675.28	2	SA039-ALL	SA039-A73044B	184hTERT	255	deckard	SA039-A73044B	555239	G	NA
SA039-A73044B-R52-C61	214302	12.9347	0.0292	1.99237	882.558	2	SA039-ALL	SA039-A73044B	184hTERT	158	deckard	SA039-A73044B	1066773	G	NA
SA039-A73044B-R64-C70	197426	11.9161	0.01865	2.00211	1279.22	2	SA039-ALL	SA039-A73044B	184hTERT	77	deckard	SA039-A73044B	613934	G	NA
SA039-A73044B-R66-C49	73278	4.42286	0.00743	2.01224	1197.83	2	SA039-ALL	SA039-A73044B	184hTERT	99	deckard	SA039-A73044B	240391	G	NA
SA039-A73044B-R56-C44	242215	14.6194	0.022374	2.00044	1307.11	2	SA039-ALL	SA039-A73044B	184hTERT	352	deckard	SA039-A73044B	740613	G	NA
SA039-A73044B-R57-C68	275642	16.637	0.024982	1.99422	1328.07	2	SA039-ALL	SA039-A73044B	184hTERT	208	deckard	SA039-A73044B	891654	G	NA
SA039-A73044B-R50-C38	530312	32.0082	0.032273	2.00817	1991.69	2	SA039-ALL	SA039-A73044B	184hTERT	376	deckard	SA039-A73044B	1091875	G	NA
SA039-A73044B-R45-C64	384320	23.1965	0.020794	1.99815	2229.02	2	SA039-ALL	SA039-A73044B	184hTERT	211	deckard	SA039-A73044B	764401	G	NA
SA039-A73044B-R47-C17	40513	2.44526	0.004556	2.01607	1082.05	2	SA039-ALL	SA039-A73044B	184hTERT	256	deckard	SA039-A73044B	158308	G	NA
SA039-A73044B-R55-C54	432854	26.1259	0.020567	3.94467	5010.85	4	SA039-ALL	SA039-A73044B	184hTERT	705	deckard	SA039-A73044B	672881	G	NA
SA039-A73044B-R53-C10	93618	5.65053	0.008272	2.00576	1370.11	2	SA039-ALL	SA039-A73044B	184hTERT	237	deckard	SA039-A73044B	263598	G	NA
SA039-A73044B-R70-C11	174488	10.5316	0.012795	2.00159	1647.52	2	SA039-ALL	SA039-A73044B	184hTERT	193	deckard	SA039-A73044B	490887	G	NA
SA039-A73044B-R53-C67	506399	30.5649	0.031599	1.99301	1927.79	2	SA039-ALL	SA039-A73044B	184hTERT	292	deckard	SA039-A73044B	1167430	G	NA
SA039-A73044B-R49-C54	248194	14.9803	0.024778	1.99319	1205.05	2	SA039-ALL	SA039-A73044B	184hTERT	365	deckard	SA039-A73044B	819250	G	NA
SA039-A73044B-R46-C69	265401	16.0189	0.021606	3.97501	2947.11	4	SA039-ALL	SA039-A73044B	184hTERT	476	deckard	SA039-A73044B	727803	G	NA
SA039-A73044B-R59-C39	479348	28.9322	0.032256	1.97543	1771.87	2	SA039-ALL	SA039-A73044B	184hTERT	166	deckard	SA039-A73044B	1181205	G	NA
SA039-A73044B-R66-C46	61537	3.71421	0.005841	2.00702	1276.24	2	SA039-ALL	SA039-A73044B	184hTERT	143	deckard	SA039-A73044B	183611	G	NA
SA039-A73044B-R55-C26	509708	30.7646	0.032084	1.99774	1915.59	2	SA039-ALL	SA039-A73044B	184hTERT	364	deckard	SA039-A73044B	1090894	G	NA
SA039-A73044B-R46-C52	510849	30.8335	0.044433	3.96358	2750.45	4	SA039-ALL	SA039-A73044B	184hTERT	491	deckard	SA039-A73044B	1501512	G	NA
SA039-A73044B-R51-C68	220413	13.3035	0.025091	1.99559	1058.09	2	SA039-ALL	SA039-A73044B	184hTERT	170	deckard	SA039-A73044B	877202	G	NA
SA039-A73044B-R44-C63	299470	18.0752	0.031991	1.99645	1128.01	2	SA039-ALL	SA039-A73044B	184hTERT	274	deckard	SA039-A73044B	1071499	G	NA
SA039-A73044B-R43-C28	416312	25.1275	0.037703	1.98056	1319.96	2	SA039-ALL	SA039-A73044B	184hTERT	529	deckard	SA039-A73044B	1237757	G	NA
SA039-A73044B-R67-C66	191640	11.5669	0.014735	2.00684	1575.35	2	SA039-ALL	SA039-A73044B	184hTERT	349	deckard	SA039-A73044B	496808	G	NA
SA039-A73044B-R65-C14	370053	22.3354	0.039536	3.81061	2152.76	4	SA039-ALL	SA039-A73044B	184hTERT	260	deckard	SA039-A73044B	1336184	F	NA
SA039-A73044B-R57-C10	398398	24.0462	0.021497	1.99928	2236.36	2	SA039-ALL	SA039-A73044B	184hTERT	364	deckard	SA039-A73044B	731331	G	NA
SA039-A73044B-R70-C56	207474	12.5226	0.017914	1.99963	1397.82	2	SA039-ALL	SA039-A73044B	184hTERT	167	deckard	SA039-A73044B	669330	G	NA
SA039-A73044B-R44-C50	305488	18.4384	0.030086	3.89159	2384.99	4	SA039-ALL	SA039-A73044B	184hTERT	374	deckard	SA039-A73044B	991926	F	NA
SA039-A73044B-R53-C07	293434	17.7109	0.040297	1.99641	877.442	2	SA039-ALL	SA039-A73044B	184hTERT	391	deckard	SA039-A73044B	1327129	G	NA
SA039-A73044B-R68-C30	356881	21.5404	0.033105	5.90367	3841.33	6	SA039-ALL	SA039-A73044B	184hTERT	189	deckard	SA039-A73044B	1120962	F	NA
SA039-A73044B-R56-C34	345099	20.8292	0.015867	2.00021	2625.75	2	SA039-ALL	SA039-A73044B	184hTERT	218	deckard	SA039-A73044B	557463	G	NA
SA039-A73044B-R69-C30	261178	15.764	0.031429	1.99345	999.866	2	SA039-ALL	SA039-A73044B	184hTERT	212	deckard	SA039-A73044B	1156850	G	NA
SA039-A73044B-R57-C67	323077	19.5001	0.023647	1.99614	1646.08	2	SA039-ALL	SA039-A73044B	184hTERT	216	deckard	SA039-A73044B	840479	G	NA
SA039-A73044B-R57-C66	199845	12.0621	0.014049	1.99878	1716.1	2	SA039-ALL	SA039-A73044B	184hTERT	182	deckard	SA039-A73044B	587656	G	NA
SA039-A73044B-R70-C20	365560	22.0642	0.023446	2.00236	1884.35	2	SA039-ALL	SA039-A73044B	184hTERT	222	deckard	SA039-A73044B	817816	G	NA
SA039-A73044B-R63-C26	657249	39.6698	0.034505	1.99356	2291.95	2	SA039-ALL	SA039-A73044B	184hTERT	507	deckard	SA039-A73044B	1162610	G	NA
SA039-A73044B-R62-C47	451103	27.2274	0.02584	3.87407	4082.07	4	SA039-ALL	SA039-A73044B	184hTERT	364	deckard	SA039-A73044B	866892	G	NA
SA039-A73044B-R48-C42	388201	23.4308	0.03375	1.99168	1382.72	2	SA039-ALL	SA039-A73044B	184hTERT	165	deckard	SA039-A73044B	1243588	G	NA
SA039-A73044B-R54-C54	283546	17.1141	0.026726	1.99557	1277.87	2	SA039-ALL	SA039-A73044B	184hTERT	258	deckard	SA039-A73044B	944705	G	NA
SA039-A73044B-R52-C54	312676	18.8723	0.026986	1.99402	1394.49	2	SA039-ALL	SA039-A73044B	184hTERT	284	deckard	SA039-A73044B	905865	G	NA
SA039-A73044B-R58-C24	341904	20.6364	0.034941	4.65457	2749.02	4	SA039-ALL	SA039-A73044B	184hTERT	299	deckard	SA039-A73044B	1193395	A	NA
SA039-A73044B-R54-C50	250814	15.1385	0.022196	3.88531	2649.92	4	SA039-ALL	SA039-A73044B	184hTERT	294	deckard	SA039-A73044B	731625	F	NA
SA039-A73044B-R43-C19	558216	33.6924	0.033735	1.99759	1995.07	2	SA039-ALL	SA039-A73044B	184hTERT	441	deckard	SA039-A73044B	1137086	G	NA
SA039-A73044B-R44-C35	341589	20.6174	0.041035	3.96376	1991.53	4	SA039-ALL	SA039-A73044B	184hTERT	391	deckard	SA039-A73044B	1384196	G	NA
SA039-A73044B-R58-C68	105444	6.36432	0.008761	2.00653	1457.62	2	SA039-ALL	SA039-A73044B	184hTERT	199	deckard	SA039-A73044B	286358	F	NA
SA039-A73044B-R39-C59	172328	10.4013	0.016076	1.99667	1291.86	2	SA039-ALL	SA039-A73044B	184hTERT	376	deckard	SA039-A73044B	511363	G	NA
SA039-A73044B-R61-C29	243754	14.7123	0.023746	1.98097	1227.35	2	SA039-ALL	SA039-A73044B	184hTERT	249	deckard	SA039-A73044B	845486	G	NA
SA039-A73044B-R59-C69	223023	13.4611	0.023227	2.00239	1160.47	2	SA039-ALL	SA039-A73044B	184hTERT	209	deckard	SA039-A73044B	818175	G	NA
SA039-A73044B-R68-C35	421487	25.4398	0.027199	1.98946	1860.79	2	SA039-ALL	SA039-A73044B	184hTERT	248	deckard	SA039-A73044B	960220	G	NA
SA039-A73044B-R57-C09	337340	20.3609	0.032837	1.99791	1238.83	2	SA039-ALL	SA039-A73044B	184hTERT	158	deckard	SA039-A73044B	1203235	G	NA
SA039-A73044B-R42-C59	337808	20.3892	0.035969	1.99451	1130.6	2	SA039-ALL	SA039-A73044B	184hTERT	332	deckard	SA039-A73044B	1372385	G	NA
SA039-A73044B-R64-C15	379981	22.9346	0.028342	2.11506	1711.53	2	SA039-ALL	SA039-A73044B	184hTERT	247	deckard	SA039-A73044B	986700	G	NA
SA039-A73044B-R61-C20	423088	25.5365	0.028388	1.99885	1798.07	2	SA039-ALL	SA039-A73044B	184hTERT	296	deckard	SA039-A73044B	950532	G	NA
SA039-A73044B-R64-C17	421647	25.4495	0.031823	1.99732	1597.29	2	SA039-ALL	SA039-A73044B	184hTERT	240	deckard	SA039-A73044B	1139000	G	NA
SA039-A73044B-R64-C47	306986	18.5289	0.021839	4.01529	3406.69	4	SA039-ALL	SA039-A73044B	184hTERT	589	deckard	SA039-A73044B	721460	G	NA
SA039-A73044B-R53-C49	304991	18.4084	0.030853	1.9901	1187.39	2	SA039-ALL	SA039-A73044B	184hTERT	266	deckard	SA039-A73044B	1144444	G	NA
SA039-A73044B-R63-C24	448579	27.075	0.034841	3.90237	3032.54	4	SA039-ALL	SA039-A73044B	184hTERT	451	deckard	SA039-A73044B	1148717	G	NA
SA039-A73044B-R70-C22	257892	15.5657	0.024617	3.95974	2503.8	4	SA039-ALL	SA039-A73044B	184hTERT	132	deckard	SA039-A73044B	814555	G	NA
SA039-A73044B-R56-C35	274812	16.5869	0.026716	1.99361	1237.75	2	SA039-ALL	SA039-A73044B	184hTERT	359	deckard	SA039-A73044B	881519	G	NA
SA039-A73044B-R47-C25	346134	20.8917	0.024044	1.99111	1730.07	2	SA039-ALL	SA039-A73044B	184hTERT	310	deckard	SA039-A73044B	894365	G	NA
SA039-A73044B-R65-C28	325363	19.638	0.030237	1.98861	1291.55	2	SA039-ALL	SA039-A73044B	184hTERT	196	deckard	SA039-A73044B	1082082	G	NA
SA039-A73044B-R43-C57	373064	22.5171	0.034522	1.99386	1300.51	2	SA039-ALL	SA039-A73044B	184hTERT	240	deckard	SA039-A73044B	1252011	G	NA
SA039-A73044B-R55-C56	255934	15.4475	0.022539	2.00202	1372.12	2	SA039-ALL	SA039-A73044B	184hTERT	149	deckard	SA039-A73044B	793682	G	NA
SA039-A73044B-R63-C27	357724	21.5913	0.021905	4.20301	4142.81	4	SA039-ALL	SA039-A73044B	184hTERT	525	deckard	SA039-A73044B	709048	G	NA
SA039-A73044B-R55-C32	352470	21.2741	0.023881	3.99391	3557.93	4	SA039-ALL	SA039-A73044B	184hTERT	260	deckard	SA039-A73044B	787086	G	NA
SA039-A73044B-R45-C56	208014	12.5552	0.0175	1.9958	1431.86	2	SA039-ALL	SA039-A73044B	184hTERT	358	deckard	SA039-A73044B	576909	G	NA
SA039-A73044B-R44-C20	233308	14.0818	0.012291	2.01368	2307.08	2	SA039-ALL	SA039-A73044B	184hTERT	321	deckard	SA039-A73044B	593424	E	NA
SA039-A73044B-R40-C19	348287	21.0217	0.025423	1.99405	1648.83	2	SA039-ALL	SA039-A73044B	184hTERT	358	deckard	SA039-A73044B	911499	G	NA
SA039-A73044B-R59-C42	363131	21.9176	0.032117	1.99493	1361.4	2	SA039-ALL	SA039-A73044B	184hTERT	152	deckard	SA039-A73044B	1163668	G	NA
SA039-A73044B-R60-C39	379139	22.8838	0.026784	1.99356	1703.27	2	SA039-ALL	SA039-A73044B	184hTERT	200	deckard	SA039-A73044B	962891	G	NA
SA039-A73044B-R62-C50	446351	26.9405	0.033028	1.9881	1621.67	2	SA039-ALL	SA039-A73044B	184hTERT	180	deckard	SA039-A73044B	1314916	G	NA
SA039-A73044B-R48-C16	254695	15.3727	0.02672	2.00407	1153	2	SA039-ALL	SA039-A73044B	184hTERT	368	deckard	SA039-A73044B	864824	G	NA
SA039-A73044B-R58-C59	327300	19.7549	0.030965	1.99778	1274.53	2	SA039-ALL	SA039-A73044B	184hTERT	249	deckard	SA039-A73044B	1061830	G	NA
SA039-A73044B-R48-C47	606346	36.5974	0.041012	1.99218	1777.74	2	SA039-ALL	SA039-A73044B	184hTERT	413	deckard	SA039-A73044B	1431135	G	NA
SA039-A73044B-R49-C10	40109	2.42087	0.002992	2.04085	1651.28	2	SA039-ALL	SA039-A73044B	184hTERT	423	deckard	SA039-A73044B	94502	G	NA
SA039-A73044B-R48-C07	46819	2.82587	0.007647	2.01677	745.276	2	SA039-ALL	SA039-A73044B	184hTERT	250	deckard	SA039-A73044B	253163	G	NA
SA039-A73044B-R53-C43	373145	22.522	0.043182	2.01737	1052.18	2	SA039-ALL	SA039-A73044B	184hTERT	310	deckard	SA039-A73044B	1472317	0	NA
SA039-A73044B-R50-C16	46447	2.80342	0.007191	2.01586	785.883	2	SA039-ALL	SA039-A73044B	184hTERT	138	deckard	SA039-A73044B	228468	G	NA
SA039-A73044B-R40-C10	172009	10.382	0.015661	2.00074	1326.33	2	SA039-ALL	SA039-A73044B	184hTERT	318	deckard	SA039-A73044B	611354	G	NA
SA039-A73044B-R41-C40	209412	12.6395	0.01433	1.99803	1762.33	2	SA039-ALL	SA039-A73044B	184hTERT	306	deckard	SA039-A73044B	541202	G	NA
SA039-A73044B-R51-C69	271443	16.3836	0.027627	1.99291	1181.85	2	SA039-ALL	SA039-A73044B	184hTERT	261	deckard	SA039-A73044B	1003414	G	NA
SA039-A73044B-R57-C07	297530	17.9581	0.033851	1.99404	1057.85	2	SA039-ALL	SA039-A73044B	184hTERT	252	deckard	SA039-A73044B	1135117	G	NA
SA039-A73044B-R42-C22	487977	29.453	0.033133	1.99668	1774.91	2	SA039-ALL	SA039-A73044B	184hTERT	433	deckard	SA039-A73044B	1101855	G	NA
SA039-A73044B-R66-C43	66985	4.04303	0.006609	2.01242	1231.09	2	SA039-ALL	SA039-A73044B	184hTERT	270	deckard	SA039-A73044B	209167	F	NA
SA039-A73044B-R57-C20	505984	30.5398	0.028514	4.06659	4355.51	4	SA039-ALL	SA039-A73044B	184hTERT	326	deckard	SA039-A73044B	946333	G	NA
SA039-A73044B-R41-C18	396127	23.9092	0.025584	2.00155	1870.52	2	SA039-ALL	SA039-A73044B	184hTERT	420	deckard	SA039-A73044B	845055	G	NA
SA039-A73044B-R66-C30	81134	4.89703	0.007507	1.98621	1295.66	2	SA039-ALL	SA039-A73044B	184hTERT	353	deckard	SA039-A73044B	234769	F	NA
SA039-A73044B-R54-C24	65996	3.98334	0.005992	2.02421	1345.65	2	SA039-ALL	SA039-A73044B	184hTERT	288	deckard	SA039-A73044B	198149	G	NA
SA039-A73044B-R50-C50	285925	17.2577	0.02727	1.99657	1263.52	2	SA039-ALL	SA039-A73044B	184hTERT	77	deckard	SA039-A73044B	957381	G	NA
SA039-A73044B-R54-C60	210612	12.712	0.029057	1.99532	872.922	2	SA039-ALL	SA039-A73044B	184hTERT	255	deckard	SA039-A73044B	1053694	G	NA
SA039-A73044B-R43-C42	441621	26.6551	0.030588	1.99442	1737.98	2	SA039-ALL	SA039-A73044B	184hTERT	356	deckard	SA039-A73044B	1097197	G	NA
SA039-A73044B-R56-C51	185964	11.2243	0.022763	1.99517	983.803	2	SA039-ALL	SA039-A73044B	184hTERT	161	deckard	SA039-A73044B	784854	G	NA
SA039-A73044B-R41-C59	474500	28.6395	0.030824	1.99173	1850.58	2	SA039-ALL	SA039-A73044B	184hTERT	306	deckard	SA039-A73044B	1221038	G	NA
SA039-A73044B-R44-C44	292703	17.6668	0.031447	3.83332	2153.54	4	SA039-ALL	SA039-A73044B	184hTERT	387	deckard	SA039-A73044B	1047354	G	NA
SA039-A73044B-R52-C55	270766	16.3427	0.03424	4.94074	2358.21	5	SA039-ALL	SA039-A73044B	184hTERT	287	deckard	SA039-A73044B	1150993	F	NA
SA039-A73044B-R53-C53	102172	6.16683	0.005682	2.00982	2181.31	2	SA039-ALL	SA039-A73044B	184hTERT	252	deckard	SA039-A73044B	184400	G	NA
SA039-A73044B-R58-C60	182646	11.024	0.022443	1.99827	981.554	2	SA039-ALL	SA039-A73044B	184hTERT	180	deckard	SA039-A73044B	806220	G	NA
SA039-A73044B-R65-C55	295294	17.8232	0.019115	1.99699	1862.02	2	SA039-ALL	SA039-A73044B	184hTERT	405	deckard	SA039-A73044B	629203	G	NA
SA039-A73044B-R68-C48	297354	17.9475	0.016646	2.00084	2157.28	2	SA039-ALL	SA039-A73044B	184hTERT	527	deckard	SA039-A73044B	552848	G	NA
SA039-A73044B-R52-C49	269099	16.2421	0.030469	3.89186	2074.63	4	SA039-ALL	SA039-A73044B	184hTERT	171	deckard	SA039-A73044B	1009526	G	NA
SA039-A73044B-R59-C41	433961	26.1927	0.033476	1.99258	1559.06	2	SA039-ALL	SA039-A73044B	184hTERT	166	deckard	SA039-A73044B	1229072	G	NA
SA039-A73044B-R65-C32	388827	23.4686	0.030614	2.00149	1534.33	2	SA039-ALL	SA039-A73044B	184hTERT	351	deckard	SA039-A73044B	1029487	G	NA
SA039-A73044B-R43-C67	236265	14.2603	0.020861	3.94729	2698.32	4	SA039-ALL	SA039-A73044B	184hTERT	372	deckard	SA039-A73044B	670561	F	NA
SA039-A73044B-R67-C38	168921	10.1956	0.017885	2.00129	1140.87	2	SA039-ALL	SA039-A73044B	184hTERT	160	deckard	SA039-A73044B	604087	G	NA
SA039-A73044B-R40-C62	147557	8.90614	0.012866	2.01319	1393.58	2	SA039-ALL	SA039-A73044B	184hTERT	586	deckard	SA039-A73044B	409020	G	NA
SA039-A73044B-R62-C57	288642	17.4217	0.025298	1.99583	1374.44	2	SA039-ALL	SA039-A73044B	184hTERT	195	deckard	SA039-A73044B	890744	G	NA
SA039-A73044B-R59-C30	396900	23.9558	0.031407	1.9957	1522.23	2	SA039-ALL	SA039-A73044B	184hTERT	304	deckard	SA039-A73044B	1208670	G	NA
SA039-A73044B-R67-C63	334293	20.177	0.020093	1.98879	1997.11	2	SA039-ALL	SA039-A73044B	184hTERT	214	deckard	SA039-A73044B	693830	G	NA
SA039-A73044B-R59-C10	415996	25.1084	0.026748	1.99578	1873.45	2	SA039-ALL	SA039-A73044B	184hTERT	313	deckard	SA039-A73044B	889050	G	NA
SA039-A73044B-R54-C20	152959	9.23219	0.010727	1.99857	1720.07	2	SA039-ALL	SA039-A73044B	184hTERT	215	deckard	SA039-A73044B	368164	G	NA
SA039-A73044B-R66-C50	76696	4.62916	0.007374	2.01345	1263.98	2	SA039-ALL	SA039-A73044B	184hTERT	301	deckard	SA039-A73044B	239531	G	NA
SA039-A73044B-R48-C55	290259	17.5193	0.03091	1.99333	1129.78	2	SA039-ALL	SA039-A73044B	184hTERT	166	deckard	SA039-A73044B	1143921	G	NA
SA039-A73044B-R40-C51	356339	21.5077	0.039933	1.99464	1074.3	2	SA039-ALL	SA039-A73044B	184hTERT	481	deckard	SA039-A73044B	1335431	G	NA
SA039-A73044B-R67-C41	320271	19.3307	0.019723	3.55333	3482.65	4	SA039-ALL	SA039-A73044B	184hTERT	212	deckard	SA039-A73044B	665045	G	NA
SA039-A73044B-R56-C49	370415	22.3573	0.022595	2.00095	1979.9	2	SA039-ALL	SA039-A73044B	184hTERT	323	deckard	SA039-A73044B	741897	G	NA
SA039-A73044B-R41-C45	176541	10.6555	0.017672	1.99505	1202.94	2	SA039-ALL	SA039-A73044B	184hTERT	311	deckard	SA039-A73044B	586508	G	NA
SA039-A73044B-R68-C22	207341	12.5145	0.021201	2.00323	1182.47	2	SA039-ALL	SA039-A73044B	184hTERT	156	deckard	SA039-A73044B	718595	G	NA
SA039-A73044B-R63-C63	284346	17.1624	0.025732	1.9989	1333.2	2	SA039-ALL	SA039-A73044B	184hTERT	96	deckard	SA039-A73044B	936160	G	NA
SA039-A73044B-R65-C27	316860	19.1248	0.029801	3.94109	2529.2	4	SA039-ALL	SA039-A73044B	184hTERT	254	deckard	SA039-A73044B	991140	F	NA
SA039-A73044B-R55-C50	204422	12.3384	0.017431	2.00173	1416.9	2	SA039-ALL	SA039-A73044B	184hTERT	151	deckard	SA039-A73044B	601976	G	NA
SA039-A73044B-R45-C45	195223	11.7831	0.015028	2.00504	1572.11	2	SA039-ALL	SA039-A73044B	184hTERT	341	deckard	SA039-A73044B	505945	G	NA
SA039-A73044B-R51-C67	299113	18.0537	0.02924	1.99403	1231.17	2	SA039-ALL	SA039-A73044B	184hTERT	291	deckard	SA039-A73044B	960302	G	NA
SA039-A73044B-R65-C07	408261	24.6415	0.033141	1.99057	1480.06	2	SA039-ALL	SA039-A73044B	184hTERT	167	deckard	SA039-A73044B	1200471	G	NA
SA039-A73044B-R65-C67	300324	18.1268	0.025317	1.99481	1428.27	2	SA039-ALL	SA039-A73044B	184hTERT	295	deckard	SA039-A73044B	908095	G	NA
SA039-A73044B-R47-C51	327786	19.7843	0.035344	2.00002	1119.54	2	SA039-ALL	SA039-A73044B	184hTERT	343	deckard	SA039-A73044B	1189832	G	NA
SA039-A73044B-R69-C40	321017	19.3757	0.025222	1.99836	1535.15	2	SA039-ALL	SA039-A73044B	184hTERT	222	deckard	SA039-A73044B	879334	G	NA
SA039-A73044B-R59-C31	462002	27.8852	0.032432	1.9958	1716	2	SA039-ALL	SA039-A73044B	184hTERT	189	deckard	SA039-A73044B	1180916	G	NA
SA039-A73044B-R56-C36	161614	9.75459	0.01427	1.99997	1367.12	2	SA039-ALL	SA039-A73044B	184hTERT	829	deckard	SA039-A73044B	495892	G	NA
SA039-A73044B-R59-C24	325371	19.6385	0.031399	2.00048	1251.2	2	SA039-ALL	SA039-A73044B	184hTERT	307	deckard	SA039-A73044B	1055668	G	NA
SA039-A73044B-R70-C52	104902	6.3316	0.009488	3.00286	2003.89	3	SA039-ALL	SA039-A73044B	184hTERT	213	deckard	SA039-A73044B	314626	G	NA
SA039-A73044B-R61-C61	312370	18.8538	0.025318	3.73514	2781.49	4	SA039-ALL	SA039-A73044B	184hTERT	468	deckard	SA039-A73044B	845879	G	NA
SA039-A73044B-R63-C46	110444	6.6661	0.010501	3.7767	2397.47	4	SA039-ALL	SA039-A73044B	184hTERT	454	deckard	SA039-A73044B	317475	0	NA
SA039-A73044B-R54-C07	169613	10.2374	0.021124	3.94235	1910.59	4	SA039-ALL	SA039-A73044B	184hTERT	388	deckard	SA039-A73044B	668249	F	NA
SA039-A73044B-R58-C15	270312	16.3153	0.026271	1.9749	1226.49	2	SA039-ALL	SA039-A73044B	184hTERT	169	deckard	SA039-A73044B	965829	G	NA
SA039-A73044B-R55-C09	325450	19.6433	0.028469	3.86575	2667.32	4	SA039-ALL	SA039-A73044B	184hTERT	331	deckard	SA039-A73044B	946288	G	NA
SA039-A73044B-R44-C53	92857	5.6046	0.006704	3.04091	2542.22	3	SA039-ALL	SA039-A73044B	184hTERT	345	deckard	SA039-A73044B	217690	G	NA
SA039-A73044B-R42-C18	414323	25.0074	0.037458	2.00808	1340.62	2	SA039-ALL	SA039-A73044B	184hTERT	534	deckard	SA039-A73044B	1224877	G	NA
SA039-A73044B-R52-C40	282342	17.0414	0.029397	1.99866	1158.62	2	SA039-ALL	SA039-A73044B	184hTERT	357	deckard	SA039-A73044B	985765	G	NA
SA039-A73044B-R65-C09	421078	25.4151	0.015867	2.91253	4665.17	3	SA039-ALL	SA039-A73044B	184hTERT	519	deckard	SA039-A73044B	605595	F	NA
SA039-A73044B-R68-C60	275833	16.6485	0.021464	1.99656	1548.63	2	SA039-ALL	SA039-A73044B	184hTERT	174	deckard	SA039-A73044B	788044	G	NA
SA039-A73044B-R68-C44	230592	13.9179	0.01675	1.99441	1657.2	2	SA039-ALL	SA039-A73044B	184hTERT	84	deckard	SA039-A73044B	580927	G	NA
SA039-A73044B-R57-C60	417144	25.1777	0.031762	1.9966	1582.7	2	SA039-ALL	SA039-A73044B	184hTERT	220	deckard	SA039-A73044B	1087915	G	NA
SA039-A73044B-R62-C61	332221	20.052	0.02417	1.99307	1653.5	2	SA039-ALL	SA039-A73044B	184hTERT	251	deckard	SA039-A73044B	805885	G	NA
SA039-A73044B-R61-C22	373094	22.519	0.028833	1.99932	1561.5	2	SA039-ALL	SA039-A73044B	184hTERT	281	deckard	SA039-A73044B	974393	G	NA
SA039-A73044B-R42-C10	556500	33.5888	0.028755	2.00079	2337.14	2	SA039-ALL	SA039-A73044B	184hTERT	420	deckard	SA039-A73044B	1002578	G	NA
SA039-A73044B-R44-C49	335728	20.2636	0.031728	1.99286	1272.78	2	SA039-ALL	SA039-A73044B	184hTERT	432	deckard	SA039-A73044B	1053291	G	NA
SA039-A73044B-R61-C33	91437	5.51889	0.010643	2.01487	1044.8	2	SA039-ALL	SA039-A73044B	184hTERT	121	deckard	SA039-A73044B	346590	G	NA
SA039-A73044B-R50-C15	33548	2.02487	0.003374	2.02821	1217.21	2	SA039-ALL	SA039-A73044B	184hTERT	111	deckard	SA039-A73044B	121266	G	NA
SA039-A73044B-R42-C58	353102	21.3123	0.04069	1.9926	1043.67	2	SA039-ALL	SA039-A73044B	184hTERT	382	deckard	SA039-A73044B	1424996	G	NA
SA039-A73044B-R42-C44	373632	22.5514	0.028608	1.99785	1574.89	2	SA039-ALL	SA039-A73044B	184hTERT	281	deckard	SA039-A73044B	1021737	G	NA
SA039-A73044B-R50-C65	344238	20.7773	0.021547	2.00127	1929.78	2	SA039-ALL	SA039-A73044B	184hTERT	178	deckard	SA039-A73044B	743280	G	NA
SA039-A73044B-R64-C34	255514	15.4221	0.023907	2.00251	1291.8	2	SA039-ALL	SA039-A73044B	184hTERT	383	deckard	SA039-A73044B	812688	G	NA
SA039-A73044B-R46-C30	218373	13.1804	0.017449	1.97016	1488.2	2	SA039-ALL	SA039-A73044B	184hTERT	221	deckard	SA039-A73044B	682987	G	NA
SA039-A73044B-R62-C25	341254	20.5972	0.031494	1.99731	1306.25	2	SA039-ALL	SA039-A73044B	184hTERT	233	deckard	SA039-A73044B	1178859	G	NA
SA039-A73044B-R50-C58	117415	7.08685	0.007488	2.01709	1909.03	2	SA039-ALL	SA039-A73044B	184hTERT	894	deckard	SA039-A73044B	223127	G	NA
SA039-A73044B-R60-C36	174656	10.5418	0.017742	3.82943	2275.34	4	SA039-ALL	SA039-A73044B	184hTERT	195	deckard	SA039-A73044B	580456	F	NA
SA039-A73044B-R48-C64	200315	12.0905	0.020823	1.99906	1160.71	2	SA039-ALL	SA039-A73044B	184hTERT	333	deckard	SA039-A73044B	762481	G	NA
SA039-A73044B-R50-C52	561192	33.872	0.034125	5.01325	4976.09	5	SA039-ALL	SA039-A73044B	184hTERT	495	deckard	SA039-A73044B	1157806	G	NA
SA039-A73044B-R42-C49	295148	17.8143	0.028762	1.989	1231.93	2	SA039-ALL	SA039-A73044B	184hTERT	350	deckard	SA039-A73044B	955032	E	NA
SA039-A73044B-R46-C35	105966	6.39582	0.011931	2.0073	1076.05	2	SA039-ALL	SA039-A73044B	184hTERT	400	deckard	SA039-A73044B	379357	G	NA
SA039-A73044B-R62-C65	208547	12.5873	0.016269	2.00669	1552.58	2	SA039-ALL	SA039-A73044B	184hTERT	413	deckard	SA039-A73044B	533246	G	NA
SA039-A73044B-R58-C09	554625	33.4757	0.028036	1.99259	2379.2	2	SA039-ALL	SA039-A73044B	184hTERT	607	deckard	SA039-A73044B	958302	G	NA
SA039-A73044B-R69-C55	208741	12.599	0.021811	1.97527	1141.01	2	SA039-ALL	SA039-A73044B	184hTERT	206	deckard	SA039-A73044B	777218	G	NA
SA039-A73044B-R47-C39	546821	33.0046	0.036605	3.91991	3534.36	4	SA039-ALL	SA039-A73044B	184hTERT	323	deckard	SA039-A73044B	1235288	G	NA
SA039-A73044B-R54-C49	370051	22.3353	0.025455	2.06679	1813.49	2	SA039-ALL	SA039-A73044B	184hTERT	267	deckard	SA039-A73044B	905429	G	NA
SA039-A73044B-R58-C20	244783	14.7744	0.019559	2.00036	1511.03	2	SA039-ALL	SA039-A73044B	184hTERT	224	deckard	SA039-A73044B	661375	G	NA
SA039-A73044B-R43-C33	260310	15.7116	0.019593	2.00268	1605.95	2	SA039-ALL	SA039-A73044B	184hTERT	336	deckard	SA039-A73044B	630665	G	NA
SA039-A73044B-R58-C69	41260	2.49034	0.002897	2.03448	1748.9	2	SA039-ALL	SA039-A73044B	184hTERT	149	deckard	SA039-A73044B	110424	G	NA
SA039-A73044B-R41-C35	517861	31.2567	0.034552	3.97075	3592.05	4	SA039-ALL	SA039-A73044B	184hTERT	529	deckard	SA039-A73044B	1155296	G	NA
SA039-A73044B-R40-C22	255196	15.4029	0.030056	1.99835	1024.11	2	SA039-ALL	SA039-A73044B	184hTERT	440	deckard	SA039-A73044B	1002045	G	NA
SA039-A73044B-R60-C11	257832	15.562	0.024775	3.96186	2488.58	4	SA039-ALL	SA039-A73044B	184hTERT	241	deckard	SA039-A73044B	783786	0	NA
SA039-A73044B-R50-C30	60071	3.62572	0.007002	2.02274	1047.4	2	SA039-ALL	SA039-A73044B	184hTERT	438	deckard	SA039-A73044B	222102	G	NA
SA039-A73044B-R58-C41	322957	19.4928	0.027267	1.9981	1428.41	2	SA039-ALL	SA039-A73044B	184hTERT	367	deckard	SA039-A73044B	922900	G	NA
SA039-A73044B-R68-C14	554999	33.4982	0.030229	4.10167	4545.27	4	SA039-ALL	SA039-A73044B	184hTERT	345	deckard	SA039-A73044B	1000516	G	NA
SA039-A73044B-R61-C23	500196	30.1905	0.027737	1.9981	2174.85	2	SA039-ALL	SA039-A73044B	184hTERT	148	deckard	SA039-A73044B	913443	G	NA
SA039-A73044B-R54-C19	64685	3.90421	0.007204	2.01013	1089.39	2	SA039-ALL	SA039-A73044B	184hTERT	196	deckard	SA039-A73044B	240743	G	NA
SA039-A73044B-R60-C25	358467	21.6361	0.032355	4.42037	2955.95	4	SA039-ALL	SA039-A73044B	184hTERT	161	deckard	SA039-A73044B	1152962	G	NA
SA039-A73044B-R57-C61	293564	17.7187	0.030687	2.00374	1156.96	2	SA039-ALL	SA039-A73044B	184hTERT	271	deckard	SA039-A73044B	1052747	G	NA
SA039-A73044B-R69-C07	248987	15.0282	0.02482	1.99542	1208.2	2	SA039-ALL	SA039-A73044B	184hTERT	175	deckard	SA039-A73044B	897230	G	NA
SA039-A73044B-R66-C37	95589	5.7695	0.005897	2.02415	1980.39	2	SA039-ALL	SA039-A73044B	184hTERT	270	deckard	SA039-A73044B	189449	G	NA
SA039-A73044B-R48-C54	168932	10.1963	0.014977	1.99657	1359.26	2	SA039-ALL	SA039-A73044B	184hTERT	220	deckard	SA039-A73044B	558011	G	NA
SA039-A73044B-R57-C38	392281	23.677	0.027259	1.98914	1727.75	2	SA039-ALL	SA039-A73044B	184hTERT	256	deckard	SA039-A73044B	926196	G	NA
SA039-A73044B-R46-C55	343640	20.7412	0.032975	3.85152	2422.6	4	SA039-ALL	SA039-A73044B	184hTERT	363	deckard	SA039-A73044B	1068213	F	NA
SA039-A73044B-R61-C18	304371	18.371	0.026049	2.66126	1876.85	3	SA039-ALL	SA039-A73044B	184hTERT	188	deckard	SA039-A73044B	874362	G	NA
SA039-A73044B-R69-C28	391643	23.6385	0.026447	2.00031	1787.89	2	SA039-ALL	SA039-A73044B	184hTERT	114	deckard	SA039-A73044B	926175	G	NA
SA039-A73044B-R45-C68	270723	16.3401	0.0228	1.99121	1427.04	2	SA039-ALL	SA039-A73044B	184hTERT	289	deckard	SA039-A73044B	797985	G	NA
SA039-A73044B-R63-C42	317322	19.1527	0.024461	2.02133	1582.68	2	SA039-ALL	SA039-A73044B	184hTERT	382	deckard	SA039-A73044B	814933	G	NA
SA039-A73044B-R42-C26	420249	25.3651	0.039531	1.99633	1280.94	2	SA039-ALL	SA039-A73044B	184hTERT	368	deckard	SA039-A73044B	1332621	G	NA
SA039-A73044B-R51-C30	82980	5.00845	0.010549	2.01494	956.65	2	SA039-ALL	SA039-A73044B	184hTERT	391	deckard	SA039-A73044B	331185	G	NA
SA039-A73044B-R51-C26	494945	29.8736	0.02702	1.99845	2209.5	2	SA039-ALL	SA039-A73044B	184hTERT	302	deckard	SA039-A73044B	882585	G	NA
SA039-A73044B-R63-C65	217831	13.1477	0.018837	1.99527	1392.64	2	SA039-ALL	SA039-A73044B	184hTERT	364	deckard	SA039-A73044B	630217	G	NA
SA039-A73044B-R40-C65	263638	15.9125	0.019672	2.0053	1622.06	2	SA039-ALL	SA039-A73044B	184hTERT	480	deckard	SA039-A73044B	644592	G	NA
SA039-A73044B-R59-C14	494681	29.8576	0.040043	3.00969	2244.14	4	SA039-ALL	SA039-A73044B	184hTERT	410	deckard	SA039-A73044B	1398068	A	NA
SA039-A73044B-R62-C34	452950	27.3388	0.020137	3.91641	5317.08	4	SA039-ALL	SA039-A73044B	184hTERT	732	deckard	SA039-A73044B	684983	F	NA
SA039-A73044B-R55-C61	411954	24.8644	0.022577	1.99659	2198.88	2	SA039-ALL	SA039-A73044B	184hTERT	252	deckard	SA039-A73044B	791479	G	NA
SA039-A73044B-R42-C62	314183	18.9632	0.020181	2.00469	1883.72	2	SA039-ALL	SA039-A73044B	184hTERT	546	deckard	SA039-A73044B	661190	G	NA
SA039-A73044B-R52-C47	368439	22.238	0.038039	3.95443	2311.8	4	SA039-ALL	SA039-A73044B	184hTERT	282	deckard	SA039-A73044B	1285543	G	NA
SA039-A73044B-R43-C66	517402	31.229	0.034458	1.99291	1806.15	2	SA039-ALL	SA039-A73044B	184hTERT	442	deckard	SA039-A73044B	1163097	G	NA
SA039-A73044B-R51-C28	79330	4.78815	0.006755	2.01183	1426.04	2	SA039-ALL	SA039-A73044B	184hTERT	126	deckard	SA039-A73044B	232740	G	NA
SA039-A73044B-R67-C35	284212	17.1543	0.025687	1.99077	1329.48	2	SA039-ALL	SA039-A73044B	184hTERT	227	deckard	SA039-A73044B	891532	G	NA
SA039-A73044B-R69-C59	218247	13.1728	0.019267	2.00128	1368.27	2	SA039-ALL	SA039-A73044B	184hTERT	417	deckard	SA039-A73044B	642269	G	NA
SA039-A73044B-R62-C18	246749	14.8931	0.027317	3.97498	2167.14	4	SA039-ALL	SA039-A73044B	184hTERT	381	deckard	SA039-A73044B	903568	G	NA
SA039-A73044B-R40-C26	436320	26.3351	0.033182	1.99644	1584.49	2	SA039-ALL	SA039-A73044B	184hTERT	275	deckard	SA039-A73044B	1227331	G	NA
SA039-A73044B-R69-C33	80913	4.88369	0.008884	1.99963	1099.23	2	SA039-ALL	SA039-A73044B	184hTERT	317	deckard	SA039-A73044B	282430	F	NA
SA039-A73044B-R43-C22	343617	20.7398	0.031407	1.99842	1319.67	2	SA039-ALL	SA039-A73044B	184hTERT	430	deckard	SA039-A73044B	1044158	G	NA
SA039-A73044B-R67-C44	315058	19.0161	0.016459	1.97224	2278.64	2	SA039-ALL	SA039-A73044B	184hTERT	255	deckard	SA039-A73044B	557322	G	NA
SA039-A73044B-R52-C50	451103	27.2274	0.024624	1.99329	2204.03	2	SA039-ALL	SA039-A73044B	184hTERT	284	deckard	SA039-A73044B	854352	G	NA
SA039-A73044B-R60-C14	260805	15.7415	0.029328	1.99446	1070.51	2	SA039-ALL	SA039-A73044B	184hTERT	98	deckard	SA039-A73044B	1058150	G	NA
SA039-A73044B-R64-C10	281519	16.9917	0.022123	1.9982	1534.73	2	SA039-ALL	SA039-A73044B	184hTERT	206	deckard	SA039-A73044B	750723	G	NA
SA039-A73044B-R45-C49	298237	18.0008	0.030243	1.98822	1183.4	2	SA039-ALL	SA039-A73044B	184hTERT	435	deckard	SA039-A73044B	1005038	G	NA
SA039-A73044B-R46-C66	290129	17.5114	0.027446	1.99847	1275.09	2	SA039-ALL	SA039-A73044B	184hTERT	324	deckard	SA039-A73044B	994852	G	NA
SA039-A73044B-R55-C67	259072	15.6369	0.017854	1.99163	1744.31	2	SA039-ALL	SA039-A73044B	184hTERT	225	deckard	SA039-A73044B	605532	G	NA
SA039-A73044B-R68-C07	254797	15.3789	0.020137	2.00479	1531.08	2	SA039-ALL	SA039-A73044B	184hTERT	207	deckard	SA039-A73044B	733464	G	NA
SA039-A73044B-R39-C25	361436	21.8153	0.038351	1.99235	1133.31	2	SA039-ALL	SA039-A73044B	184hTERT	410	deckard	SA039-A73044B	1302360	G	NA
SA039-A73044B-R65-C57	336205	20.2924	0.027974	1.99719	1448.77	2	SA039-ALL	SA039-A73044B	184hTERT	390	deckard	SA039-A73044B	957860	G	NA
SA039-A73044B-R46-C17	71429	4.31126	0.005172	2.03197	1693.81	2	SA039-ALL	SA039-A73044B	184hTERT	527	deckard	SA039-A73044B	165169	G	NA
SA039-A73044B-R43-C65	351544	21.2183	0.020248	1.99783	2093.56	2	SA039-ALL	SA039-A73044B	184hTERT	384	deckard	SA039-A73044B	696049	G	NA
SA039-A73044B-R61-C08	184544	11.1386	0.018143	1.99404	1224.21	2	SA039-ALL	SA039-A73044B	184hTERT	93	deckard	SA039-A73044B	658752	G	NA
SA039-A73044B-R68-C43	239613	14.4624	0.020849	2.00025	1387.52	2	SA039-ALL	SA039-A73044B	184hTERT	218	deckard	SA039-A73044B	727539	G	NA
SA039-A73044B-R70-C14	608808	36.746	0.032	2.00072	2297.46	2	SA039-ALL	SA039-A73044B	184hTERT	409	deckard	SA039-A73044B	1085592	G	NA
SA039-A73044B-R43-C31	633865	38.2584	0.039368	1.99587	1939.62	2	SA039-ALL	SA039-A73044B	184hTERT	374	deckard	SA039-A73044B	1349322	G	NA
SA039-A73044B-R42-C13	385815	23.2868	0.031861	1.99238	1456.2	2	SA039-ALL	SA039-A73044B	184hTERT	353	deckard	SA039-A73044B	1308739	G	NA
SA039-A73044B-R48-C37	135666	8.18844	0.016904	1.99843	968.056	2	SA039-ALL	SA039-A73044B	184hTERT	293	deckard	SA039-A73044B	618194	G	NA
SA039-A73044B-R40-C55	77106	4.65391	0.007185	2.01439	1304.77	2	SA039-ALL	SA039-A73044B	184hTERT	354	deckard	SA039-A73044B	350163	G	NA
SA039-A73044B-R47-C66	560405	33.8245	0.029329	1.99717	2303.3	2	SA039-ALL	SA039-A73044B	184hTERT	561	deckard	SA039-A73044B	973408	G	NA
SA039-A73044B-R53-C54	543697	32.8161	0.038926	1.99717	1683.69	2	SA039-ALL	SA039-A73044B	184hTERT	331	deckard	SA039-A73044B	1325327	G	NA
SA039-A73044B-R42-C57	718653	43.376	0.036892	1.99414	2344.62	2	SA039-ALL	SA039-A73044B	184hTERT	529	deckard	SA039-A73044B	1281542	G	NA
SA039-A73044B-R66-C35	85203	5.14262	0.008576	1.95159	1170.28	2	SA039-ALL	SA039-A73044B	184hTERT	164	deckard	SA039-A73044B	273244	0	NA
SA039-A73044B-R52-C11	144626	8.72924	0.014231	1.99949	1226.48	2	SA039-ALL	SA039-A73044B	184hTERT	121	deckard	SA039-A73044B	468601	G	NA
SA039-A73044B-R68-C34	241160	14.5558	0.016753	1.99765	1735.65	2	SA039-ALL	SA039-A73044B	184hTERT	136	deckard	SA039-A73044B	593168	G	NA
SA039-A73044B-R70-C24	484663	29.253	0.032388	1.99794	1804.55	2	SA039-ALL	SA039-A73044B	184hTERT	323	deckard	SA039-A73044B	1107992	G	NA
SA039-A73044B-R64-C46	287233	17.3366	0.021055	1.99607	1643.56	2	SA039-ALL	SA039-A73044B	184hTERT	760	deckard	SA039-A73044B	686260	G	NA
SA039-A73044B-R57-C43	448334	27.0602	0.036798	1.99201	1464.87	2	SA039-ALL	SA039-A73044B	184hTERT	269	deckard	SA039-A73044B	1254785	G	NA
SA039-A73044B-R54-C16	45158	2.72562	0.003988	2.0434	1396.57	2	SA039-ALL	SA039-A73044B	184hTERT	236	deckard	SA039-A73044B	139101	G	NA
SA039-A73044B-R67-C07	277812	16.768	0.025149	1.99377	1329.34	2	SA039-ALL	SA039-A73044B	184hTERT	417	deckard	SA039-A73044B	830491	G	NA
SA039-A73044B-R53-C52	236685	14.2857	0.026547	1.99704	1074.66	2	SA039-ALL	SA039-A73044B	184hTERT	162	deckard	SA039-A73044B	965530	G	NA
SA039-A73044B-R59-C37	352444	21.2726	0.027801	2.00093	1531.06	2	SA039-ALL	SA039-A73044B	184hTERT	319	deckard	SA039-A73044B	999154	G	NA
SA039-A73044B-R69-C45	183138	11.0537	0.014693	2.0037	1507.4	2	SA039-ALL	SA039-A73044B	184hTERT	243	deckard	SA039-A73044B	490156	G	NA
SA039-A73044B-R61-C40	247210	14.9209	0.023913	1.99596	1245.42	2	SA039-ALL	SA039-A73044B	184hTERT	182	deckard	SA039-A73044B	857027	G	NA
SA039-A73044B-R50-C22	55669	3.36003	0.003895	2.03586	1756.24	2	SA039-ALL	SA039-A73044B	184hTERT	272	deckard	SA039-A73044B	132069	E	NA
SA039-A73044B-R54-C48	250506	15.1199	0.025506	1.99455	1182.36	2	SA039-ALL	SA039-A73044B	184hTERT	267	deckard	SA039-A73044B	914175	G	NA
SA039-A73044B-R69-C68	217717	13.1408	0.018008	2.00051	1459.82	2	SA039-ALL	SA039-A73044B	184hTERT	203	deckard	SA039-A73044B	628735	G	NA
SA039-A73044B-R41-C51	363050	21.9127	0.031176	1.99431	1401.75	2	SA039-ALL	SA039-A73044B	184hTERT	271	deckard	SA039-A73044B	1154662	G	NA
SA039-A73044B-R53-C70	465968	28.1246	0.029936	3.83299	3601.05	4	SA039-ALL	SA039-A73044B	184hTERT	562	deckard	SA039-A73044B	962580	F	NA
SA039-A73044B-R65-C63	306650	18.5086	0.03051	3.87672	2351.77	4	SA039-ALL	SA039-A73044B	184hTERT	161	deckard	SA039-A73044B	1047803	F	NA
SA039-A73044B-R44-C29	299737	18.0913	0.023279	1.99791	1552.68	2	SA039-ALL	SA039-A73044B	184hTERT	356	deckard	SA039-A73044B	948640	G	NA
SA039-A73044B-R52-C52	754498	45.5395	0.040013	3.87807	4413.69	4	SA039-ALL	SA039-A73044B	184hTERT	514	deckard	SA039-A73044B	1307011	F	NA
SA039-A73044B-R48-C49	297943	17.983	0.02684	3.85714	2584.32	4	SA039-ALL	SA039-A73044B	184hTERT	577	deckard	SA039-A73044B	860487	G	NA
SA039-A73044B-R49-C58	404055	24.3877	0.042424	3.75841	2160.54	4	SA039-ALL	SA039-A73044B	184hTERT	408	deckard	SA039-A73044B	1488053	F	NA
SA039-A73044B-R58-C54	223076	13.4643	0.020235	3.9397	2621.46	4	SA039-ALL	SA039-A73044B	184hTERT	214	deckard	SA039-A73044B	670669	G	NA
SA039-A73044B-R42-C66	266206	16.0675	0.020663	2.00576	1559.67	2	SA039-ALL	SA039-A73044B	184hTERT	375	deckard	SA039-A73044B	771617	G	NA
SA039-A73044B-R62-C67	360352	21.7499	0.024908	2.00142	1747.66	2	SA039-ALL	SA039-A73044B	184hTERT	224	deckard	SA039-A73044B	885401	G	NA
SA039-A73044B-R42-C37	742022	44.7865	0.038876	1.99031	2292.9	2	SA039-ALL	SA039-A73044B	184hTERT	754	deckard	SA039-A73044B	1345019	G	NA
SA039-A73044B-R46-C53	116092	7.007	0.008621	2.01252	1635.74	2	SA039-ALL	SA039-A73044B	184hTERT	399	deckard	SA039-A73044B	275101	G	NA
SA039-A73044B-R60-C16	454630	27.4402	0.030598	1.99357	1787.83	2	SA039-ALL	SA039-A73044B	184hTERT	196	deckard	SA039-A73044B	1111866	G	NA
SA039-A73044B-R65-C25	513296	30.9812	0.040809	1.99226	1512.47	2	SA039-ALL	SA039-A73044B	184hTERT	433	deckard	SA039-A73044B	1398378	G	NA
SA039-A73044B-R61-C41	313210	18.9045	0.029626	1.99688	1274.22	2	SA039-ALL	SA039-A73044B	184hTERT	148	deckard	SA039-A73044B	1062889	G	NA
SA039-A73044B-R55-C08	184627	11.1436	0.018268	1.99559	1217.32	2	SA039-ALL	SA039-A73044B	184hTERT	119	deckard	SA039-A73044B	637818	G	NA
SA039-A73044B-R65-C60	301477	18.1963	0.026169	1.99789	1389.21	2	SA039-ALL	SA039-A73044B	184hTERT	232	deckard	SA039-A73044B	910791	G	NA
SA039-A73044B-R51-C46	275615	16.6354	0.022424	1.99474	1479.81	2	SA039-ALL	SA039-A73044B	184hTERT	141	deckard	SA039-A73044B	817432	G	NA
SA039-A73044B-R60-C12	261933	15.8096	0.024394	1.99908	1295.59	2	SA039-ALL	SA039-A73044B	184hTERT	467	deckard	SA039-A73044B	785784	G	NA
SA039-A73044B-R54-C28	186092	11.232	0.013385	2.0029	1680.73	2	SA039-ALL	SA039-A73044B	184hTERT	429	deckard	SA039-A73044B	427540	G	NA
SA039-A73044B-R63-C64	382858	23.1083	0.025569	2.00105	1808.48	2	SA039-ALL	SA039-A73044B	184hTERT	402	deckard	SA039-A73044B	864836	G	NA
SA039-A73044B-R56-C62	134092	8.09343	0.012375	2.00232	1309.55	2	SA039-ALL	SA039-A73044B	184hTERT	149	deckard	SA039-A73044B	407417	G	NA
SA039-A73044B-R52-C19	170384	10.2839	0.012199	2.01559	1699.17	2	SA039-ALL	SA039-A73044B	184hTERT	205	deckard	SA039-A73044B	414353	G	NA
SA039-A73044B-R59-C08	425257	25.6674	0.034767	2.00295	1478.71	2	SA039-ALL	SA039-A73044B	184hTERT	302	deckard	SA039-A73044B	1192248	G	NA
SA039-A73044B-R53-C28	665049	40.1406	0.030089	1.99244	2658.04	2	SA039-ALL	SA039-A73044B	184hTERT	321	deckard	SA039-A73044B	1262586	G	NA
SA039-A73044B-R53-C40	404809	24.4332	0.037183	2.00071	1314.68	2	SA039-ALL	SA039-A73044B	184hTERT	240	deckard	SA039-A73044B	1264908	G	NA
SA039-A73044B-R70-C29	458447	27.6706	0.029061	1.99886	1903.23	2	SA039-ALL	SA039-A73044B	184hTERT	346	deckard	SA039-A73044B	983803	G	NA
SA039-A73044B-R65-C61	285648	17.2409	0.027253	1.93463	1223.9	2	SA039-ALL	SA039-A73044B	184hTERT	199	deckard	SA039-A73044B	929195	G	NA
SA039-A73044B-R45-C60	336661	20.32	0.022008	1.99279	1839.94	2	SA039-ALL	SA039-A73044B	184hTERT	253	deckard	SA039-A73044B	792726	G	NA
SA039-A73044B-R59-C61	310131	18.7187	0.029556	1.99614	1264.21	2	SA039-ALL	SA039-A73044B	184hTERT	270	deckard	SA039-A73044B	1007596	G	NA
SA039-A73044B-R40-C25	394631	23.8189	0.030142	1.99483	1576.35	2	SA039-ALL	SA039-A73044B	184hTERT	347	deckard	SA039-A73044B	1168149	G	NA
SA039-A73044B-R59-C17	712233	42.9885	0.032276	1.99657	2659.23	2	SA039-ALL	SA039-A73044B	184hTERT	307	deckard	SA039-A73044B	1120985	G	NA
SA039-A73044B-R54-C44	312227	18.8452	0.02473	2.00063	1524.55	2	SA039-ALL	SA039-A73044B	184hTERT	356	deckard	SA039-A73044B	868576	G	NA
SA039-A73044B-R65-C40	531362	32.0716	0.02631	4.06945	4960.61	4	SA039-ALL	SA039-A73044B	184hTERT	392	deckard	SA039-A73044B	898374	G	NA
SA039-A73044B-R57-C16	181496	10.9546	0.017272	1.99941	1268.11	2	SA039-ALL	SA039-A73044B	184hTERT	155	deckard	SA039-A73044B	628866	G	NA
SA039-A73044B-R49-C30	60227	3.63514	0.003694	2.02393	1991.68	2	SA039-ALL	SA039-A73044B	184hTERT	278	deckard	SA039-A73044B	150925	G	NA
SA039-A73044B-R45-C19	36508	2.20352	0.004404	1.99723	999.307	2	SA039-ALL	SA039-A73044B	184hTERT	326	deckard	SA039-A73044B	139885	F	NA
SA039-A73044B-R66-C26	130074	7.85092	0.010058	1.99822	1559.74	2	SA039-ALL	SA039-A73044B	184hTERT	200	deckard	SA039-A73044B	325655	G	NA
SA039-A73044B-R70-C25	381741	23.0409	0.032261	1.99324	1423.57	2	SA039-ALL	SA039-A73044B	184hTERT	100	deckard	SA039-A73044B	1203576	G	NA
SA039-A73044B-R59-C12	220115	13.2856	0.015286	2.0034	1741.22	2	SA039-ALL	SA039-A73044B	184hTERT	339	deckard	SA039-A73044B	508474	G	NA
SA039-A73044B-R40-C46	222119	13.4065	0.020785	1.97844	1276.11	2	SA039-ALL	SA039-A73044B	184hTERT	262	deckard	SA039-A73044B	780648	G	NA
SA039-A73044B-R55-C51	224188	13.5314	0.022247	2.00242	1217.94	2	SA039-ALL	SA039-A73044B	184hTERT	248	deckard	SA039-A73044B	737930	G	NA
SA039-A73044B-R69-C54	284736	17.1859	0.02228	1.99179	1536.38	2	SA039-ALL	SA039-A73044B	184hTERT	194	deckard	SA039-A73044B	776674	G	NA
SA039-A73044B-R52-C58	178503	10.774	0.01769	1.99925	1217.63	2	SA039-ALL	SA039-A73044B	184hTERT	118	deckard	SA039-A73044B	673126	G	NA
SA039-A73044B-R42-C53	138931	8.3855	0.018072	2.00334	929.559	2	SA039-ALL	SA039-A73044B	184hTERT	318	deckard	SA039-A73044B	593022	G	NA
SA039-A73044B-R43-C26	518901	31.3195	0.031056	1.9976	2014.54	2	SA039-ALL	SA039-A73044B	184hTERT	346	deckard	SA039-A73044B	1114238	G	NA
SA039-A73044B-R48-C26	58624	3.53839	0.007189	2.03233	1000.3	2	SA039-ALL	SA039-A73044B	184hTERT	503	deckard	SA039-A73044B	232462	G	NA
SA039-A73044B-R39-C58	95176	5.74457	0.010331	2.95117	1641	3	SA039-ALL	SA039-A73044B	184hTERT	563	deckard	SA039-A73044B	317690	F	NA
SA039-A73044B-R62-C20	296685	17.9071	0.022729	1.99947	1575.29	2	SA039-ALL	SA039-A73044B	184hTERT	235	deckard	SA039-A73044B	746352	G	NA
SA039-A73044B-R53-C13	478172	28.8612	0.038496	1.99092	1492.63	2	SA039-ALL	SA039-A73044B	184hTERT	268	deckard	SA039-A73044B	1586522	G	NA
SA039-A73044B-R51-C19	46730	2.8205	0.00556	2.03441	1032.03	2	SA039-ALL	SA039-A73044B	184hTERT	262	deckard	SA039-A73044B	186200	G	NA
SA039-A73044B-R41-C11	490347	29.596	0.026345	1.99515	2241.35	2	SA039-ALL	SA039-A73044B	184hTERT	419	deckard	SA039-A73044B	876275	G	NA
SA039-A73044B-R66-C62	45451	2.7433	0.004605	2.01615	1201.06	2	SA039-ALL	SA039-A73044B	184hTERT	142	deckard	SA039-A73044B	147051	G	NA
SA039-A73044B-R59-C64	369868	22.3242	0.031332	1.99974	1424.83	2	SA039-ALL	SA039-A73044B	184hTERT	189	deckard	SA039-A73044B	1075647	G	NA
SA039-A73044B-R52-C68	162868	9.83028	0.014828	2.00698	1330.53	2	SA039-ALL	SA039-A73044B	184hTERT	181	deckard	SA039-A73044B	493640	G	NA
SA039-A73044B-R44-C41	376493	22.7241	0.031737	1.99159	1426	2	SA039-ALL	SA039-A73044B	184hTERT	229	deckard	SA039-A73044B	1175614	G	NA
SA039-A73044B-R49-C40	331874	20.031	0.030754	1.99527	1299.58	2	SA039-ALL	SA039-A73044B	184hTERT	286	deckard	SA039-A73044B	1164110	G	NA
SA039-A73044B-R58-C18	206868	12.486	0.01614	2.0074	1552.94	2	SA039-ALL	SA039-A73044B	184hTERT	171	deckard	SA039-A73044B	566620	G	NA
SA039-A73044B-R39-C10	262560	15.8474	0.019563	3.02223	2448.22	3	SA039-ALL	SA039-A73044B	184hTERT	445	deckard	SA039-A73044B	658126	G	NA
SA039-A73044B-R62-C64	228994	13.8215	0.016871	2.00744	1644.58	2	SA039-ALL	SA039-A73044B	184hTERT	277	deckard	SA039-A73044B	549317	G	NA
SA039-A73044B-R63-C39	222793	13.4472	0.024423	1.99536	1098.64	2	SA039-ALL	SA039-A73044B	184hTERT	405	deckard	SA039-A73044B	837869	G	NA
SA039-A73044B-R53-C61	382839	23.1071	0.030077	1.99671	1534	2	SA039-ALL	SA039-A73044B	184hTERT	230	deckard	SA039-A73044B	1119687	G	NA
SA039-A73044B-R49-C45	227729	13.7451	0.018882	2.00271	1457.87	2	SA039-ALL	SA039-A73044B	184hTERT	416	deckard	SA039-A73044B	613889	G	NA
SA039-A73044B-R56-C67	249625	15.0667	0.018028	1.99854	1670.25	2	SA039-ALL	SA039-A73044B	184hTERT	319	deckard	SA039-A73044B	650412	G	NA
SA039-A73044B-R46-C48	346509	20.9144	0.026931	1.99205	1547.01	2	SA039-ALL	SA039-A73044B	184hTERT	309	deckard	SA039-A73044B	1014081	G	NA
SA039-A73044B-R57-C14	421477	25.4392	0.040011	1.99428	1267.97	2	SA039-ALL	SA039-A73044B	184hTERT	204	deckard	SA039-A73044B	1359325	G	NA
SA039-A73044B-R52-C48	457086	27.5885	0.038031	1.9976	1449.1	2	SA039-ALL	SA039-A73044B	184hTERT	359	deckard	SA039-A73044B	1287753	G	NA
SA039-A73044B-R44-C10	319650	19.2932	0.025872	2.00919	1498.29	2	SA039-ALL	SA039-A73044B	184hTERT	777	deckard	SA039-A73044B	823069	F	NA
SA039-A73044B-R54-C17	85317	5.14951	0.007472	3.33565	2298.85	4	SA039-ALL	SA039-A73044B	184hTERT	285	deckard	SA039-A73044B	237475	E	NA
SA039-A73044B-R67-C45	151762	9.15995	0.007961	2.02743	2332.77	2	SA039-ALL	SA039-A73044B	184hTERT	229	deckard	SA039-A73044B	258006	G	NA
SA039-A73044B-R62-C46	272664	16.4573	0.026495	2.00017	1242.4	2	SA039-ALL	SA039-A73044B	184hTERT	207	deckard	SA039-A73044B	921729	G	NA
SA039-A73044B-R50-C26	70833	4.27529	0.005464	2.03246	1590.29	2	SA039-ALL	SA039-A73044B	184hTERT	110	deckard	SA039-A73044B	189456	G	NA
SA039-A73044B-R54-C13	53830	3.24903	0.006371	2.02081	1030.56	2	SA039-ALL	SA039-A73044B	184hTERT	175	deckard	SA039-A73044B	207407	G	NA
SA039-A73044B-R39-C29	458004	27.6439	0.030672	3.98428	3590.93	4	SA039-ALL	SA039-A73044B	184hTERT	397	deckard	SA039-A73044B	1053457	G	NA
SA039-A73044B-R46-C28	63842	3.85333	0.006777	2.00678	1141.04	2	SA039-ALL	SA039-A73044B	184hTERT	385	deckard	SA039-A73044B	215912	G	NA
SA039-A73044B-R53-C17	63683	3.84373	0.006102	2.02177	1273.54	2	SA039-ALL	SA039-A73044B	184hTERT	400	deckard	SA039-A73044B	198253	G	NA
SA039-A73044B-R42-C15	347261	20.9597	0.032174	1.99887	1302.16	2	SA039-ALL	SA039-A73044B	184hTERT	420	deckard	SA039-A73044B	1080169	G	NA
SA039-A73044B-R51-C47	374026	22.5752	0.04295	1.99197	1047.01	2	SA039-ALL	SA039-A73044B	184hTERT	462	deckard	SA039-A73044B	1470193	G	NA
SA039-A73044B-R39-C60	82798	4.99746	0.008263	2.007	1213.84	2	SA039-ALL	SA039-A73044B	184hTERT	313	deckard	SA039-A73044B	277379	G	NA
SA039-A73044B-R61-C50	228330	13.7814	0.022894	1.99348	1200	2	SA039-ALL	SA039-A73044B	184hTERT	163	deckard	SA039-A73044B	797393	G	NA
SA039-A73044B-R52-C42	511505	30.8731	0.036545	1.99448	1684.93	2	SA039-ALL	SA039-A73044B	184hTERT	384	deckard	SA039-A73044B	1227603	G	NA
SA039-A73044B-R48-C61	360892	21.7825	0.027529	1.99631	1579.59	2	SA039-ALL	SA039-A73044B	184hTERT	176	deckard	SA039-A73044B	1006478	G	NA
SA039-A73044B-R57-C63	563280	33.9981	0.033953	1.99571	1998.36	2	SA039-ALL	SA039-A73044B	184hTERT	328	deckard	SA039-A73044B	1176175	G	NA
SA039-A73044B-R45-C09	52919	3.19405	0.004525	2.04242	1441.68	2	SA039-ALL	SA039-A73044B	184hTERT	323	deckard	SA039-A73044B	151988	G	NA
SA039-A73044B-R63-C44	313783	18.9391	0.024764	2.00107	1530.39	2	SA039-ALL	SA039-A73044B	184hTERT	311	deckard	SA039-A73044B	836529	G	NA
SA039-A73044B-R44-C25	447119	26.9869	0.030625	1.99616	1759.02	2	SA039-ALL	SA039-A73044B	184hTERT	368	deckard	SA039-A73044B	1157493	G	NA
SA039-A73044B-R58-C07	401363	24.2252	0.026242	1.9974	1843.89	2	SA039-ALL	SA039-A73044B	184hTERT	264	deckard	SA039-A73044B	920752	G	NA
SA039-A73044B-R51-C16	114813	6.9298	0.008115	2.01428	1720.09	2	SA039-ALL	SA039-A73044B	184hTERT	325	deckard	SA039-A73044B	264144	G	NA
SA039-A73044B-R66-C52	69359	4.18632	0.006594	2.02082	1282.96	2	SA039-ALL	SA039-A73044B	184hTERT	168	deckard	SA039-A73044B	213692	G	NA
SA039-A73044B-R59-C68	326085	19.6816	0.024057	1.99429	1631.57	2	SA039-ALL	SA039-A73044B	184hTERT	161	deckard	SA039-A73044B	859706	G	NA
SA039-A73044B-R66-C27	112294	6.77776	0.005718	2.01627	2389.96	2	SA039-ALL	SA039-A73044B	184hTERT	579	deckard	SA039-A73044B	177500	G	NA
SA039-A73044B-R53-C30	145983	8.81114	0.015302	1.99816	1150.57	2	SA039-ALL	SA039-A73044B	184hTERT	172	deckard	SA039-A73044B	661902	G	NA
SA039-A73044B-R56-C38	260101	15.699	0.02494	1.99744	1257.33	2	SA039-ALL	SA039-A73044B	184hTERT	736	deckard	SA039-A73044B	925573	G	NA
SA039-A73044B-R63-C48	293450	17.7119	0.029191	3.39845	2062.03	4	SA039-ALL	SA039-A73044B	184hTERT	236	deckard	SA039-A73044B	984156	F	NA
SA039-A73044B-R61-C17	377755	22.8003	0.029094	1.99574	1564.02	2	SA039-ALL	SA039-A73044B	184hTERT	224	deckard	SA039-A73044B	1023428	G	NA
SA039-A73044B-R53-C50	226477	13.6695	0.029417	1.99189	925.597	2	SA039-ALL	SA039-A73044B	184hTERT	157	deckard	SA039-A73044B	1075489	G	NA
SA039-A73044B-R48-C22	147881	8.9257	0.016836	2.0007	1060.68	2	SA039-ALL	SA039-A73044B	184hTERT	191	deckard	SA039-A73044B	594011	G	NA
SA039-A73044B-R70-C43	199548	12.0442	0.016652	2.00002	1446.59	2	SA039-ALL	SA039-A73044B	184hTERT	280	deckard	SA039-A73044B	597338	G	NA
SA039-A73044B-R60-C29	361212	21.8018	0.029078	1.99808	1498.1	2	SA039-ALL	SA039-A73044B	184hTERT	264	deckard	SA039-A73044B	964007	G	NA
SA039-A73044B-R41-C07	385648	23.2767	0.02482	1.99104	1867.24	2	SA039-ALL	SA039-A73044B	184hTERT	391	deckard	SA039-A73044B	909638	G	NA
SA039-A73044B-R62-C17	409802	24.7345	0.029551	4.42502	3703.79	4	SA039-ALL	SA039-A73044B	184hTERT	509	deckard	SA039-A73044B	991635	G	NA
SA039-A73044B-R44-C67	289259	17.4589	0.0266	1.99173	1307.27	2	SA039-ALL	SA039-A73044B	184hTERT	370	deckard	SA039-A73044B	953370	G	NA
SA039-A73044B-R41-C68	353201	21.3183	0.034618	1.95962	1206.76	2	SA039-ALL	SA039-A73044B	184hTERT	434	deckard	SA039-A73044B	1213376	F	NA
SA039-A73044B-R44-C51	460555	27.7979	0.041981	1.99218	1319.13	2	SA039-ALL	SA039-A73044B	184hTERT	297	deckard	SA039-A73044B	1455136	G	NA
SA039-A73044B-R49-C66	182408	11.0097	0.017612	2.0062	1254.12	2	SA039-ALL	SA039-A73044B	184hTERT	166	deckard	SA039-A73044B	597345	G	NA
SA039-A73044B-R52-C14	77823	4.69719	0.008128	2.01359	1163.66	2	SA039-ALL	SA039-A73044B	184hTERT	223	deckard	SA039-A73044B	269364	G	NA
SA039-A73044B-R55-C39	266283	16.0721	0.023472	1.99093	1363.26	2	SA039-ALL	SA039-A73044B	184hTERT	221	deckard	SA039-A73044B	819814	G	NA
SA039-A73044B-R43-C24	406261	24.5208	0.034127	1.99883	1436.19	2	SA039-ALL	SA039-A73044B	184hTERT	213	deckard	SA039-A73044B	1271184	G	NA
SA039-A73044B-R61-C56	212123	12.8032	0.020982	1.99804	1219.2	2	SA039-ALL	SA039-A73044B	184hTERT	258	deckard	SA039-A73044B	689192	G	NA
SA039-A73044B-R67-C50	356979	21.5463	0.021452	1.99927	2008.06	2	SA039-ALL	SA039-A73044B	184hTERT	316	deckard	SA039-A73044B	723130	G	NA
SA039-A73044B-R68-C13	379003	22.8756	0.030795	1.99455	1481.62	2	SA039-ALL	SA039-A73044B	184hTERT	193	deckard	SA039-A73044B	1019397	G	NA
SA039-A73044B-R55-C23	308368	18.6123	0.021888	1.9587	1665.56	2	SA039-ALL	SA039-A73044B	184hTERT	169	deckard	SA039-A73044B	755907	0	NA
SA039-A73044B-R57-C64	362784	21.8967	0.029522	1.99674	1481	2	SA039-ALL	SA039-A73044B	184hTERT	318	deckard	SA039-A73044B	1012664	G	NA
SA039-A73044B-R64-C48	564622	34.0791	0.026645	1.98207	2535.07	2	SA039-ALL	SA039-A73044B	184hTERT	800	deckard	SA039-A73044B	888712	F	NA
SA039-A73044B-R60-C33	172060	10.3851	0.014866	2.00686	1401.95	2	SA039-ALL	SA039-A73044B	184hTERT	312	deckard	SA039-A73044B	478000	G	NA
SA039-A73044B-R57-C62	196980	11.8892	0.01723	1.9949	1376.54	2	SA039-ALL	SA039-A73044B	184hTERT	193	deckard	SA039-A73044B	580525	G	NA
SA039-A73044B-R68-C19	291744	17.6089	0.022215	2.00421	1588.65	2	SA039-ALL	SA039-A73044B	184hTERT	771	deckard	SA039-A73044B	731275	G	NA
SA039-A73044B-R64-C58	217017	13.0986	0.021497	3.89854	2375.46	4	SA039-ALL	SA039-A73044B	184hTERT	504	deckard	SA039-A73044B	702903	F	NA
SA039-A73044B-R57-C33	159181	9.60774	0.014184	2.01437	1364.46	2	SA039-ALL	SA039-A73044B	184hTERT	195	deckard	SA039-A73044B	455586	G	NA
SA039-A73044B-R46-C65	266262	16.0709	0.016284	1.99898	1972.82	2	SA039-ALL	SA039-A73044B	184hTERT	492	deckard	SA039-A73044B	527909	G	NA
SA039-A73044B-R66-C41	62099	3.74813	0.00559	2.02849	1360.11	2	SA039-ALL	SA039-A73044B	184hTERT	188	deckard	SA039-A73044B	179422	G	NA
SA039-A73044B-R67-C18	380797	22.9839	0.022676	2.00425	2031.46	2	SA039-ALL	SA039-A73044B	184hTERT	254	deckard	SA039-A73044B	784240	G	NA
SA039-A73044B-R40-C59	254865	15.383	0.015666	1.9957	1959.64	2	SA039-ALL	SA039-A73044B	184hTERT	337	deckard	SA039-A73044B	674245	G	NA
SA039-A73044B-R39-C16	193246	11.6638	0.020766	2.97063	1668.54	3	SA039-ALL	SA039-A73044B	184hTERT	375	deckard	SA039-A73044B	740701	F	NA
SA039-A73044B-R65-C68	221483	13.3681	0.020612	2.00251	1298.75	2	SA039-ALL	SA039-A73044B	184hTERT	225	deckard	SA039-A73044B	690469	G	NA
SA039-A73044B-R49-C59	380946	22.9929	0.033532	1.99022	1364.69	2	SA039-ALL	SA039-A73044B	184hTERT	304	deckard	SA039-A73044B	1342389	G	NA
SA039-A73044B-R56-C61	239150	14.4345	0.023283	1.99647	1237.72	2	SA039-ALL	SA039-A73044B	184hTERT	189	deckard	SA039-A73044B	809997	G	NA
SA039-A73044B-R53-C62	146757	8.85786	0.016123	1.99237	1094.59	2	SA039-ALL	SA039-A73044B	184hTERT	178	deckard	SA039-A73044B	526174	G	NA
SA039-A73044B-R56-C66	301665	18.2077	0.021475	3.97192	3367.61	4	SA039-ALL	SA039-A73044B	184hTERT	376	deckard	SA039-A73044B	690980	G	NA
SA039-A73044B-R42-C47	320171	19.3247	0.028538	1.99473	1350.74	2	SA039-ALL	SA039-A73044B	184hTERT	416	deckard	SA039-A73044B	949540	G	NA
SA039-A73044B-R46-C22	25230	1.52282	0.003097	2.05428	1010.1	2	SA039-ALL	SA039-A73044B	184hTERT	261	deckard	SA039-A73044B	105991	G	NA
SA039-A73044B-R54-C36	34690	2.0938	0.003402	2.02786	1248.07	2	SA039-ALL	SA039-A73044B	184hTERT	255	deckard	SA039-A73044B	114260	G	NA
SA039-A73044B-R63-C50	439473	26.5254	0.03249	1.9932	1627.28	2	SA039-ALL	SA039-A73044B	184hTERT	386	deckard	SA039-A73044B	1143738	G	NA
SA039-A73044B-R70-C46	242986	14.666	0.019176	1.99723	1527.5	2	SA039-ALL	SA039-A73044B	184hTERT	87	deckard	SA039-A73044B	660276	G	NA
SA039-A73044B-R63-C45	115916	6.99638	0.013077	2.00839	1074.51	2	SA039-ALL	SA039-A73044B	184hTERT	257	deckard	SA039-A73044B	468604	G	NA
SA039-A73044B-R41-C55	319300	19.2721	0.029629	1.99488	1297.57	2	SA039-ALL	SA039-A73044B	184hTERT	352	deckard	SA039-A73044B	998448	G	NA
SA039-A73044B-R39-C14	476636	28.7685	0.024118	1.99687	2381.91	2	SA039-ALL	SA039-A73044B	184hTERT	569	deckard	SA039-A73044B	875751	G	NA
SA039-A73044B-R45-C62	339000	20.4611	0.019232	2.00125	2129.15	2	SA039-ALL	SA039-A73044B	184hTERT	365	deckard	SA039-A73044B	651145	G	NA
SA039-A73044B-R55-C38	146703	8.8546	0.015696	2.00406	1130.55	2	SA039-ALL	SA039-A73044B	184hTERT	320	deckard	SA039-A73044B	505904	G	NA
SA039-A73044B-R68-C47	295201	17.8175	0.019448	2.00548	1837.35	2	SA039-ALL	SA039-A73044B	184hTERT	257	deckard	SA039-A73044B	672066	G	NA
SA039-A73044B-R63-C30	117072	7.06615	0.012719	2.93804	1632.25	3	SA039-ALL	SA039-A73044B	184hTERT	543	deckard	SA039-A73044B	385340	F	NA
SA039-A73044B-R52-C07	264507	15.9649	0.026153	1.99758	1219.41	2	SA039-ALL	SA039-A73044B	184hTERT	173	deckard	SA039-A73044B	916000	G	NA
SA039-A73044B-R69-C49	281091	16.9659	0.021069	1.99717	1608.23	2	SA039-ALL	SA039-A73044B	184hTERT	222	deckard	SA039-A73044B	729632	G	NA
SA039-A73044B-R40-C56	257963	15.57	0.030655	3.88718	1974.33	4	SA039-ALL	SA039-A73044B	184hTERT	338	deckard	SA039-A73044B	1040613	F	NA
SA039-A73044B-R58-C33	53258	3.21451	0.008084	3.00517	1194.97	3	SA039-ALL	SA039-A73044B	184hTERT	180	deckard	SA039-A73044B	262090	G	NA
SA039-A73044B-R70-C68	63403	3.82683	0.005792	2.03186	1342.47	2	SA039-ALL	SA039-A73044B	184hTERT	200	deckard	SA039-A73044B	222694	F	NA
SA039-A73044B-R67-C51	272585	16.4525	0.017487	2.00261	1884.14	2	SA039-ALL	SA039-A73044B	184hTERT	393	deckard	SA039-A73044B	595879	G	NA
SA039-A73044B-R41-C26	446465	26.9474	0.044434	1.99354	1209	2	SA039-ALL	SA039-A73044B	184hTERT	358	deckard	SA039-A73044B	1524068	G	NA
SA039-A73044B-R43-C17	339744	20.506	0.034292	2.0013	1196.74	2	SA039-ALL	SA039-A73044B	184hTERT	354	deckard	SA039-A73044B	1150969	G	NA
SA039-A73044B-R43-C34	372620	22.4903	0.02536	1.98663	1761.83	2	SA039-ALL	SA039-A73044B	184hTERT	322	deckard	SA039-A73044B	914319	G	NA
SA039-A73044B-R54-C09	212181	12.8067	0.021434	3.58285	2140.73	4	SA039-ALL	SA039-A73044B	184hTERT	245	deckard	SA039-A73044B	711748	G	NA
SA039-A73044B-R41-C46	378962	22.8731	0.026467	2.87389	2483.65	4	SA039-ALL	SA039-A73044B	184hTERT	384	deckard	SA039-A73044B	923767	A	NA
SA039-A73044B-R57-C26	367000	22.1511	0.038248	1.98843	1151.59	2	SA039-ALL	SA039-A73044B	184hTERT	432	deckard	SA039-A73044B	1319641	G	NA
SA039-A73044B-R48-C65	253565	15.3045	0.020987	1.9988	1457.6	2	SA039-ALL	SA039-A73044B	184hTERT	418	deckard	SA039-A73044B	686536	G	NA
SA039-A73044B-R67-C13	350070	21.1293	0.028252	3.91017	2924.36	4	SA039-ALL	SA039-A73044B	184hTERT	414	deckard	SA039-A73044B	931805	F	NA
SA039-A73044B-R57-C40	406830	24.5552	0.028168	1.9974	1741.21	2	SA039-ALL	SA039-A73044B	184hTERT	379	deckard	SA039-A73044B	956631	G	NA
SA039-A73044B-R44-C27	334302	20.1776	0.034873	1.99696	1155.44	2	SA039-ALL	SA039-A73044B	184hTERT	423	deckard	SA039-A73044B	1172435	G	NA
SA039-A73044B-R60-C19	340705	20.564	0.030049	4.90853	3359.15	5	SA039-ALL	SA039-A73044B	184hTERT	268	deckard	SA039-A73044B	1015378	F	NA
SA039-A73044B-R59-C07	432989	26.1341	0.033539	1.99361	1553.45	2	SA039-ALL	SA039-A73044B	184hTERT	277	deckard	SA039-A73044B	1229616	G	NA
SA039-A73044B-R62-C68	265338	16.0151	0.024309	1.99708	1315.7	2	SA039-ALL	SA039-A73044B	184hTERT	384	deckard	SA039-A73044B	820268	G	NA
SA039-A73044B-R57-C24	586828	35.4194	0.039357	1.96985	1772.76	2	SA039-ALL	SA039-A73044B	184hTERT	306	deckard	SA039-A73044B	1341689	F	NA
SA039-A73044B-R46-C19	48457	2.92473	0.004477	2.04486	1335.87	2	SA039-ALL	SA039-A73044B	184hTERT	333	deckard	SA039-A73044B	149236	G	NA
SA039-A73044B-R69-C36	77074	4.65198	0.008674	2.00305	1074.26	2	SA039-ALL	SA039-A73044B	184hTERT	227	deckard	SA039-A73044B	285224	G	NA
SA039-A73044B-R69-C23	273787	16.525	0.022992	1.99922	1436.9	2	SA039-ALL	SA039-A73044B	184hTERT	185	deckard	SA039-A73044B	826155	G	NA
SA039-A73044B-R52-C41	275369	16.6205	0.027146	1.9938	1220.73	2	SA039-ALL	SA039-A73044B	184hTERT	151	deckard	SA039-A73044B	970735	G	NA
SA039-A73044B-R70-C34	163825	9.88804	0.015119	2.937	1920.84	3	SA039-ALL	SA039-A73044B	184hTERT	265	deckard	SA039-A73044B	526547	F	NA
SA039-A73044B-R62-C15	375903	22.6885	0.023672	1.99694	1913.97	2	SA039-ALL	SA039-A73044B	184hTERT	325	deckard	SA039-A73044B	838099	G	NA
SA039-A73044B-R68-C08	289150	17.4523	0.021707	1.99924	1607.38	2	SA039-ALL	SA039-A73044B	184hTERT	376	deckard	SA039-A73044B	830437	G	NA
SA039-A73044B-R69-C31	527612	31.8452	0.039438	1.95793	1580.98	2	SA039-ALL	SA039-A73044B	184hTERT	223	deckard	SA039-A73044B	1406882	0	NA
SA039-A73044B-R58-C35	253089	15.2758	0.02489	1.9984	1226.48	2	SA039-ALL	SA039-A73044B	184hTERT	201	deckard	SA039-A73044B	872707	G	NA
SA039-A73044B-R49-C42	295411	17.8302	0.026141	2.001	1364.84	2	SA039-ALL	SA039-A73044B	184hTERT	344	deckard	SA039-A73044B	865189	G	NA
SA039-A73044B-R39-C48	57224	3.45389	0.005034	2.00527	1375.84	2	SA039-ALL	SA039-A73044B	184hTERT	168	deckard	SA039-A73044B	162953	0	NA
SA039-A73044B-R64-C43	430983	26.013	0.031571	1.99691	1645.36	2	SA039-ALL	SA039-A73044B	184hTERT	104	deckard	SA039-A73044B	1149401	G	NA
SA039-A73044B-R61-C43	369748	22.317	0.029938	2.00359	1493.56	2	SA039-ALL	SA039-A73044B	184hTERT	165	deckard	SA039-A73044B	1069165	E	NA
SA039-A73044B-R43-C58	367283	22.1682	0.028412	1.98209	1546.51	2	SA039-ALL	SA039-A73044B	184hTERT	319	deckard	SA039-A73044B	1105799	G	NA
SA039-A73044B-R67-C23	277029	16.7207	0.022349	1.99776	1494.65	2	SA039-ALL	SA039-A73044B	184hTERT	343	deckard	SA039-A73044B	766420	G	NA
SA039-A73044B-R68-C27	195822	11.8193	0.022124	1.99119	1063.75	2	SA039-ALL	SA039-A73044B	184hTERT	274	deckard	SA039-A73044B	722755	G	NA
SA039-A73044B-R53-C15	67164	4.05384	0.005763	2.03825	1433.76	2	SA039-ALL	SA039-A73044B	184hTERT	306	deckard	SA039-A73044B	192684	G	NA
SA039-A73044B-R55-C44	202730	12.2362	0.018856	2.0049	1301.04	2	SA039-ALL	SA039-A73044B	184hTERT	213	deckard	SA039-A73044B	639210	G	NA
SA039-A73044B-R60-C58	310797	18.7589	0.025043	2.00511	1501.96	2	SA039-ALL	SA039-A73044B	184hTERT	318	deckard	SA039-A73044B	847611	G	NA
SA039-A73044B-R64-C11	387636	23.3967	0.021528	2.00216	2175.95	2	SA039-ALL	SA039-A73044B	184hTERT	256	deckard	SA039-A73044B	738035	G	NA
SA039-A73044B-R65-C48	156927	9.47169	0.012596	2.02202	1520.48	2	SA039-ALL	SA039-A73044B	184hTERT	160	deckard	SA039-A73044B	452843	G	NA
SA039-A73044B-R39-C40	39630	2.39196	0.004712	2.03112	1031.06	2	SA039-ALL	SA039-A73044B	184hTERT	460	deckard	SA039-A73044B	150397	G	NA
SA039-A73044B-R68-C55	269220	16.2494	0.019313	1.99689	1680.13	2	SA039-ALL	SA039-A73044B	184hTERT	255	deckard	SA039-A73044B	673699	G	NA
SA039-A73044B-R45-C13	412582	24.9023	0.030746	1.9942	1615.18	2	SA039-ALL	SA039-A73044B	184hTERT	357	deckard	SA039-A73044B	1155989	G	NA
SA039-A73044B-R69-C56	317844	19.1842	0.021507	1.99372	1778.39	2	SA039-ALL	SA039-A73044B	184hTERT	161	deckard	SA039-A73044B	773171	G	NA
SA039-A73044B-R65-C41	487798	29.4422	0.030386	1.99627	1934.26	2	SA039-ALL	SA039-A73044B	184hTERT	345	deckard	SA039-A73044B	1051606	G	NA
SA039-A73044B-R48-C52	296685	17.9071	0.023246	2.05918	1586.25	2	SA039-ALL	SA039-A73044B	184hTERT	361	deckard	SA039-A73044B	757900	G	NA
SA039-A73044B-R59-C52	253823	15.3201	0.022443	1.99543	1362.12	2	SA039-ALL	SA039-A73044B	184hTERT	169	deckard	SA039-A73044B	779598	G	NA
SA039-A73044B-R60-C31	324804	19.6043	0.028328	2.44715	1693.54	2	SA039-ALL	SA039-A73044B	184hTERT	296	deckard	SA039-A73044B	977768	B	NA
SA039-A73044B-R58-C26	337095	20.3461	0.028409	1.99304	1427.39	2	SA039-ALL	SA039-A73044B	184hTERT	226	deckard	SA039-A73044B	935283	G	NA
SA039-A73044B-R59-C19	532197	32.122	0.026688	1.99874	2405.71	2	SA039-ALL	SA039-A73044B	184hTERT	258	deckard	SA039-A73044B	984247	G	NA
SA039-A73044B-R68-C61	218079	13.1627	0.020375	1.99925	1291.55	2	SA039-ALL	SA039-A73044B	184hTERT	187	deckard	SA039-A73044B	692612	G	NA
SA039-A73044B-R58-C49	286132	17.2702	0.020401	1.98984	1684.47	2	SA039-ALL	SA039-A73044B	184hTERT	209	deckard	SA039-A73044B	699519	G	NA
SA039-A73044B-R48-C70	358530	21.6399	0.036422	3.97949	2364.39	4	SA039-ALL	SA039-A73044B	184hTERT	205	deckard	SA039-A73044B	1259530	G	NA
SA039-A73044B-R63-C55	350711	21.168	0.024308	1.99597	1738.14	2	SA039-ALL	SA039-A73044B	184hTERT	330	deckard	SA039-A73044B	834501	G	NA
SA039-A73044B-R51-C50	441701	26.6599	0.038595	3.9559	2732.58	4	SA039-ALL	SA039-A73044B	184hTERT	373	deckard	SA039-A73044B	1320046	G	NA
SA039-A73044B-R40-C67	307057	18.5331	0.029397	1.9999	1260.82	2	SA039-ALL	SA039-A73044B	184hTERT	466	deckard	SA039-A73044B	1014613	G	NA
SA039-A73044B-R45-C52	308869	18.6425	0.034688	1.96769	1057.5	2	SA039-ALL	SA039-A73044B	184hTERT	418	deckard	SA039-A73044B	1176334	G	NA
SA039-A73044B-R43-C13	495433	29.903	0.035768	1.87405	1566.76	2	SA039-ALL	SA039-A73044B	184hTERT	583	deckard	SA039-A73044B	1150857	F	NA
SA039-A73044B-R41-C37	244685	14.7685	0.019087	1.99833	1546.21	2	SA039-ALL	SA039-A73044B	184hTERT	275	deckard	SA039-A73044B	668328	G	NA
SA039-A73044B-R55-C55	210538	12.7075	0.024807	2.88864	1479.72	3	SA039-ALL	SA039-A73044B	184hTERT	245	deckard	SA039-A73044B	829605	F	NA
SA039-A73044B-R40-C20	258312	15.591	0.022494	1.99902	1385.56	2	SA039-ALL	SA039-A73044B	184hTERT	303	deckard	SA039-A73044B	792108	G	NA
SA039-A73044B-R43-C40	335514	20.2507	0.028654	1.9892	1405.84	2	SA039-ALL	SA039-A73044B	184hTERT	227	deckard	SA039-A73044B	950248	G	NA
SA039-A73044B-R55-C15	248713	15.0116	0.022823	3.96844	2610.21	4	SA039-ALL	SA039-A73044B	184hTERT	438	deckard	SA039-A73044B	741497	G	NA
SA039-A73044B-R41-C36	259206	15.645	0.015856	2.00523	1978.55	2	SA039-ALL	SA039-A73044B	184hTERT	365	deckard	SA039-A73044B	607227	G	NA
SA039-A73044B-R50-C66	460160	27.774	0.03311	1.99324	1672.01	2	SA039-ALL	SA039-A73044B	184hTERT	265	deckard	SA039-A73044B	1200081	G	NA
SA039-A73044B-R41-C67	383016	23.1178	0.030649	1.9985	1507.42	2	SA039-ALL	SA039-A73044B	184hTERT	304	deckard	SA039-A73044B	1050841	G	NA
SA039-A73044B-R42-C16	521044	31.4488	0.041955	3.87281	2903	4	SA039-ALL	SA039-A73044B	184hTERT	630	deckard	SA039-A73044B	1377340	0	NA
SA039-A73044B-R65-C10	360000	21.7286	0.016222	1.97481	2645.17	2	SA039-ALL	SA039-A73044B	184hTERT	740	deckard	SA039-A73044B	508333	F	NA
SA039-A73044B-R63-C47	199064	12.015	0.020107	1.99816	1194.01	2	SA039-ALL	SA039-A73044B	184hTERT	375	deckard	SA039-A73044B	656687	G	NA
SA039-A73044B-R58-C11	357577	21.5824	0.023725	1.98894	1809.32	2	SA039-ALL	SA039-A73044B	184hTERT	332	deckard	SA039-A73044B	782062	G	NA
SA039-A73044B-R54-C62	200877	12.1244	0.014483	2.01525	1687.06	2	SA039-ALL	SA039-A73044B	184hTERT	344	deckard	SA039-A73044B	469671	G	NA
SA039-A73044B-R62-C19	327272	19.7533	0.024988	4.19726	3317.97	4	SA039-ALL	SA039-A73044B	184hTERT	444	deckard	SA039-A73044B	843465	G	NA
SA039-A73044B-R46-C50	268744	16.2207	0.028045	1.99348	1152.99	2	SA039-ALL	SA039-A73044B	184hTERT	251	deckard	SA039-A73044B	994202	G	NA
SA039-A73044B-R46-C58	671438	40.5262	0.043508	3.94137	3671.25	4	SA039-ALL	SA039-A73044B	184hTERT	493	deckard	SA039-A73044B	1581941	G	NA
SA039-A73044B-R50-C37	285266	17.2179	0.031476	1.99487	1091.23	2	SA039-ALL	SA039-A73044B	184hTERT	367	deckard	SA039-A73044B	1060046	G	NA
SA039-A73044B-R50-C44	339984	20.5205	0.031412	3.87907	2534.08	4	SA039-ALL	SA039-A73044B	184hTERT	278	deckard	SA039-A73044B	1041185	F	NA
SA039-A73044B-R61-C26	379240	22.8899	0.034298	1.99322	1330.24	2	SA039-ALL	SA039-A73044B	184hTERT	133	deckard	SA039-A73044B	1158036	G	NA
SA039-A73044B-R62-C51	271905	16.4115	0.024463	3.90536	2619.98	4	SA039-ALL	SA039-A73044B	184hTERT	536	deckard	SA039-A73044B	802616	G	NA
SA039-A73044B-R67-C31	359604	21.7047	0.027241	1.99361	1588.44	2	SA039-ALL	SA039-A73044B	184hTERT	219	deckard	SA039-A73044B	960493	G	NA
SA039-A73044B-R44-C23	338218	20.4139	0.028723	1.99315	1416.56	2	SA039-ALL	SA039-A73044B	184hTERT	420	deckard	SA039-A73044B	953179	G	NA
SA039-A73044B-R52-C57	506404	30.5652	0.040986	1.99407	1487.07	2	SA039-ALL	SA039-A73044B	184hTERT	377	deckard	SA039-A73044B	1390503	G	NA
SA039-A73044B-R43-C59	317216	19.1463	0.029633	1.9951	1289.07	2	SA039-ALL	SA039-A73044B	184hTERT	294	deckard	SA039-A73044B	1119070	G	NA
SA039-A73044B-R68-C54	257967	15.5702	0.019155	1.99991	1625.63	2	SA039-ALL	SA039-A73044B	184hTERT	163	deckard	SA039-A73044B	675004	G	NA
SA039-A73044B-R45-C51	515715	31.1272	0.033595	2.00895	1861.37	2	SA039-ALL	SA039-A73044B	184hTERT	419	deckard	SA039-A73044B	1130535	G	NA
SA039-A73044B-R41-C08	382420	23.0818	0.033418	1.99856	1380.41	2	SA039-ALL	SA039-A73044B	184hTERT	331	deckard	SA039-A73044B	1151774	G	NA
SA039-A73044B-R58-C37	224297	13.538	0.016065	2.01381	1697.04	2	SA039-ALL	SA039-A73044B	184hTERT	168	deckard	SA039-A73044B	559520	G	NA
SA039-A73044B-R63-C62	208546	12.5873	0.012123	2.00996	2086.93	2	SA039-ALL	SA039-A73044B	184hTERT	202	deckard	SA039-A73044B	400018	G	NA
SA039-A73044B-R50-C64	373279	22.5301	0.030184	1.99455	1488.78	2	SA039-ALL	SA039-A73044B	184hTERT	306	deckard	SA039-A73044B	994260	G	NA
SA039-A73044B-R45-C65	244202	14.7394	0.01542	2.00244	1914.05	2	SA039-ALL	SA039-A73044B	184hTERT	316	deckard	SA039-A73044B	522403	G	NA
SA039-A73044B-R40-C12	370204	22.3445	0.029739	1.99413	1498.3	2	SA039-ALL	SA039-A73044B	184hTERT	380	deckard	SA039-A73044B	991151	G	NA
SA039-A73044B-R57-C25	342158	20.6517	0.03195	1.99091	1286.87	2	SA039-ALL	SA039-A73044B	184hTERT	366	deckard	SA039-A73044B	1168850	G	NA
SA039-A73044B-R40-C44	42404	2.55939	0.003776	2.0321	1377.37	2	SA039-ALL	SA039-A73044B	184hTERT	174	deckard	SA039-A73044B	129075	G	NA
SA039-A73044B-R45-C22	33701	2.0341	0.003415	2.0422	1216.41	2	SA039-ALL	SA039-A73044B	184hTERT	350	deckard	SA039-A73044B	112339	G	NA
SA039-A73044B-R63-C59	534564	32.2648	0.032804	1.99111	1958.39	2	SA039-ALL	SA039-A73044B	184hTERT	542	deckard	SA039-A73044B	1153503	G	NA
SA039-A73044B-R55-C68	241765	14.5923	0.016786	3.00986	2616.51	3	SA039-ALL	SA039-A73044B	184hTERT	334	deckard	SA039-A73044B	552860	G	NA
SA039-A73044B-R53-C64	327982	19.7961	0.03315	1.99449	1191.04	2	SA039-ALL	SA039-A73044B	184hTERT	282	deckard	SA039-A73044B	1204011	G	NA
SA039-A73044B-R63-C35	375274	22.6505	0.031832	1.99376	1418.69	2	SA039-ALL	SA039-A73044B	184hTERT	198	deckard	SA039-A73044B	1139355	G	NA
SA039-A73044B-R57-C35	406593	24.5409	0.030845	1.99112	1584.17	2	SA039-ALL	SA039-A73044B	184hTERT	112	deckard	SA039-A73044B	1093867	G	NA
SA039-A73044B-R70-C21	305884	18.4623	0.026445	1.99969	1396.06	2	SA039-ALL	SA039-A73044B	184hTERT	188	deckard	SA039-A73044B	940645	G	NA
SA039-A73044B-R61-C11	222109	13.4059	0.021647	2.99255	1853.28	3	SA039-ALL	SA039-A73044B	184hTERT	227	deckard	SA039-A73044B	685993	G	NA
SA039-A73044B-R69-C44	196768	11.8764	0.020114	1.99381	1177.25	2	SA039-ALL	SA039-A73044B	184hTERT	249	deckard	SA039-A73044B	700695	G	NA
SA039-A73044B-R65-C18	385975	23.2964	0.0291	1.99292	1595.46	2	SA039-ALL	SA039-A73044B	184hTERT	297	deckard	SA039-A73044B	1029770	G	NA
SA039-A73044B-R51-C56	465010	28.0668	0.032579	1.99478	1718.5	2	SA039-ALL	SA039-A73044B	184hTERT	310	deckard	SA039-A73044B	1104549	G	NA
SA039-A73044B-R53-C23	163907	9.89299	0.011823	2.00341	1676.37	2	SA039-ALL	SA039-A73044B	184hTERT	198	deckard	SA039-A73044B	500552	G	NA
SA039-A73044B-R43-C16	313835	18.9422	0.028268	1.99554	1337.2	2	SA039-ALL	SA039-A73044B	184hTERT	352	deckard	SA039-A73044B	953414	G	NA
SA039-A73044B-R40-C52	273494	16.5074	0.028285	1.99761	1165.82	2	SA039-ALL	SA039-A73044B	184hTERT	236	deckard	SA039-A73044B	917504	G	NA
SA039-A73044B-R48-C20	248246	14.9835	0.020268	2.00507	1482.28	2	SA039-ALL	SA039-A73044B	184hTERT	342	deckard	SA039-A73044B	695473	G	NA
SA039-A73044B-R67-C29	275016	16.5992	0.025001	3.96662	2633.61	4	SA039-ALL	SA039-A73044B	184hTERT	432	deckard	SA039-A73044B	832293	0	NA
SA039-A73044B-R42-C12	515940	31.1408	0.0341	2.00762	1833.39	2	SA039-ALL	SA039-A73044B	184hTERT	377	deckard	SA039-A73044B	1283343	E	NA
SA039-A73044B-R64-C12	317226	19.1469	0.029499	1.99398	1294.23	2	SA039-ALL	SA039-A73044B	184hTERT	436	deckard	SA039-A73044B	970103	G	NA
SA039-A73044B-R43-C45	157902	9.53054	0.017012	2.94884	1652.01	3	SA039-ALL	SA039-A73044B	184hTERT	496	deckard	SA039-A73044B	532165	F	NA
SA039-A73044B-R65-C29	391305	23.6181	0.028246	1.99313	1666.57	2	SA039-ALL	SA039-A73044B	184hTERT	325	deckard	SA039-A73044B	1041116	G	NA
SA039-A73044B-R70-C63	359278	21.6851	0.02287	1.99151	1888.33	2	SA039-ALL	SA039-A73044B	184hTERT	171	deckard	SA039-A73044B	818428	G	NA
SA039-A73044B-R68-C10	272971	16.4758	0.018303	1.99843	1798.93	2	SA039-ALL	SA039-A73044B	184hTERT	208	deckard	SA039-A73044B	612477	G	NA
SA039-A73044B-R44-C54	479180	28.922	0.031293	1.99274	1841.76	2	SA039-ALL	SA039-A73044B	184hTERT	426	deckard	SA039-A73044B	1179151	G	NA
SA039-A73044B-R57-C32	318576	19.2284	0.029269	1.98961	1307.09	2	SA039-ALL	SA039-A73044B	184hTERT	171	deckard	SA039-A73044B	1044977	G	NA
SA039-A73044B-R46-C45	148728	8.97682	0.011857	2.00659	1519.17	2	SA039-ALL	SA039-A73044B	184hTERT	265	deckard	SA039-A73044B	390006	G	NA
SA039-A73044B-R55-C57	428382	25.856	0.025341	1.99275	2033.25	2	SA039-ALL	SA039-A73044B	184hTERT	260	deckard	SA039-A73044B	913683	G	NA
SA039-A73044B-R69-C64	238730	14.4091	0.020527	1.99746	1402.13	2	SA039-ALL	SA039-A73044B	184hTERT	169	deckard	SA039-A73044B	719613	G	NA
SA039-A73044B-R59-C38	505325	30.5001	0.027597	1.99547	2205.38	2	SA039-ALL	SA039-A73044B	184hTERT	298	deckard	SA039-A73044B	937852	G	NA
SA039-A73044B-R60-C65	205236	12.3875	0.017802	2.00178	1392.94	2	SA039-ALL	SA039-A73044B	184hTERT	156	deckard	SA039-A73044B	607828	G	NA
SA039-A73044B-R43-C53	209886	12.6682	0.014574	2.00188	1740.09	2	SA039-ALL	SA039-A73044B	184hTERT	506	deckard	SA039-A73044B	475907	G	NA
SA039-A73044B-R42-C61	318870	19.2461	0.028501	1.98415	1339.85	2	SA039-ALL	SA039-A73044B	184hTERT	324	deckard	SA039-A73044B	1023555	G	NA
SA039-A73044B-R56-C60	34844	2.10309	0.003706	2.02485	1149.07	2	SA039-ALL	SA039-A73044B	184hTERT	251	deckard	SA039-A73044B	124187	G	NA
SA039-A73044B-R49-C61	322479	19.464	0.025696	1.99625	1512.1	2	SA039-ALL	SA039-A73044B	184hTERT	296	deckard	SA039-A73044B	917454	G	NA
SA039-A73044B-R39-C50	115819	6.99052	0.010192	2.00455	1374.89	2	SA039-ALL	SA039-A73044B	184hTERT	670	deckard	SA039-A73044B	315662	G	NA
SA039-A73044B-R42-C63	301697	18.2096	0.032112	1.999	1133.56	2	SA039-ALL	SA039-A73044B	184hTERT	398	deckard	SA039-A73044B	1065840	G	NA
SA039-A73044B-R45-C10	283658	17.1208	0.026049	1.99918	1313.97	2	SA039-ALL	SA039-A73044B	184hTERT	227	deckard	SA039-A73044B	841158	G	NA
SA039-A73044B-R43-C64	145363	8.77372	0.016297	1.99946	1076.44	2	SA039-ALL	SA039-A73044B	184hTERT	306	deckard	SA039-A73044B	565139	G	NA
SA039-A73044B-R63-C57	387171	23.3686	0.028502	3.02142	2477.24	3	SA039-ALL	SA039-A73044B	184hTERT	250	deckard	SA039-A73044B	966084	G	NA
SA039-A73044B-R42-C60	388199	23.4306	0.035195	1.99338	1327.07	2	SA039-ALL	SA039-A73044B	184hTERT	443	deckard	SA039-A73044B	1190150	G	NA
SA039-A73044B-R54-C68	259555	15.666	0.031656	4.91986	2434.76	5	SA039-ALL	SA039-A73044B	184hTERT	263	deckard	SA039-A73044B	1073406	F	NA
SA039-A73044B-R59-C25	255427	15.4169	0.019665	2.00399	1571.08	2	SA039-ALL	SA039-A73044B	184hTERT	210	deckard	SA039-A73044B	713524	G	NA
SA039-A73044B-R64-C68	285120	17.2091	0.014057	1.99838	2446.49	2	SA039-ALL	SA039-A73044B	184hTERT	627	deckard	SA039-A73044B	451843	G	NA
SA039-A73044B-R44-C68	190921	11.5235	0.023981	3.97636	1910.74	4	SA039-ALL	SA039-A73044B	184hTERT	418	deckard	SA039-A73044B	786974	G	NA
SA039-A73044B-R55-C63	310854	18.7623	0.028766	1.99401	1300.57	2	SA039-ALL	SA039-A73044B	184hTERT	288	deckard	SA039-A73044B	978902	G	NA
SA039-A73044B-R61-C68	170154	10.27	0.01568	1.9966	1307.73	2	SA039-ALL	SA039-A73044B	184hTERT	390	deckard	SA039-A73044B	511970	G	NA
SA039-A73044B-R67-C59	193769	11.6954	0.018845	2.00198	1242.45	2	SA039-ALL	SA039-A73044B	184hTERT	78	deckard	SA039-A73044B	645861	G	NA
SA039-A73044B-R62-C55	257132	15.5198	0.025965	1.99239	1190.89	2	SA039-ALL	SA039-A73044B	184hTERT	303	deckard	SA039-A73044B	868302	G	NA
SA039-A73044B-R54-C52	220073	13.283	0.018834	2.00193	1411.9	2	SA039-ALL	SA039-A73044B	184hTERT	298	deckard	SA039-A73044B	640436	G	NA
SA039-A73044B-R67-C27	270204	16.3088	0.021355	2.00233	1529.18	2	SA039-ALL	SA039-A73044B	184hTERT	104	deckard	SA039-A73044B	727381	G	NA
SA039-A73044B-R50-C70	226011	13.6414	0.026508	1.99308	1025.67	2	SA039-ALL	SA039-A73044B	184hTERT	323	deckard	SA039-A73044B	987600	G	NA
SA039-A73044B-R46-C08	70236	4.23926	0.004812	2.01554	1775.65	2	SA039-ALL	SA039-A73044B	184hTERT	307	deckard	SA039-A73044B	172455	G	NA
SA039-A73044B-R57-C28	389090	23.4844	0.035048	1.99465	1336.55	2	SA039-ALL	SA039-A73044B	184hTERT	439	deckard	SA039-A73044B	1194883	G	NA
SA039-A73044B-R40-C60	265023	15.9961	0.028121	1.99321	1133.8	2	SA039-ALL	SA039-A73044B	184hTERT	391	deckard	SA039-A73044B	925063	G	NA
SA039-A73044B-R61-C62	247996	14.9684	0.013605	2.009	2210.33	2	SA039-ALL	SA039-A73044B	184hTERT	288	deckard	SA039-A73044B	438745	G	NA
SA039-A73044B-R39-C57	46289	2.79388	0.00572	1.99727	975.546	2	SA039-ALL	SA039-A73044B	184hTERT	382	deckard	SA039-A73044B	185332	F	NA
SA039-A73044B-R49-C48	256316	15.4705	0.029923	1.99586	1031.88	2	SA039-ALL	SA039-A73044B	184hTERT	213	deckard	SA039-A73044B	1145230	G	NA
SA039-A73044B-R49-C63	404350	24.4055	0.038375	3.90968	2486.45	4	SA039-ALL	SA039-A73044B	184hTERT	278	deckard	SA039-A73044B	1306565	G	NA
SA039-A73044B-R55-C20	162717	9.82116	0.010477	2.0051	1879.59	2	SA039-ALL	SA039-A73044B	184hTERT	279	deckard	SA039-A73044B	440722	G	NA
SA039-A73044B-R43-C62	187617	11.3241	0.012527	2.00062	1808.5	2	SA039-ALL	SA039-A73044B	184hTERT	243	deckard	SA039-A73044B	414803	G	NA
SA039-A73044B-R51-C18	318897	19.2478	0.032835	1.99423	1169.01	2	SA039-ALL	SA039-A73044B	184hTERT	320	deckard	SA039-A73044B	1179240	G	NA
SA039-A73044B-R58-C64	215507	13.0074	0.023786	1.99194	1089.3	2	SA039-ALL	SA039-A73044B	184hTERT	231	deckard	SA039-A73044B	800791	G	NA
SA039-A73044B-R54-C42	383953	23.1744	0.037071	1.99336	1246.12	2	SA039-ALL	SA039-A73044B	184hTERT	339	deckard	SA039-A73044B	1255750	G	NA
SA039-A73044B-R52-C67	260903	15.7474	0.022404	1.99891	1405	2	SA039-ALL	SA039-A73044B	184hTERT	316	deckard	SA039-A73044B	770116	G	NA
SA039-A73044B-R49-C44	291166	17.574	0.026838	1.99662	1307.42	2	SA039-ALL	SA039-A73044B	184hTERT	96	deckard	SA039-A73044B	953275	G	NA
SA039-A73044B-R42-C14	393924	23.7762	0.034401	1.99084	1375.96	2	SA039-ALL	SA039-A73044B	184hTERT	328	deckard	SA039-A73044B	1323768	G	NA
SA039-A73044B-R44-C56	355001	21.4269	0.028096	4.05883	3095.4	4	SA039-ALL	SA039-A73044B	184hTERT	460	deckard	SA039-A73044B	900869	G	NA
SA039-A73044B-R70-C60	135044	8.15089	0.013613	1.99586	1195.04	2	SA039-ALL	SA039-A73044B	184hTERT	193	deckard	SA039-A73044B	508941	G	NA
SA039-A73044B-R40-C36	252691	15.2518	0.018701	3.85663	3145.3	4	SA039-ALL	SA039-A73044B	184hTERT	552	deckard	SA039-A73044B	608121	G	NA
SA039-A73044B-R41-C21	414046	24.9907	0.040932	1.99347	1217.1	2	SA039-ALL	SA039-A73044B	184hTERT	424	deckard	SA039-A73044B	1402758	G	NA
SA039-A73044B-R69-C20	284218	17.1546	0.024007	1.99689	1426.92	2	SA039-ALL	SA039-A73044B	184hTERT	232	deckard	SA039-A73044B	783579	G	NA
SA039-A73044B-R41-C23	377438	22.7811	0.042396	3.95841	2127.02	4	SA039-ALL	SA039-A73044B	184hTERT	393	deckard	SA039-A73044B	1520361	G	NA
SA039-A73044B-R54-C70	301271	18.1839	0.028156	2.01547	1301.64	2	SA039-ALL	SA039-A73044B	184hTERT	220	deckard	SA039-A73044B	1120551	G	NA
SA039-A73044B-R51-C63	422534	25.503	0.044584	1.99723	1142.46	2	SA039-ALL	SA039-A73044B	184hTERT	424	deckard	SA039-A73044B	1550162	G	NA
SA039-A73044B-R53-C24	505679	30.5214	0.032436	1.99284	1875.21	2	SA039-ALL	SA039-A73044B	184hTERT	225	deckard	SA039-A73044B	1147279	G	NA
SA039-A73044B-R49-C52	476317	28.7492	0.043102	4.86095	3242.27	4	SA039-ALL	SA039-A73044B	184hTERT	396	deckard	SA039-A73044B	1471341	E	NA
SA039-A73044B-R61-C35	403881	24.3772	0.029629	1.99431	1640.82	2	SA039-ALL	SA039-A73044B	184hTERT	352	deckard	SA039-A73044B	994141	G	NA
SA039-A73044B-R46-C54	408426	24.6515	0.03707	1.99589	1327.26	2	SA039-ALL	SA039-A73044B	184hTERT	430	deckard	SA039-A73044B	1264284	G	NA
SA039-A73044B-R60-C47	311841	18.8219	0.027711	1.99183	1352.89	2	SA039-ALL	SA039-A73044B	184hTERT	78	deckard	SA039-A73044B	986004	G	NA
SA039-A73044B-R68-C17	291567	17.5982	0.029905	1.99401	1173.42	2	SA039-ALL	SA039-A73044B	184hTERT	196	deckard	SA039-A73044B	995934	G	NA
SA039-A73044B-R52-C44	344954	20.8205	0.032642	1.99403	1271.88	2	SA039-ALL	SA039-A73044B	184hTERT	272	deckard	SA039-A73044B	1087910	G	NA
SA039-A73044B-R60-C32	395377	23.8639	0.027927	2.00018	1709.18	2	SA039-ALL	SA039-A73044B	184hTERT	171	deckard	SA039-A73044B	994014	G	NA
SA039-A73044B-R41-C52	297198	17.9381	0.017355	2.00245	2069.73	2	SA039-ALL	SA039-A73044B	184hTERT	587	deckard	SA039-A73044B	564742	G	NA
SA039-A73044B-R48-C13	431084	26.0191	0.032245	1.99268	1607.93	2	SA039-ALL	SA039-A73044B	184hTERT	335	deckard	SA039-A73044B	1195484	G	NA
SA039-A73044B-R49-C68	140828	8.5	0.012418	2.00182	1370.22	2	SA039-ALL	SA039-A73044B	184hTERT	715	deckard	SA039-A73044B	393588	G	NA
SA039-A73044B-R67-C65	136017	8.20962	0.012209	2.00219	1346.32	2	SA039-ALL	SA039-A73044B	184hTERT	257	deckard	SA039-A73044B	400830	G	NA
SA039-A73044B-R39-C39	195978	11.8287	0.017726	4.00246	2670.88	4	SA039-ALL	SA039-A73044B	184hTERT	506	deckard	SA039-A73044B	561308	F	NA
SA039-A73044B-R41-C43	559372	33.7622	0.029169	1.98944	2302.71	2	SA039-ALL	SA039-A73044B	184hTERT	412	deckard	SA039-A73044B	1041361	G	NA
SA039-A73044B-R52-C51	328988	19.8568	0.032043	1.9939	1235.6	2	SA039-ALL	SA039-A73044B	184hTERT	220	deckard	SA039-A73044B	1256899	G	NA
SA039-A73044B-R51-C38	232704	14.0454	0.019414	1.99869	1445.98	2	SA039-ALL	SA039-A73044B	184hTERT	133	deckard	SA039-A73044B	706602	G	NA
SA039-A73044B-R47-C69	232003	14.0031	0.019193	1.99621	1456.42	2	SA039-ALL	SA039-A73044B	184hTERT	322	deckard	SA039-A73044B	622881	G	NA
SA039-A73044B-R65-C24	441985	26.677	0.037051	1.96167	1412.42	2	SA039-ALL	SA039-A73044B	184hTERT	260	deckard	SA039-A73044B	1283781	G	NA
SA039-A73044B-R49-C60	274622	16.5754	0.026689	1.98662	1233.81	2	SA039-ALL	SA039-A73044B	184hTERT	256	deckard	SA039-A73044B	951825	G	NA
SA039-A73044B-R39-C35	442209	26.6905	0.03084	2.94727	2550.72	3	SA039-ALL	SA039-A73044B	184hTERT	816	deckard	SA039-A73044B	984037	F	NA
SA039-A73044B-R47-C45	176102	10.629	0.016134	2.00582	1321.43	2	SA039-ALL	SA039-A73044B	184hTERT	341	deckard	SA039-A73044B	539847	G	NA
SA039-A73044B-R58-C34	221260	13.3547	0.017854	2.00317	1498.35	2	SA039-ALL	SA039-A73044B	184hTERT	321	deckard	SA039-A73044B	610431	G	NA
SA039-A73044B-R44-C17	382355	23.0779	0.039579	1.99389	1162.61	2	SA039-ALL	SA039-A73044B	184hTERT	307	deckard	SA039-A73044B	1341891	G	NA
SA039-A73044B-R66-C23	88335	5.33166	0.006848	2.00786	1563.26	2	SA039-ALL	SA039-A73044B	184hTERT	358	deckard	SA039-A73044B	218852	G	NA
SA039-A73044B-R68-C16	290282	17.5206	0.021275	1.99542	1643.29	2	SA039-ALL	SA039-A73044B	184hTERT	256	deckard	SA039-A73044B	851866	G	NA
SA039-A73044B-R70-C28	397648	24.001	0.031693	3.97895	3013.24	4	SA039-ALL	SA039-A73044B	184hTERT	241	deckard	SA039-A73044B	1078105	G	NA
SA039-A73044B-R55-C16	247951	14.9657	0.019183	2.00092	1561.02	2	SA039-ALL	SA039-A73044B	184hTERT	434	deckard	SA039-A73044B	666800	G	NA
SA039-A73044B-R67-C20	257771	15.5584	0.021033	1.99477	1475.56	2	SA039-ALL	SA039-A73044B	184hTERT	240	deckard	SA039-A73044B	711336	G	NA
SA039-A73044B-R54-C66	317745	19.1782	0.029867	1.99152	1278.79	2	SA039-ALL	SA039-A73044B	184hTERT	256	deckard	SA039-A73044B	1002922	G	NA
SA039-A73044B-R59-C45	186265	11.2425	0.015084	2.00643	1495.44	2	SA039-ALL	SA039-A73044B	184hTERT	190	deckard	SA039-A73044B	506436	G	NA
SA039-A73044B-R41-C27	368928	22.2675	0.029408	1.9845	1502.65	2	SA039-ALL	SA039-A73044B	184hTERT	215	deckard	SA039-A73044B	1091052	G	NA
SA039-A73044B-R59-C28	389296	23.4969	0.032962	1.9946	1421.85	2	SA039-ALL	SA039-A73044B	184hTERT	181	deckard	SA039-A73044B	1206318	G	NA
SA039-A73044B-R44-C30	969965	58.5445	0.043742	3.94858	5284.8	4	SA039-ALL	SA039-A73044B	184hTERT	436	deckard	SA039-A73044B	1539529	G	NA
SA039-A73044B-R47-C70	560825	33.8499	0.027561	2.04077	2506.44	2	SA039-ALL	SA039-A73044B	184hTERT	535	deckard	SA039-A73044B	913816	G	NA
SA039-A73044B-R67-C64	160097	9.66303	0.016674	2.00538	1162.17	2	SA039-ALL	SA039-A73044B	184hTERT	204	deckard	SA039-A73044B	549859	G	NA
SA039-A73044B-R48-C19	174811	10.5511	0.017	1.99851	1240.38	2	SA039-ALL	SA039-A73044B	184hTERT	316	deckard	SA039-A73044B	577777	G	NA
SA039-A73044B-R40-C42	40183	2.42534	0.004635	2.04209	1068.55	2	SA039-ALL	SA039-A73044B	184hTERT	398	deckard	SA039-A73044B	155116	G	NA
SA039-A73044B-R62-C32	212004	12.796	0.026343	2.00069	971.825	2	SA039-ALL	SA039-A73044B	184hTERT	168	deckard	SA039-A73044B	918104	G	NA
SA039-A73044B-R70-C70	169182	10.2114	0.014068	1.99977	1451.55	2	SA039-ALL	SA039-A73044B	184hTERT	182	deckard	SA039-A73044B	585413	G	NA
SA039-A73044B-R44-C14	350889	21.1787	0.037229	3.94183	2242.41	4	SA039-ALL	SA039-A73044B	184hTERT	371	deckard	SA039-A73044B	1267395	0	NA
SA039-A73044B-R47-C48	308431	18.6161	0.027283	1.99565	1361.7	2	SA039-ALL	SA039-A73044B	184hTERT	272	deckard	SA039-A73044B	990601	G	NA
SA039-A73044B-R70-C41	227299	13.7192	0.022147	3.92222	2429.65	4	SA039-ALL	SA039-A73044B	184hTERT	210	deckard	SA039-A73044B	760938	F	NA
SA039-A73044B-R40-C09	453315	27.3609	0.029259	1.99323	1863.93	2	SA039-ALL	SA039-A73044B	184hTERT	411	deckard	SA039-A73044B	1173244	E	NA
SA039-A73044B-R61-C64	395892	23.895	0.026556	3.90392	3512.73	4	SA039-ALL	SA039-A73044B	184hTERT	408	deckard	SA039-A73044B	891630	F	NA
SA039-A73044B-R61-C25	321648	19.4138	0.027432	1.99877	1414.54	2	SA039-ALL	SA039-A73044B	184hTERT	154	deckard	SA039-A73044B	956074	G	NA
SA039-A73044B-R40-C16	382991	23.1163	0.029471	1.99387	1563.94	2	SA039-ALL	SA039-A73044B	184hTERT	261	deckard	SA039-A73044B	1088412	G	NA
SA039-A73044B-R58-C10	268134	16.1838	0.017129	1.99991	1889.56	2	SA039-ALL	SA039-A73044B	184hTERT	240	deckard	SA039-A73044B	571701	G	NA
SA039-A73044B-R51-C24	56248	3.39498	0.00517	2.01792	1325.1	2	SA039-ALL	SA039-A73044B	184hTERT	256	deckard	SA039-A73044B	183576	G	NA
SA039-A73044B-R70-C12	160527	9.68898	0.013182	2.00703	1475.2	2	SA039-ALL	SA039-A73044B	184hTERT	212	deckard	SA039-A73044B	432905	G	NA
SA039-A73044B-R65-C64	225628	13.6183	0.017785	2.01397	1542.13	2	SA039-ALL	SA039-A73044B	184hTERT	907	deckard	SA039-A73044B	588441	G	NA
SA039-A73044B-R53-C18	71182	4.29635	0.005715	2.05006	1541.17	2	SA039-ALL	SA039-A73044B	184hTERT	264	deckard	SA039-A73044B	203766	G	NA
SA039-A73044B-R49-C46	300705	18.1497	0.024033	1.99807	1508.94	2	SA039-ALL	SA039-A73044B	184hTERT	218	deckard	SA039-A73044B	849199	G	NA
SA039-A73044B-R55-C64	251738	15.1942	0.023531	2.00229	1292.9	2	SA039-ALL	SA039-A73044B	184hTERT	270	deckard	SA039-A73044B	780610	G	NA
SA039-A73044B-R65-C44	351530	21.2174	0.023749	2.00046	1787.22	2	SA039-ALL	SA039-A73044B	184hTERT	337	deckard	SA039-A73044B	798786	G	NA
SA039-A73044B-R58-C27	107554	6.49167	0.012273	2.00725	1061.71	2	SA039-ALL	SA039-A73044B	184hTERT	196	deckard	SA039-A73044B	393674	G	NA
SA039-A73044B-R46-C61	264202	15.9465	0.034948	3.95537	1804.81	4	SA039-ALL	SA039-A73044B	184hTERT	400	deckard	SA039-A73044B	1166031	G	NA
SA039-A73044B-R46-C44	297575	17.9608	0.028807	1.99527	1244.03	2	SA039-ALL	SA039-A73044B	184hTERT	333	deckard	SA039-A73044B	1018693	G	NA
SA039-A73044B-R67-C28	258337	15.5925	0.026535	1.9981	1174.12	2	SA039-ALL	SA039-A73044B	184hTERT	309	deckard	SA039-A73044B	882986	G	NA
SA039-A73044B-R53-C58	445389	26.8825	0.035308	1.99955	1522.4	2	SA039-ALL	SA039-A73044B	184hTERT	486	deckard	SA039-A73044B	1184688	G	NA
SA039-A73044B-R48-C68	253765	15.3166	0.02955	1.9964	1034.79	2	SA039-ALL	SA039-A73044B	184hTERT	226	deckard	SA039-A73044B	1118238	G	NA
SA039-A73044B-R60-C67	217678	13.1385	0.023273	1.99898	1128.5	2	SA039-ALL	SA039-A73044B	184hTERT	294	deckard	SA039-A73044B	769447	G	NA
SA039-A73044B-R44-C13	474201	28.6215	0.047922	3.9661	2368.76	4	SA039-ALL	SA039-A73044B	184hTERT	346	deckard	SA039-A73044B	1646138	G	NA
SA039-A73044B-R50-C11	120120	7.25012	0.009501	3.74357	2856.68	4	SA039-ALL	SA039-A73044B	184hTERT	286	deckard	SA039-A73044B	295710	F	NA
SA039-A73044B-R51-C48	417706	25.2116	0.04279	3.57593	2106.92	4	SA039-ALL	SA039-A73044B	184hTERT	299	deckard	SA039-A73044B	1504270	F	NA
SA039-A73044B-R58-C17	245133	14.7956	0.019516	2.00226	1517.96	2	SA039-ALL	SA039-A73044B	184hTERT	184	deckard	SA039-A73044B	692824	G	NA
SA039-A73044B-R52-C08	61188	3.69314	0.006599	2.02294	1132.14	2	SA039-ALL	SA039-A73044B	184hTERT	404	deckard	SA039-A73044B	205482	G	NA
SA039-A73044B-R61-C42	240087	14.491	0.026493	1.99574	1091.62	2	SA039-ALL	SA039-A73044B	184hTERT	210	deckard	SA039-A73044B	932510	G	NA
SA039-A73044B-R55-C36	132275	7.98376	0.013125	2.98852	1817.88	3	SA039-ALL	SA039-A73044B	184hTERT	277	deckard	SA039-A73044B	422166	G	NA
SA039-A73044B-R62-C70	305863	18.4611	0.02303	2.15515	1727.59	2	SA039-ALL	SA039-A73044B	184hTERT	557	deckard	SA039-A73044B	757733	F	NA
SA039-A73044B-R62-C29	289687	17.4847	0.024326	1.98541	1427.05	2	SA039-ALL	SA039-A73044B	184hTERT	217	deckard	SA039-A73044B	802097	G	NA
SA039-A73044B-R46-C18	50100	3.0239	0.005791	2.02341	1056.57	2	SA039-ALL	SA039-A73044B	184hTERT	445	deckard	SA039-A73044B	183872	G	NA
SA039-A73044B-R39-C24	794397	47.9477	0.030477	1.99076	3131.95	2	SA039-ALL	SA039-A73044B	184hTERT	656	deckard	SA039-A73044B	1010193	G	NA
SA039-A73044B-R53-C69	191756	11.5739	0.023634	1.99868	978.781	2	SA039-ALL	SA039-A73044B	184hTERT	148	deckard	SA039-A73044B	834706	G	NA
SA039-A73044B-R55-C41	372541	22.4856	0.025244	2.00064	1782.03	2	SA039-ALL	SA039-A73044B	184hTERT	173	deckard	SA039-A73044B	886107	G	NA
SA039-A73044B-R69-C46	239462	14.4533	0.022739	1.99853	1270.3	2	SA039-ALL	SA039-A73044B	184hTERT	286	deckard	SA039-A73044B	783942	G	NA
SA039-A73044B-R69-C63	233299	14.0813	0.024747	1.98982	1132.23	2	SA039-ALL	SA039-A73044B	184hTERT	318	deckard	SA039-A73044B	844964	G	NA
SA039-A73044B-R55-C42	608530	36.7292	0.024697	1.99654	2969.25	2	SA039-ALL	SA039-A73044B	184hTERT	115	deckard	SA039-A73044B	872701	G	NA
SA039-A73044B-R56-C39	267458	16.143	0.023293	1.99516	1382.73	2	SA039-ALL	SA039-A73044B	184hTERT	454	deckard	SA039-A73044B	771220	G	NA
SA039-A73044B-R48-C66	548216	33.0888	0.038573	3.93683	3377.11	4	SA039-ALL	SA039-A73044B	184hTERT	245	deckard	SA039-A73044B	1292781	G	NA
SA039-A73044B-R52-C66	408816	24.675	0.034834	1.98795	1408.18	2	SA039-ALL	SA039-A73044B	184hTERT	277	deckard	SA039-A73044B	1164512	G	NA
SA039-A73044B-R65-C30	733280	44.2588	0.039053	2.25064	2550.65	2	SA039-ALL	SA039-A73044B	184hTERT	361	deckard	SA039-A73044B	1343417	B	NA
SA039-A73044B-R68-C66	188418	11.3724	0.015863	2.00258	1435.68	2	SA039-ALL	SA039-A73044B	184hTERT	177	deckard	SA039-A73044B	549949	G	NA
SA039-A73044B-R67-C26	322531	19.4671	0.029351	2.00204	1327.86	2	SA039-ALL	SA039-A73044B	184hTERT	323	deckard	SA039-A73044B	970458	G	NA
SA039-A73047D-R46-C44	781612	47.176	0.080248	1.98975	1169.73	2	SA039-ALL	SA039-A73047D	184hTERT	150	deckard	SA039-A73047D	3317745	G	NA
SA039-A73047D-R45-C31	910000	54.9252	0.105877	1.98688	1030.72	2	SA039-ALL	SA039-A73047D	184hTERT	306	deckard	SA039-A73047D	3663260	G	D
SA039-A73047D-R48-C49	2035827	122.877	0.108352	2.12967	2415.16	2	SA039-ALL	SA039-A73047D	184hTERT	344	deckard	SA039-A73047D	3802037	A	A
SA039-A73047D-R41-C13	1708572	103.125	0.097017	1.998	2123.79	2	SA039-ALL	SA039-A73047D	184hTERT	74	deckard	SA039-A73047D	4021211	A	A
SA039-A73047D-R43-C64	1173131	70.807	0.111025	1.99073	1269.6	2	SA039-ALL	SA039-A73047D	184hTERT	252	deckard	SA039-A73047D	3814982	G	D
SA039-A73047D-R50-C19	1023076	61.7501	0.118543	1.99882	1041.2	2	SA039-ALL	SA039-A73047D	184hTERT	175	deckard	SA039-A73047D	4580340	E	C
SA039-A73047D-R49-C11	1177100	71.0466	0.069996	1.99175	2021.64	2	SA039-ALL	SA039-A73047D	184hTERT	112	deckard	SA039-A73047D	2642910	G	D
SA039-A73047D-R65-C45	255922	15.4468	0.023537	2.03161	1333.3	2	SA039-ALL	SA039-A73047D	184hTERT	74	deckard	SA039-A73047D	765446	A	A
SA039-A73047D-R41-C12	999638	60.3355	0.124399	2.94741	1429.54	3	SA039-ALL	SA039-A73047D	184hTERT	241	deckard	SA039-A73047D	4846870	E	NA
SA039-A73047D-R63-C40	785440	47.407	0.059394	3.98431	3180.19	4	SA039-ALL	SA039-A73047D	184hTERT	106	deckard	SA039-A73047D	2011404	G	NA
SA039-A73047D-R64-C23	52554	3.17202	0.003609	2.04754	1799.62	2	SA039-ALL	SA039-A73047D	184hTERT	121	deckard	SA039-A73047D	134148	G	D
SA039-A73047D-R54-C68	792525	47.8347	0.088157	2.0025	1086.57	2	SA039-ALL	SA039-A73047D	184hTERT	113	deckard	SA039-A73047D	3113194	G	D
SA039-A73047D-R53-C15	834751	50.3833	0.086417	1.99037	1160.44	2	SA039-ALL	SA039-A73047D	184hTERT	232	deckard	SA039-A73047D	3495293	G	D
SA039-A73047D-R42-C49	1006890	60.7732	0.080124	2.006	1521.53	2	SA039-ALL	SA039-A73047D	184hTERT	215	deckard	SA039-A73047D	3072941	G	NA
SA039-A73047D-R60-C49	778160	46.9676	0.055046	1.99265	1700.22	2	SA039-ALL	SA039-A73047D	184hTERT	158	deckard	SA039-A73047D	1814495	G	D
SA039-A73047D-R70-C41	912723	55.0895	0.052115	2.00719	2121.75	2	SA039-ALL	SA039-A73047D	184hTERT	83	deckard	SA039-A73047D	1868534	A	A
SA039-A73047D-R57-C38	526030	31.7498	0.04696	1.99782	1350.73	2	SA039-ALL	SA039-A73047D	184hTERT	149	deckard	SA039-A73047D	1553603	G	D
SA039-A73047D-R51-C16	1883268	113.669	0.139015	3.90913	3196.4	4	SA039-ALL	SA039-A73047D	184hTERT	131	deckard	SA039-A73047D	5275892	0	NA
SA039-A73047D-R46-C30	687178	41.4762	0.048599	2.01304	1718	2	SA039-ALL	SA039-A73047D	184hTERT	193	deckard	SA039-A73047D	1835796	A	A
SA039-A73047D-R66-C25	230922	13.9378	0.019977	2.01502	1405.87	2	SA039-ALL	SA039-A73047D	184hTERT	132	deckard	SA039-A73047D	649021	G	D
SA039-A73047D-R67-C31	1028926	62.1032	0.062865	2.01261	1988.22	2	SA039-ALL	SA039-A73047D	184hTERT	107	deckard	SA039-A73047D	2215119	E	C
SA039-A73047D-R60-C15	909183	54.8758	0.06555	2.00864	1681.56	2	SA039-ALL	SA039-A73047D	184hTERT	70	deckard	SA039-A73047D	2502622	G	B
SA039-A73047D-R59-C15	570816	34.4529	0.086444	4.96443	1978.61	5	SA039-ALL	SA039-A73047D	184hTERT	123	deckard	SA039-A73047D	2949013	E	C
SA039-A73047D-R63-C62	497544	30.0304	0.042644	2.01468	1418.76	2	SA039-ALL	SA039-A73047D	184hTERT	198	deckard	SA039-A73047D	1442620	E	C
SA039-A73047D-R53-C34	1068394	64.4854	0.105196	3.81429	2338.17	4	SA039-ALL	SA039-A73047D	184hTERT	134	deckard	SA039-A73047D	3862149	A	NA
SA039-A73047D-R54-C33	753822	45.4987	0.065335	1.99249	1387.55	2	SA039-ALL	SA039-A73047D	184hTERT	642	deckard	SA039-A73047D	2173391	G	NA
SA039-A73047D-R58-C58	458256	27.6591	0.037189	2.07312	1541.87	2	SA039-ALL	SA039-A73047D	184hTERT	133	deckard	SA039-A73047D	1266454	E	C
SA039-A73047D-R47-C21	771096	46.5413	0.067836	1.99827	1370.98	2	SA039-ALL	SA039-A73047D	184hTERT	207	deckard	SA039-A73047D	2736147	E	C
SA039-A73047D-R58-C36	395509	23.8719	0.030249	2.00652	1583.51	2	SA039-ALL	SA039-A73047D	184hTERT	202	deckard	SA039-A73047D	1007458	A	A
SA039-A73047D-R59-C47	544979	32.8935	0.051062	2.95189	1901.57	3	SA039-ALL	SA039-A73047D	184hTERT	131	deckard	SA039-A73047D	1688410	E	NA
SA039-A73047D-R65-C62	325420	19.6415	0.032466	2.03293	1229.89	2	SA039-ALL	SA039-A73047D	184hTERT	81	deckard	SA039-A73047D	1113890	A	A
SA039-A73047D-R39-C21	603309	36.4141	0.067797	2.00463	1076.7	2	SA039-ALL	SA039-A73047D	184hTERT	157	deckard	SA039-A73047D	3149907	E	NA
SA039-A73047D-R62-C11	617680	37.2815	0.058002	1.99582	1282.84	2	SA039-ALL	SA039-A73047D	184hTERT	130	deckard	SA039-A73047D	2083006	G	D
SA039-A73047D-R43-C61	782135	47.2076	0.08	1.98971	1174.12	2	SA039-ALL	SA039-A73047D	184hTERT	188	deckard	SA039-A73047D	3155464	G	D
SA039-A73047D-R64-C39	928659	56.0514	0.060827	1.99512	1838.48	2	SA039-ALL	SA039-A73047D	184hTERT	172	deckard	SA039-A73047D	2196472	G	D
SA039-A73047D-R54-C09	874844	52.8032	0.080764	2.00699	1312.16	2	SA039-ALL	SA039-A73047D	184hTERT	206	deckard	SA039-A73047D	3526500	A	NA
SA039-A73047D-R64-C46	733657	44.2816	0.059715	1.98828	1474.4	2	SA039-ALL	SA039-A73047D	184hTERT	56	deckard	SA039-A73047D	2165598	A	A
SA039-A73047D-R70-C14	738400	44.5678	0.061434	2.00633	1455.51	2	SA039-ALL	SA039-A73047D	184hTERT	83	deckard	SA039-A73047D	2292522	E	C
SA039-A73047D-R68-C35	851176	51.3747	0.075083	2.00403	1371.23	2	SA039-ALL	SA039-A73047D	184hTERT	161	deckard	SA039-A73047D	2739069	A	A
SA039-A73047D-R63-C10	607395	36.6607	0.061043	2.05822	1236.11	2	SA039-ALL	SA039-A73047D	184hTERT	104	deckard	SA039-A73047D	2169204	A	A
SA039-A73047D-R63-C12	833342	50.2983	0.064258	1.98857	1556.56	2	SA039-ALL	SA039-A73047D	184hTERT	218	deckard	SA039-A73047D	2376510	G	D
SA039-A73047D-R57-C35	537278	32.4287	0.042823	2.00732	1520.09	2	SA039-ALL	SA039-A73047D	184hTERT	136	deckard	SA039-A73047D	1476123	E	C
SA039-A73047D-R54-C66	840471	50.7286	0.084033	1.97457	1192	2	SA039-ALL	SA039-A73047D	184hTERT	117	deckard	SA039-A73047D	3400528	E	C
SA039-A73047D-R55-C42	614647	37.0984	0.0595	2.01027	1253.41	2	SA039-ALL	SA039-A73047D	184hTERT	190	deckard	SA039-A73047D	2092877	E	C
SA039-A73047D-R46-C07	1545064	93.2559	0.145827	1.98728	1270.86	2	SA039-ALL	SA039-A73047D	184hTERT	255	deckard	SA039-A73047D	5382813	G	D
SA039-A73047D-R62-C18	815466	49.2193	0.077542	2.01642	1279.91	2	SA039-ALL	SA039-A73047D	184hTERT	211	deckard	SA039-A73047D	2642920	A	A
SA039-A73047D-R40-C26	854787	51.5926	0.087642	1.98627	1169.26	2	SA039-ALL	SA039-A73047D	184hTERT	286	deckard	SA039-A73047D	3770148	G	NA
SA039-A73047D-R61-C48	723286	43.6556	0.053943	1.99718	1616.3	2	SA039-ALL	SA039-A73047D	184hTERT	158	deckard	SA039-A73047D	1889281	G	D
SA039-A73047D-R57-C31	231089	13.9479	0.025475	2.10503	1152.53	2	SA039-ALL	SA039-A73047D	184hTERT	96	deckard	SA039-A73047D	965961	E	NA
SA039-A73047D-R69-C28	363870	21.9622	0.031954	2.01536	1385.17	2	SA039-ALL	SA039-A73047D	184hTERT	124	deckard	SA039-A73047D	1298147	A	A
SA039-A73047D-R44-C49	966799	58.3534	0.07157	2.00529	1634.98	2	SA039-ALL	SA039-A73047D	184hTERT	187	deckard	SA039-A73047D	2857622	A	NA
SA039-A73047D-R56-C19	710937	42.9102	0.075113	1.99075	1137.27	2	SA039-ALL	SA039-A73047D	184hTERT	178	deckard	SA039-A73047D	2830877	G	D
SA039-A73047D-R44-C63	1211214	73.1056	0.125759	2.00262	1164.15	2	SA039-ALL	SA039-A73047D	184hTERT	274	deckard	SA039-A73047D	4482868	E	C
SA039-A73047D-R57-C57	694435	41.9142	0.04921	2.00685	1709.31	2	SA039-ALL	SA039-A73047D	184hTERT	115	deckard	SA039-A73047D	1717227	A	A
SA039-A73047D-R42-C68	958278	57.8391	0.080751	2.01063	1440.14	2	SA039-ALL	SA039-A73047D	184hTERT	111	deckard	SA039-A73047D	3049624	0	D
SA039-A73047D-R56-C14	657407	39.6793	0.044091	1.99241	1793.06	2	SA039-ALL	SA039-A73047D	184hTERT	189	deckard	SA039-A73047D	1611987	G	D
SA039-A73047D-R45-C21	553282	33.3946	0.074805	3.8473	1717.52	4	SA039-ALL	SA039-A73047D	184hTERT	232	deckard	SA039-A73047D	2467592	A	NA
SA039-A73047D-R61-C30	819501	49.4629	0.087636	1.98525	1120.5	2	SA039-ALL	SA039-A73047D	184hTERT	215	deckard	SA039-A73047D	2990768	G	D
SA039-A73047D-R54-C54	981378	59.2333	0.083724	2.00761	1420.35	2	SA039-ALL	SA039-A73047D	184hTERT	159	deckard	SA039-A73047D	3179802	A	A
SA039-A73047D-R49-C22	53389	3.22242	0.004385	2.06399	1516.77	2	SA039-ALL	SA039-A73047D	184hTERT	196	deckard	SA039-A73047D	165838	A	A
SA039-A73047D-R47-C37	1136502	68.5962	0.113565	1.96378	1186.17	2	SA039-ALL	SA039-A73047D	184hTERT	221	deckard	SA039-A73047D	4085381	G	D
SA039-A73047D-R61-C53	176907	10.6776	0.008968	2.09183	2490.61	2	SA039-ALL	SA039-A73047D	184hTERT	89	deckard	SA039-A73047D	291946	A	A
SA039-A73047D-R54-C55	1074820	64.8732	0.114053	3.47157	1974.62	4	SA039-ALL	SA039-A73047D	184hTERT	282	deckard	SA039-A73047D	4090414	F	NA
SA039-A73047D-R54-C40	798553	48.1985	0.086386	2.00201	1117.01	2	SA039-ALL	SA039-A73047D	184hTERT	197	deckard	SA039-A73047D	3319528	A	A
SA039-A73047D-R54-C20	619515	37.3923	0.06978	1.99234	1067.61	2	SA039-ALL	SA039-A73047D	184hTERT	115	deckard	SA039-A73047D	2793128	A	NA
SA039-A73047D-R42-C55	838244	50.5942	0.083126	1.93999	1180.77	2	SA039-ALL	SA039-A73047D	184hTERT	153	deckard	SA039-A73047D	3144436	A	A
SA039-A73047D-R58-C14	705344	42.5727	0.059028	2.00845	1448.55	2	SA039-ALL	SA039-A73047D	184hTERT	83	deckard	SA039-A73047D	2203666	A	A
SA039-A73047D-R44-C48	1077834	65.0552	0.105701	2.00395	1233.36	2	SA039-ALL	SA039-A73047D	184hTERT	148	deckard	SA039-A73047D	3800611	A	A
SA039-A73047D-R53-C25	1420189	85.7188	0.157555	1.98602	1080.51	2	SA039-ALL	SA039-A73047D	184hTERT	235	deckard	SA039-A73047D	5978251	A	NA
SA039-A73047D-R43-C36	926006	55.8912	0.083188	2.00391	1346.36	2	SA039-ALL	SA039-A73047D	184hTERT	149	deckard	SA039-A73047D	2897695	A	A
SA039-A73047D-R69-C59	552170	33.3275	0.059408	2.01151	1128.44	2	SA039-ALL	SA039-A73047D	184hTERT	125	deckard	SA039-A73047D	2144422	A	A
SA039-A73047D-R51-C15	415533	25.0805	0.026251	2.18464	2087.23	2	SA039-ALL	SA039-A73047D	184hTERT	217	deckard	SA039-A73047D	926181	E	NA
SA039-A73047D-R42-C16	2076514	125.333	0.160756	3.9551	3083.58	4	SA039-ALL	SA039-A73047D	184hTERT	364	deckard	SA039-A73047D	5999256	E	NA
SA039-A73047D-R42-C43	914909	55.2215	0.090433	1.92832	1177.49	2	SA039-ALL	SA039-A73047D	184hTERT	203	deckard	SA039-A73047D	3842240	G	NA
SA039-A73047D-R40-C52	1251358	75.5286	0.10237	2.0039	1478.47	2	SA039-ALL	SA039-A73047D	184hTERT	333	deckard	SA039-A73047D	3578491	E	C
SA039-A73047D-R67-C58	330188	19.9293	0.031184	1.99896	1277.51	2	SA039-ALL	SA039-A73047D	184hTERT	136	deckard	SA039-A73047D	1054498	G	D
SA039-A73047D-R54-C23	351256	21.2009	0.042636	2.0022	995.599	2	SA039-ALL	SA039-A73047D	184hTERT	58	deckard	SA039-A73047D	1506253	A	A
SA039-A73047D-R59-C58	546353	32.9764	0.041784	1.9989	1577.56	2	SA039-ALL	SA039-A73047D	184hTERT	146	deckard	SA039-A73047D	1462805	G	D
SA039-A73047D-R57-C48	505603	30.5168	0.052947	2.0109	1159.01	2	SA039-ALL	SA039-A73047D	184hTERT	90	deckard	SA039-A73047D	1899117	A	A
SA039-A73047D-R55-C57	564224	34.055	0.06015	2.01627	1141.55	2	SA039-ALL	SA039-A73047D	184hTERT	169	deckard	SA039-A73047D	2024010	E	C
SA039-A73047D-R64-C45	269780	16.2832	0.031136	1.98233	1036.7	2	SA039-ALL	SA039-A73047D	184hTERT	108	deckard	SA039-A73047D	996147	F	NA
SA039-A73047D-R70-C12	152551	9.20757	0.015527	2.0375	1208.24	2	SA039-ALL	SA039-A73047D	184hTERT	143	deckard	SA039-A73047D	509894	A	A
SA039-A73047D-R58-C70	156324	9.4353	0.014307	2.02282	1334.03	2	SA039-ALL	SA039-A73047D	184hTERT	215	deckard	SA039-A73047D	466126	E	C
SA039-A73047D-R68-C33	598195	36.1054	0.03895	2.1511	1994.01	2	SA039-ALL	SA039-A73047D	184hTERT	126	deckard	SA039-A73047D	1294587	G	NA
SA039-A73047D-R49-C20	1274157	76.9047	0.13088	3.88244	2281.31	4	SA039-ALL	SA039-A73047D	184hTERT	328	deckard	SA039-A73047D	4825654	0	D
SA039-A73047D-R70-C57	629164	37.9746	0.049744	2.00954	1534.09	2	SA039-ALL	SA039-A73047D	184hTERT	94	deckard	SA039-A73047D	1821919	A	A
SA039-A73047D-R46-C60	996566	60.15	0.079108	2.00458	1524.19	2	SA039-ALL	SA039-A73047D	184hTERT	99	deckard	SA039-A73047D	3283973	A	NA
SA039-A73047D-R44-C14	567486	34.2519	0.071736	1.99486	952.49	2	SA039-ALL	SA039-A73047D	184hTERT	130	deckard	SA039-A73047D	2708520	E	NA
SA039-A73047D-R39-C43	1281974	77.3765	0.0931	2.00524	1666.58	2	SA039-ALL	SA039-A73047D	184hTERT	167	deckard	SA039-A73047D	3980257	A	NA
SA039-A73047D-R64-C55	569544	34.3761	0.059793	2.02381	1163.53	2	SA039-ALL	SA039-A73047D	184hTERT	108	deckard	SA039-A73047D	2038378	A	A
SA039-A73047D-R56-C20	712250	42.9895	0.065959	2.00879	1309.25	2	SA039-ALL	SA039-A73047D	184hTERT	122	deckard	SA039-A73047D	2476630	A	A
SA039-A73047D-R66-C39	413966	24.9859	0.026616	2.03236	1907.89	2	SA039-ALL	SA039-A73047D	184hTERT	163	deckard	SA039-A73047D	861207	G	D
SA039-A73047D-R54-C50	695426	41.974	0.055808	1.99116	1497.58	2	SA039-ALL	SA039-A73047D	184hTERT	205	deckard	SA039-A73047D	2030047	G	D
SA039-A73047D-R44-C22	513654	31.0028	0.056471	2.00301	1099.66	2	SA039-ALL	SA039-A73047D	184hTERT	189	deckard	SA039-A73047D	2214709	A	NA
SA039-A73047D-R46-C63	855818	51.6549	0.088829	1.9922	1158.48	2	SA039-ALL	SA039-A73047D	184hTERT	204	deckard	SA039-A73047D	3685537	G	NA
SA039-A73047D-R59-C27	720945	43.5143	0.087045	1.99305	996.336	2	SA039-ALL	SA039-A73047D	184hTERT	128	deckard	SA039-A73047D	2950854	G	D
SA039-A73047D-R46-C13	1461371	88.2044	0.098712	1.98595	1774.55	2	SA039-ALL	SA039-A73047D	184hTERT	211	deckard	SA039-A73047D	3997463	G	D
SA039-A73047D-R60-C14	626946	37.8408	0.06389	2.00733	1188.9	2	SA039-ALL	SA039-A73047D	184hTERT	194	deckard	SA039-A73047D	2474010	E	NA
SA039-A73047D-R57-C52	385693	23.2794	0.042507	2.008	1099.7	2	SA039-ALL	SA039-A73047D	184hTERT	137	deckard	SA039-A73047D	1479015	E	C
SA039-A73047D-R59-C51	707796	42.7207	0.059639	1.99485	1428.95	2	SA039-ALL	SA039-A73047D	184hTERT	159	deckard	SA039-A73047D	2130309	G	D
SA039-A73047D-R59-C41	655421	39.5595	0.058001	2.02596	1381.8	2	SA039-ALL	SA039-A73047D	184hTERT	89	deckard	SA039-A73047D	2003184	A	A
SA039-A73047D-R51-C19	1099928	66.3887	0.106057	3.9141	2450.12	4	SA039-ALL	SA039-A73047D	184hTERT	154	deckard	SA039-A73047D	3817954	A	NA
SA039-A73047D-R40-C67	380867	22.9881	0.050624	2.04404	928.188	2	SA039-ALL	SA039-A73047D	184hTERT	82	deckard	SA039-A73047D	2122913	E	NA
SA039-A73047D-R48-C15	731569	44.1555	0.066974	1.98604	1309.38	2	SA039-ALL	SA039-A73047D	184hTERT	175	deckard	SA039-A73047D	2760998	G	NA
SA039-A73047D-R62-C54	539361	32.5544	0.047432	2.00678	1377.33	2	SA039-ALL	SA039-A73047D	184hTERT	96	deckard	SA039-A73047D	1621019	E	C
SA039-A73047D-R63-C42	671780	40.5468	0.059148	2.0156	1381.72	2	SA039-ALL	SA039-A73047D	184hTERT	92	deckard	SA039-A73047D	2157378	A	A
SA039-A73047D-R63-C13	1175676	70.9606	0.085488	1.98863	1650.69	2	SA039-ALL	SA039-A73047D	184hTERT	216	deckard	SA039-A73047D	3256965	G	D
SA039-A73047D-R43-C14	877135	52.9415	0.073726	2.00065	1436.64	2	SA039-ALL	SA039-A73047D	184hTERT	170	deckard	SA039-A73047D	3123856	A	NA
SA039-A73047D-R70-C63	686371	41.4275	0.060729	2.00777	1369.64	2	SA039-ALL	SA039-A73047D	184hTERT	161	deckard	SA039-A73047D	2184406	E	C
SA039-A73047D-R62-C56	678148	40.9312	0.056913	2.01447	1448.78	2	SA039-ALL	SA039-A73047D	184hTERT	52	deckard	SA039-A73047D	2020311	A	A
SA039-A73047D-R54-C59	1043841	63.0034	0.105519	2.00331	1196.14	2	SA039-ALL	SA039-A73047D	184hTERT	261	deckard	SA039-A73047D	3721233	E	C
SA039-A73047D-R52-C15	711342	42.9347	0.042516	1.99564	2015.29	2	SA039-ALL	SA039-A73047D	184hTERT	173	deckard	SA039-A73047D	1621272	G	D
SA039-A73047D-R58-C50	1129313	68.1623	0.038774	3.30921	5817.39	3	SA039-ALL	SA039-A73047D	184hTERT	194	deckard	SA039-A73047D	1252572	A	A
SA039-A73047D-R55-C38	465897	28.1203	0.038414	1.99825	1462.79	2	SA039-ALL	SA039-A73047D	184hTERT	193	deckard	SA039-A73047D	1295447	G	D
SA039-A73047D-R45-C43	1221308	73.7149	0.122324	1.99803	1204.05	2	SA039-ALL	SA039-A73047D	184hTERT	218	deckard	SA039-A73047D	4313051	E	C
SA039-A73047D-R69-C62	580935	35.0637	0.048249	2.02976	1475.07	2	SA039-ALL	SA039-A73047D	184hTERT	97	deckard	SA039-A73047D	1671032	A	A
SA039-A73047D-R45-C16	1062822	64.1491	0.062949	2.00232	2040.49	2	SA039-ALL	SA039-A73047D	184hTERT	129	deckard	SA039-A73047D	2503720	A	NA
SA039-A73047D-R54-C22	1190508	71.8559	0.110634	3.97373	2580.9	4	SA039-ALL	SA039-A73047D	184hTERT	369	deckard	SA039-A73047D	3936718	E	C
SA039-A73047D-R42-C66	639044	38.571	0.085976	2.00738	900.561	2	SA039-ALL	SA039-A73047D	184hTERT	94	deckard	SA039-A73047D	3527719	A	NA
SA039-A73047D-R56-C53	138402	8.35357	0.013937	2.05551	1232.03	2	SA039-ALL	SA039-A73047D	184hTERT	51	deckard	SA039-A73047D	448656	A	A
SA039-A73047D-R57-C28	816727	49.2954	0.075592	1.9913	1298.58	2	SA039-ALL	SA039-A73047D	184hTERT	195	deckard	SA039-A73047D	2871077	G	D
SA039-A73047D-R47-C65	314198	18.9641	0.028215	2.00104	1344.96	2	SA039-ALL	SA039-A73047D	184hTERT	242	deckard	SA039-A73047D	1050696	G	D
SA039-A73047D-R48-C34	1355174	81.7947	0.117139	2.00509	1400.1	2	SA039-ALL	SA039-A73047D	184hTERT	226	deckard	SA039-A73047D	4370520	A	A
SA039-A73047D-R39-C15	750241	45.2825	0.075352	2.00385	1204.2	2	SA039-ALL	SA039-A73047D	184hTERT	78	deckard	SA039-A73047D	3328791	A	NA
SA039-A73047D-R44-C31	854779	51.5922	0.073061	1.98669	1402.9	2	SA039-ALL	SA039-A73047D	184hTERT	144	deckard	SA039-A73047D	2868417	G	A
SA039-A73047D-R69-C63	729188	44.0118	0.06357	2.00714	1389.62	2	SA039-ALL	SA039-A73047D	184hTERT	132	deckard	SA039-A73047D	2369057	A	A
SA039-A73047D-R50-C15	1036647	62.5692	0.083668	2.00007	1495.7	2	SA039-ALL	SA039-A73047D	184hTERT	87	deckard	SA039-A73047D	3370417	A	NA
SA039-A73047D-R44-C10	135626	8.18602	0.006515	2.0289	2549.29	2	SA039-ALL	SA039-A73047D	184hTERT	615	deckard	SA039-A73047D	341968	E	NA
SA039-A73047D-R63-C18	673638	40.659	0.065703	2.00511	1240.82	2	SA039-ALL	SA039-A73047D	184hTERT	90	deckard	SA039-A73047D	2422664	A	A
SA039-A73047D-R51-C29	1767964	106.71	0.141698	1.9885	1497.49	2	SA039-ALL	SA039-A73047D	184hTERT	284	deckard	SA039-A73047D	5232982	G	D
SA039-A73047D-R54-C31	1054397	63.6406	0.134213	3.55291	1684.7	4	SA039-ALL	SA039-A73047D	184hTERT	251	deckard	SA039-A73047D	4848940	F	NA
SA039-A73047D-R69-C29	893801	53.9474	0.074884	1.99912	1440.19	2	SA039-ALL	SA039-A73047D	184hTERT	185	deckard	SA039-A73047D	2554829	G	A
SA039-A73047D-R58-C21	673729	40.6645	0.062216	2.00573	1310.95	2	SA039-ALL	SA039-A73047D	184hTERT	168	deckard	SA039-A73047D	2203892	A	A
SA039-A73047D-R41-C42	1199270	72.3847	0.104226	3.64325	2530.23	4	SA039-ALL	SA039-A73047D	184hTERT	222	deckard	SA039-A73047D	3591083	E	C
SA039-A73047D-R68-C58	698729	42.1734	0.051545	2.00546	1640.84	2	SA039-ALL	SA039-A73047D	184hTERT	121	deckard	SA039-A73047D	1777412	A	A
SA039-A73047D-R43-C53	486263	29.3495	0.038848	2.00289	1513.17	2	SA039-ALL	SA039-A73047D	184hTERT	192	deckard	SA039-A73047D	1282892	G	D
SA039-A73047D-R45-C49	697262	42.0849	0.07166	1.9917	1169.7	2	SA039-ALL	SA039-A73047D	184hTERT	76	deckard	SA039-A73047D	2801875	G	D
SA039-A73047D-R60-C47	740434	44.6906	0.055224	2.00848	1625.38	2	SA039-ALL	SA039-A73047D	184hTERT	111	deckard	SA039-A73047D	1946200	A	A
SA039-A73047D-R62-C30	782401	47.2236	0.072798	1.9995	1297.06	2	SA039-ALL	SA039-A73047D	184hTERT	112	deckard	SA039-A73047D	2479773	G	D
SA039-A73047D-R64-C43	779681	47.0595	0.077885	2.01032	1214.67	2	SA039-ALL	SA039-A73047D	184hTERT	79	deckard	SA039-A73047D	2814275	A	A
SA039-A73047D-R64-C57	408181	24.6367	0.049384	1.99471	995.123	2	SA039-ALL	SA039-A73047D	184hTERT	92	deckard	SA039-A73047D	1767679	G	D
SA039-A73047D-R60-C17	902470	54.4707	0.079518	1.99099	1363.85	2	SA039-ALL	SA039-A73047D	184hTERT	147	deckard	SA039-A73047D	3026155	G	NA
SA039-A73047D-R66-C18	231452	13.9698	0.025514	2.01896	1105.45	2	SA039-ALL	SA039-A73047D	184hTERT	177	deckard	SA039-A73047D	862485	A	A
SA039-A73047D-R44-C59	862083	52.033	0.112445	3.594	1663.09	4	SA039-ALL	SA039-A73047D	184hTERT	143	deckard	SA039-A73047D	3936678	F	NA
SA039-A73047D-R45-C65	758899	45.8051	0.076857	1.99584	1189.48	2	SA039-ALL	SA039-A73047D	184hTERT	272	deckard	SA039-A73047D	2574997	G	D
SA039-A73047D-R41-C58	968098	58.4318	0.119221	1.992	976.307	2	SA039-ALL	SA039-A73047D	184hTERT	243	deckard	SA039-A73047D	4181392	G	D
SA039-A73047D-R64-C36	460904	27.8189	0.033793	1.99434	1641.77	2	SA039-ALL	SA039-A73047D	184hTERT	189	deckard	SA039-A73047D	1234909	G	D
SA039-A73047D-R43-C25	1060999	64.0391	0.07019	1.98631	1812.24	2	SA039-ALL	SA039-A73047D	184hTERT	256	deckard	SA039-A73047D	2781164	G	NA
SA039-A73047D-R40-C33	446305	26.9378	0.042656	2.00822	1268.22	2	SA039-ALL	SA039-A73047D	184hTERT	204	deckard	SA039-A73047D	1540983	A	A
SA039-A73047D-R56-C57	558339	33.6998	0.055818	2.0083	1212.5	2	SA039-ALL	SA039-A73047D	184hTERT	83	deckard	SA039-A73047D	1945004	A	A
SA039-A73047D-R55-C39	555146	33.5071	0.059599	1.97095	1108.09	2	SA039-ALL	SA039-A73047D	184hTERT	132	deckard	SA039-A73047D	1990288	E	C
SA039-A73047D-R48-C32	1392438	84.0438	0.086379	2.48333	2416.2	2	SA039-ALL	SA039-A73047D	184hTERT	209	deckard	SA039-A73047D	3261909	B	NA
SA039-A73047D-R44-C20	970105	58.5529	0.089482	2.69499	1763.48	2	SA039-ALL	SA039-A73047D	184hTERT	138	deckard	SA039-A73047D	3342227	B	NA
SA039-A73047D-R57-C26	485844	29.3242	0.067327	1.9944	868.66	2	SA039-ALL	SA039-A73047D	184hTERT	70	deckard	SA039-A73047D	2518596	E	C
SA039-A73047D-R50-C21	946784	57.1453	0.083211	2.00638	1377.89	2	SA039-ALL	SA039-A73047D	184hTERT	164	deckard	SA039-A73047D	2982419	A	A
SA039-A73047D-R48-C63	853570	51.5192	0.112888	2.01185	918.155	2	SA039-ALL	SA039-A73047D	184hTERT	122	deckard	SA039-A73047D	3959117	A	A
SA039-A73047D-R69-C23	579695	34.9888	0.046628	2.01605	1512.81	2	SA039-ALL	SA039-A73047D	184hTERT	119	deckard	SA039-A73047D	1748309	A	A
SA039-A73047D-R60-C53	82942	5.00616	0.006339	2.19464	1733.2	2	SA039-ALL	SA039-A73047D	184hTERT	175	deckard	SA039-A73047D	203410	E	C
SA039-A73047D-R53-C10	1137957	68.684	0.082551	1.9868	1653.06	2	SA039-ALL	SA039-A73047D	184hTERT	236	deckard	SA039-A73047D	3097476	G	D
SA039-A73047D-R60-C61	1372118	82.8174	0.053822	3.14971	4846.54	3	SA039-ALL	SA039-A73047D	184hTERT	252	deckard	SA039-A73047D	1769856	G	D
SA039-A73047D-R68-C31	828257	49.9914	0.072755	2.00468	1377.45	2	SA039-ALL	SA039-A73047D	184hTERT	90	deckard	SA039-A73047D	2668138	E	C
SA039-A73047D-R63-C57	468400	28.2714	0.057925	1.99908	975.687	2	SA039-ALL	SA039-A73047D	184hTERT	141	deckard	SA039-A73047D	1965174	G	D
SA039-A73047D-R39-C53	624155	37.6723	0.035284	2.00138	2136.85	2	SA039-ALL	SA039-A73047D	184hTERT	184	deckard	SA039-A73047D	1169353	G	A
SA039-A73047D-R45-C51	917684	55.3889	0.091816	2.46199	1485.22	2	SA039-ALL	SA039-A73047D	184hTERT	68	deckard	SA039-A73047D	3458401	B	NA
SA039-A73047D-R59-C65	309438	18.6768	0.035456	4.0628	2140.13	4	SA039-ALL	SA039-A73047D	184hTERT	254	deckard	SA039-A73047D	1150150	E	NA
SA039-A73047D-R63-C37	475863	28.7218	0.042633	2.01233	1355.7	2	SA039-ALL	SA039-A73047D	184hTERT	131	deckard	SA039-A73047D	1414436	E	C
SA039-A73047D-R47-C48	863300	52.1065	0.072896	1.9891	1421.82	2	SA039-ALL	SA039-A73047D	184hTERT	270	deckard	SA039-A73047D	2895073	G	D
SA039-A73047D-R45-C57	1028533	62.0795	0.074912	2.0068	1663.04	2	SA039-ALL	SA039-A73047D	184hTERT	213	deckard	SA039-A73047D	3065279	A	NA
SA039-A73047D-R59-C62	257720	15.5553	0.025337	2.0312	1247.02	2	SA039-ALL	SA039-A73047D	184hTERT	137	deckard	SA039-A73047D	822126	A	A
SA039-A73047D-R58-C66	571645	34.503	0.018135	3.02441	5754.13	3	SA039-ALL	SA039-A73047D	184hTERT	478	deckard	SA039-A73047D	563729	A	NA
SA039-A73047D-R43-C46	1188997	71.7647	0.106819	2.01112	1351.14	2	SA039-ALL	SA039-A73047D	184hTERT	165	deckard	SA039-A73047D	3633683	A	A
SA039-A73047D-R56-C13	585162	35.3188	0.059173	2.00535	1196.94	2	SA039-ALL	SA039-A73047D	184hTERT	275	deckard	SA039-A73047D	2197836	E	C
SA039-A73047D-R51-C22	1024435	61.8321	0.11262	1.98792	1091.43	2	SA039-ALL	SA039-A73047D	184hTERT	258	deckard	SA039-A73047D	4034983	G	D
SA039-A73047D-R66-C36	185263	11.182	0.016529	2.07417	1403.19	2	SA039-ALL	SA039-A73047D	184hTERT	83	deckard	SA039-A73047D	514103	E	C
SA039-A73047D-R65-C58	496638	29.9757	0.045173	2.0167	1338.24	2	SA039-ALL	SA039-A73047D	184hTERT	204	deckard	SA039-A73047D	1509655	E	C
SA039-A73047D-R43-C22	823036	49.6762	0.073876	1.97969	1331.2	2	SA039-ALL	SA039-A73047D	184hTERT	174	deckard	SA039-A73047D	2974392	G	NA
SA039-A73047D-R43-C59	874930	52.8084	0.076973	1.99275	1367.16	2	SA039-ALL	SA039-A73047D	184hTERT	228	deckard	SA039-A73047D	3008845	G	D
SA039-A73047D-R41-C61	1175305	70.9383	0.097516	1.99473	1451.07	2	SA039-ALL	SA039-A73047D	184hTERT	322	deckard	SA039-A73047D	3320102	G	D
SA039-A73047D-R64-C44	718638	43.3751	0.056307	2.01102	1549.15	2	SA039-ALL	SA039-A73047D	184hTERT	92	deckard	SA039-A73047D	2036622	A	A
SA039-A73047D-R63-C39	641565	38.7231	0.053647	2.00756	1449.08	2	SA039-ALL	SA039-A73047D	184hTERT	58	deckard	SA039-A73047D	1890621	A	A
SA039-A73047D-R69-C42	850237	51.318	0.069263	2.06456	1529.67	2	SA039-ALL	SA039-A73047D	184hTERT	93	deckard	SA039-A73047D	2585093	A	A
SA039-A73047D-R45-C45	723097	43.6442	0.059242	1.99342	1468.58	2	SA039-ALL	SA039-A73047D	184hTERT	121	deckard	SA039-A73047D	2100048	G	D
SA039-A73047D-R62-C41	617157	37.2499	0.051624	1.99904	1442.43	2	SA039-ALL	SA039-A73047D	184hTERT	170	deckard	SA039-A73047D	1832214	G	D
SA039-A73047D-R56-C52	577687	34.8676	0.042509	1.99985	1640.36	2	SA039-ALL	SA039-A73047D	184hTERT	221	deckard	SA039-A73047D	1432284	G	D
SA039-A73047D-R42-C28	1197873	72.3004	0.120733	1.99192	1192.85	2	SA039-ALL	SA039-A73047D	184hTERT	314	deckard	SA039-A73047D	4651653	G	NA
SA039-A73047D-R47-C51	767315	46.3131	0.07362	2.00193	1259.38	2	SA039-ALL	SA039-A73047D	184hTERT	293	deckard	SA039-A73047D	2754193	E	C
SA039-A73047D-R48-C26	903898	54.5569	0.084218	1.99111	1289.85	2	SA039-ALL	SA039-A73047D	184hTERT	198	deckard	SA039-A73047D	3822153	E	NA
SA039-A73047D-R54-C29	537219	32.4251	0.071764	2.00029	903.79	2	SA039-ALL	SA039-A73047D	184hTERT	78	deckard	SA039-A73047D	2853860	E	C
SA039-A73047D-R44-C51	907676	54.7849	0.082896	2.00177	1322.94	2	SA039-ALL	SA039-A73047D	184hTERT	97	deckard	SA039-A73047D	3353153	A	A
SA039-A73047D-R40-C49	805541	48.6203	0.078726	1.98114	1223.53	2	SA039-ALL	SA039-A73047D	184hTERT	209	deckard	SA039-A73047D	3247540	G	NA
SA039-A73047D-R45-C29	748269	45.1635	0.095062	3.5357	1679.8	4	SA039-ALL	SA039-A73047D	184hTERT	189	deckard	SA039-A73047D	3254740	F	NA
SA039-A73047D-R47-C14	1313522	79.2807	0.159664	3.98885	1980.65	4	SA039-ALL	SA039-A73047D	184hTERT	370	deckard	SA039-A73047D	5775882	E	NA
SA039-A73047D-R49-C33	367005	22.1514	0.036626	2.01079	1216.13	2	SA039-ALL	SA039-A73047D	184hTERT	185	deckard	SA039-A73047D	1297696	E	C
SA039-A73047D-R55-C59	629611	38.0016	0.057455	2.00892	1328.73	2	SA039-ALL	SA039-A73047D	184hTERT	72	deckard	SA039-A73047D	2004981	A	A
SA039-A73047D-R40-C44	965069	58.249	0.079604	2.00821	1469.47	2	SA039-ALL	SA039-A73047D	184hTERT	269	deckard	SA039-A73047D	3288873	A	NA
SA039-A73047D-R65-C14	670264	40.4553	0.072803	2.00407	1113.63	2	SA039-ALL	SA039-A73047D	184hTERT	88	deckard	SA039-A73047D	2773585	A	A
SA039-A73047D-R56-C48	509712	30.7648	0.051843	2.00726	1191.15	2	SA039-ALL	SA039-A73047D	184hTERT	99	deckard	SA039-A73047D	1824450	E	C
SA039-A73047D-R53-C18	748784	45.1946	0.073112	1.99974	1236.15	2	SA039-ALL	SA039-A73047D	184hTERT	68	deckard	SA039-A73047D	3061923	E	NA
SA039-A73047D-R58-C57	517878	31.2577	0.038652	2.0132	1628.07	2	SA039-ALL	SA039-A73047D	184hTERT	141	deckard	SA039-A73047D	1327833	A	A
SA039-A73047D-R46-C64	697328	42.0888	0.088108	2.00296	956.806	2	SA039-ALL	SA039-A73047D	184hTERT	67	deckard	SA039-A73047D	3537773	E	NA
SA039-A73047D-R40-C25	1204848	72.7214	0.125563	1.99931	1157.93	2	SA039-ALL	SA039-A73047D	184hTERT	207	deckard	SA039-A73047D	4862387	A	NA
SA039-A73047D-R66-C49	216810	13.0861	0.021746	2.00831	1208.54	2	SA039-ALL	SA039-A73047D	184hTERT	165	deckard	SA039-A73047D	708115	G	D
SA039-A73047D-R47-C12	1036363	62.5521	0.123324	3.80624	1930.59	4	SA039-ALL	SA039-A73047D	184hTERT	165	deckard	SA039-A73047D	4795236	A	NA
SA039-A73047D-R47-C36	260819	15.7423	0.035804	1.99822	878.579	2	SA039-ALL	SA039-A73047D	184hTERT	118	deckard	SA039-A73047D	1601976	A	NA
SA039-A73047D-R54-C62	907332	54.7641	0.061267	4.66833	4172.84	4	SA039-ALL	SA039-A73047D	184hTERT	265	deckard	SA039-A73047D	2070366	G	D
SA039-A73047D-R57-C18	299023	18.0482	0.027205	1.99953	1326.52	2	SA039-ALL	SA039-A73047D	184hTERT	116	deckard	SA039-A73047D	932982	G	D
SA039-A73047D-R46-C24	1177641	71.0792	0.084491	1.9914	1675.29	2	SA039-ALL	SA039-A73047D	184hTERT	96	deckard	SA039-A73047D	3660787	A	NA
SA039-A73047D-R63-C24	1114831	67.2882	0.097542	2.01107	1387.31	2	SA039-ALL	SA039-A73047D	184hTERT	120	deckard	SA039-A73047D	3454077	A	A
SA039-A73047D-R47-C32	667944	40.3153	0.069737	1.98924	1149.99	2	SA039-ALL	SA039-A73047D	184hTERT	202	deckard	SA039-A73047D	3138248	G	NA
SA039-A73047D-R40-C17	1183168	71.4128	0.088586	1.96889	1587.21	2	SA039-ALL	SA039-A73047D	184hTERT	187	deckard	SA039-A73047D	4025260	E	NA
SA039-A73047D-R65-C49	369552	22.3052	0.048093	2.01036	932.387	2	SA039-ALL	SA039-A73047D	184hTERT	183	deckard	SA039-A73047D	1673373	E	C
SA039-A73047D-R39-C12	767148	46.303	0.067189	2.00287	1380.27	2	SA039-ALL	SA039-A73047D	184hTERT	179	deckard	SA039-A73047D	2977381	A	NA
SA039-A73047D-R68-C63	602750	36.3804	0.043034	2.01454	1703.07	2	SA039-ALL	SA039-A73047D	184hTERT	101	deckard	SA039-A73047D	1513206	E	C
SA039-A73047D-R63-C16	894754	54.0049	0.073097	2.01082	1485.62	2	SA039-ALL	SA039-A73047D	184hTERT	127	deckard	SA039-A73047D	2813701	A	A
SA039-A73047D-R49-C23	396987	23.9611	0.031652	2.00097	1514.77	2	SA039-ALL	SA039-A73047D	184hTERT	163	deckard	SA039-A73047D	1146558	G	D
SA039-A73047D-R62-C60	630979	38.0842	0.045595	2.01589	1683.82	2	SA039-ALL	SA039-A73047D	184hTERT	184	deckard	SA039-A73047D	1487757	A	A
SA039-A73047D-R67-C66	364079	21.9748	0.028459	2.00806	1550.54	2	SA039-ALL	SA039-A73047D	184hTERT	73	deckard	SA039-A73047D	996029	G	D
SA039-A73047D-R69-C17	491042	29.638	0.060058	1.98662	980.377	2	SA039-ALL	SA039-A73047D	184hTERT	85	deckard	SA039-A73047D	2310615	E	C
SA039-A73047D-R50-C32	755098	45.5757	0.066824	1.99073	1357.73	2	SA039-ALL	SA039-A73047D	184hTERT	235	deckard	SA039-A73047D	2452105	G	D
SA039-A73047D-R58-C17	528316	31.8877	0.055562	2.005	1150.7	2	SA039-ALL	SA039-A73047D	184hTERT	189	deckard	SA039-A73047D	1990476	E	C
SA039-A73047D-R70-C13	849555	51.2769	0.077329	2.006	1330.18	2	SA039-ALL	SA039-A73047D	184hTERT	96	deckard	SA039-A73047D	2886936	E	C
SA039-A73047D-R40-C64	806564	48.682	0.077392	1.99281	1253.54	2	SA039-ALL	SA039-A73047D	184hTERT	195	deckard	SA039-A73047D	2881356	G	D
SA039-A73047D-R43-C33	521293	31.4638	0.06491	2.00557	972.16	2	SA039-ALL	SA039-A73047D	184hTERT	140	deckard	SA039-A73047D	2284888	E	C
SA039-A73047D-R62-C59	1147795	69.2778	0.057146	2.03856	2471.33	2	SA039-ALL	SA039-A73047D	184hTERT	58	deckard	SA039-A73047D	1891922	E	B
SA039-A73047D-R53-C14	540060	32.5966	0.064231	1.99027	1010.04	2	SA039-ALL	SA039-A73047D	184hTERT	92	deckard	SA039-A73047D	2913165	G	NA
SA039-A73047D-R62-C55	583611	35.2252	0.053717	1.99561	1308.63	2	SA039-ALL	SA039-A73047D	184hTERT	163	deckard	SA039-A73047D	1878825	G	D
SA039-A73047D-R48-C22	826468	49.8834	0.068282	2.00297	1463.27	2	SA039-ALL	SA039-A73047D	184hTERT	233	deckard	SA039-A73047D	2780407	G	NA
SA039-A73047D-R44-C47	1264726	76.3355	0.117133	1.98694	1294.89	2	SA039-ALL	SA039-A73047D	184hTERT	178	deckard	SA039-A73047D	4211818	G	D
SA039-A73047D-R39-C29	721454	43.545	0.059689	1.99189	1453.15	2	SA039-ALL	SA039-A73047D	184hTERT	186	deckard	SA039-A73047D	2872200	G	NA
SA039-A73047D-R43-C30	2224905	134.289	0.102818	3.80542	4970.21	4	SA039-ALL	SA039-A73047D	184hTERT	715	deckard	SA039-A73047D	3312838	A	NA
SA039-A73047D-R52-C13	244305	14.7456	0.020442	2.03054	1464.71	2	SA039-ALL	SA039-A73047D	184hTERT	200	deckard	SA039-A73047D	763063	E	C
SA039-A73047D-R62-C21	806771	48.6945	0.075011	2.00156	1299.34	2	SA039-ALL	SA039-A73047D	184hTERT	127	deckard	SA039-A73047D	2890700	G	D
SA039-A73047D-R70-C58	456023	27.5243	0.030267	2.00458	1822.93	2	SA039-ALL	SA039-A73047D	184hTERT	107	deckard	SA039-A73047D	1048921	G	D
SA039-A73047D-R65-C24	751196	45.3402	0.060862	2.00937	1496.92	2	SA039-ALL	SA039-A73047D	184hTERT	92	deckard	SA039-A73047D	2146428	A	A
SA039-A73047D-R63-C23	919450	55.4955	0.055821	1.9772	1965.68	2	SA039-ALL	SA039-A73047D	184hTERT	122	deckard	SA039-A73047D	2038335	G	D
SA039-A73047D-R60-C29	816153	49.2608	0.063291	1.99007	1548.92	2	SA039-ALL	SA039-A73047D	184hTERT	115	deckard	SA039-A73047D	2331052	G	D
SA039-A73047D-R67-C65	418370	25.2517	0.023002	2.02621	2224.39	2	SA039-ALL	SA039-A73047D	184hTERT	131	deckard	SA039-A73047D	767423	A	A
SA039-A73047D-R46-C25	974528	58.8199	0.072235	1.98225	1614.12	2	SA039-ALL	SA039-A73047D	184hTERT	289	deckard	SA039-A73047D	3170167	G	NA
SA039-A73047D-R47-C59	880727	53.1583	0.081943	2.00396	1300.02	2	SA039-ALL	SA039-A73047D	184hTERT	182	deckard	SA039-A73047D	3230154	E	C
SA039-A73047D-R62-C49	459742	27.7488	0.050575	2.0127	1104.3	2	SA039-ALL	SA039-A73047D	184hTERT	90	deckard	SA039-A73047D	1746204	A	A
SA039-A73047D-R49-C12	979568	59.1241	0.120238	3.90794	1921.63	4	SA039-ALL	SA039-A73047D	184hTERT	276	deckard	SA039-A73047D	4326211	0	NA
SA039-A73047D-R54-C44	1174698	70.9016	0.083152	1.98757	1694.75	2	SA039-ALL	SA039-A73047D	184hTERT	110	deckard	SA039-A73047D	3372919	G	D
SA039-A73047D-R54-C18	509935	30.7783	0.055902	1.98876	1094.96	2	SA039-ALL	SA039-A73047D	184hTERT	153	deckard	SA039-A73047D	2193439	G	NA
SA039-A73047D-R56-C44	549253	33.1514	0.051425	2.01058	1296.13	2	SA039-ALL	SA039-A73047D	184hTERT	199	deckard	SA039-A73047D	1823730	E	C
SA039-A73047D-R55-C47	540446	32.6199	0.057598	2.0142	1140.71	2	SA039-ALL	SA039-A73047D	184hTERT	306	deckard	SA039-A73047D	1920741	E	C
SA039-A73047D-R63-C52	432038	26.0767	0.036061	2.01185	1454.82	2	SA039-ALL	SA039-A73047D	184hTERT	257	deckard	SA039-A73047D	1203200	E	C
SA039-A73047D-R63-C33	463458	27.9731	0.043699	2.01047	1286.97	2	SA039-ALL	SA039-A73047D	184hTERT	182	deckard	SA039-A73047D	1443846	G	D
SA039-A73047D-R46-C22	639431	38.5943	0.06761	1.98611	1133.75	2	SA039-ALL	SA039-A73047D	184hTERT	153	deckard	SA039-A73047D	2673349	G	NA
SA039-A73047D-R60-C11	674523	40.7124	0.064911	1.99623	1252.04	2	SA039-ALL	SA039-A73047D	184hTERT	155	deckard	SA039-A73047D	2357513	G	D
SA039-A73047D-R45-C56	610637	36.8564	0.070314	2.00371	1050.28	2	SA039-ALL	SA039-A73047D	184hTERT	160	deckard	SA039-A73047D	2798977	A	NA
SA039-A73047D-R52-C33	300104	18.1135	0.036858	2.00213	983.923	2	SA039-ALL	SA039-A73047D	184hTERT	83	deckard	SA039-A73047D	1310686	A	A
SA039-A73047D-R40-C66	842094	50.8265	0.094164	2.00399	1081.69	2	SA039-ALL	SA039-A73047D	184hTERT	189	deckard	SA039-A73047D	3668569	A	A
SA039-A73047D-R43-C68	388525	23.4503	0.038663	2.01223	1220.48	2	SA039-ALL	SA039-A73047D	184hTERT	92	deckard	SA039-A73047D	1338616	A	A
SA039-A73047D-R63-C59	853092	51.4903	0.066104	2.00631	1562.77	2	SA039-ALL	SA039-A73047D	184hTERT	184	deckard	SA039-A73047D	2347794	A	A
SA039-A73047D-R48-C07	1236365	74.6237	0.155898	1.98828	951.731	2	SA039-ALL	SA039-A73047D	184hTERT	324	deckard	SA039-A73047D	6271239	G	D
SA039-A73047D-R42-C20	1207978	72.9103	0.121623	1.99257	1194.5	2	SA039-ALL	SA039-A73047D	184hTERT	173	deckard	SA039-A73047D	4306059	G	D
SA039-A73047D-R39-C08	653915	39.4686	0.103335	3.93336	1502.34	4	SA039-ALL	SA039-A73047D	184hTERT	142	deckard	SA039-A73047D	4117878	E	NA
SA039-A73047D-R40-C51	688738	41.5704	0.059607	2.00489	1398.23	2	SA039-ALL	SA039-A73047D	184hTERT	122	deckard	SA039-A73047D	2704852	A	NA
SA039-A73047D-R46-C34	901677	54.4228	0.076397	1.99121	1418.47	2	SA039-ALL	SA039-A73047D	184hTERT	125	deckard	SA039-A73047D	3215366	G	NA
SA039-A73047D-R43-C69	1256058	75.8123	0.106135	2.00028	1428.8	2	SA039-ALL	SA039-A73047D	184hTERT	152	deckard	SA039-A73047D	3713582	A	A
SA039-A73047D-R48-C64	973630	58.7657	0.089827	2.00338	1310.63	2	SA039-ALL	SA039-A73047D	184hTERT	261	deckard	SA039-A73047D	3592569	A	A
SA039-A73047D-R49-C27	573487	34.6141	0.055553	2.00766	1250.94	2	SA039-ALL	SA039-A73047D	184hTERT	175	deckard	SA039-A73047D	1987506	E	C
SA039-A73047D-R44-C33	413247	24.9425	0.051351	1.99878	970.859	2	SA039-ALL	SA039-A73047D	184hTERT	258	deckard	SA039-A73047D	1715492	G	D
SA039-A73047D-R61-C18	647900	39.1055	0.061829	2.00915	1270.74	2	SA039-ALL	SA039-A73047D	184hTERT	188	deckard	SA039-A73047D	2298893	E	C
SA039-A73047D-R54-C34	475931	28.7259	0.051764	2.01538	1118.41	2	SA039-ALL	SA039-A73047D	184hTERT	138	deckard	SA039-A73047D	1925371	E	C
SA039-A73047D-R42-C29	1149447	69.3775	0.113394	2.00593	1227.28	2	SA039-ALL	SA039-A73047D	184hTERT	207	deckard	SA039-A73047D	4244730	E	C
SA039-A73047D-R67-C18	411013	24.8076	0.055733	2.00589	892.854	2	SA039-ALL	SA039-A73047D	184hTERT	83	deckard	SA039-A73047D	1996119	G	D
SA039-A73047D-R53-C07	1409474	85.0721	0.173364	3.67239	1802.09	4	SA039-ALL	SA039-A73047D	184hTERT	447	deckard	SA039-A73047D	6152718	F	NA
SA039-A73047D-R60-C35	783880	47.3129	0.07143	3.80613	2521.05	4	SA039-ALL	SA039-A73047D	184hTERT	197	deckard	SA039-A73047D	2342586	E	NA
SA039-A73047D-R49-C31	1207028	72.853	0.11733	3.91188	2428.98	4	SA039-ALL	SA039-A73047D	184hTERT	316	deckard	SA039-A73047D	4149837	F	NA
SA039-A73047D-R47-C57	917622	55.3852	0.074858	2.00697	1484.9	2	SA039-ALL	SA039-A73047D	184hTERT	147	deckard	SA039-A73047D	3031849	A	NA
SA039-A73047D-R43-C18	873496	52.7219	0.081331	2.007	1301.02	2	SA039-ALL	SA039-A73047D	184hTERT	219	deckard	SA039-A73047D	3100861	A	A
SA039-A73047D-R55-C13	457684	27.6246	0.024535	2.00369	2256.01	2	SA039-ALL	SA039-A73047D	184hTERT	240	deckard	SA039-A73047D	920733	G	D
SA039-A73047D-R40-C32	1108806	66.9246	0.083646	1.97111	1577.07	2	SA039-ALL	SA039-A73047D	184hTERT	235	deckard	SA039-A73047D	3611145	A	NA
SA039-A73047D-R47-C22	561711	33.9034	0.055538	1.99989	1220.84	2	SA039-ALL	SA039-A73047D	184hTERT	168	deckard	SA039-A73047D	2364981	A	NA
SA039-A73047D-R48-C42	1124065	67.8455	0.100873	2.57193	1729.84	2	SA039-ALL	SA039-A73047D	184hTERT	228	deckard	SA039-A73047D	4025438	B	NA
SA039-A73047D-R62-C28	781231	47.153	0.072227	1.9908	1299.68	2	SA039-ALL	SA039-A73047D	184hTERT	97	deckard	SA039-A73047D	2705675	G	D
SA039-A73047D-R68-C47	1002110	60.4847	0.051355	2.01483	2373.01	2	SA039-ALL	SA039-A73047D	184hTERT	136	deckard	SA039-A73047D	1828572	G	D
SA039-A73047D-R59-C49	380747	22.9809	0.041694	2.01068	1108.24	2	SA039-ALL	SA039-A73047D	184hTERT	255	deckard	SA039-A73047D	1329319	E	C
SA039-A73047D-R42-C50	2011696	121.421	0.078762	1.97815	3049.54	2	SA039-ALL	SA039-A73047D	184hTERT	271	deckard	SA039-A73047D	3041598	G	NA
SA039-A73047D-R48-C48	912349	55.0669	0.075897	2.00486	1454.62	2	SA039-ALL	SA039-A73047D	184hTERT	126	deckard	SA039-A73047D	3111190	A	NA
SA039-A73047D-R43-C19	828544	50.0087	0.082505	2.14572	1300.58	2	SA039-ALL	SA039-A73047D	184hTERT	242	deckard	SA039-A73047D	3234574	E	NA
SA039-A73047D-R58-C49	445850	26.9103	0.040274	2.00026	1336.54	2	SA039-ALL	SA039-A73047D	184hTERT	118	deckard	SA039-A73047D	1366668	G	D
SA039-A73047D-R61-C46	842255	50.8363	0.054703	2.07425	1927.63	2	SA039-ALL	SA039-A73047D	184hTERT	111	deckard	SA039-A73047D	1905126	E	C
SA039-A73047D-R47-C50	832474	50.2459	0.088813	2.49354	1410.72	2	SA039-ALL	SA039-A73047D	184hTERT	205	deckard	SA039-A73047D	3331464	B	NA
SA039-A73047D-R64-C60	1503056	90.7204	0.063484	1.99258	2847.45	2	SA039-ALL	SA039-A73047D	184hTERT	134	deckard	SA039-A73047D	2262570	G	D
SA039-A73047D-R65-C28	908627	54.8423	0.084125	3.89321	2538.04	4	SA039-ALL	SA039-A73047D	184hTERT	120	deckard	SA039-A73047D	2934880	G	D
SA039-A73047D-R57-C50	565758	34.1476	0.036501	1.98677	1858.68	2	SA039-ALL	SA039-A73047D	184hTERT	107	deckard	SA039-A73047D	1237724	G	D
SA039-A73047D-R45-C63	858565	51.8207	0.07909	2.00133	1311.29	2	SA039-ALL	SA039-A73047D	184hTERT	190	deckard	SA039-A73047D	3179305	E	C
SA039-A73047D-R52-C29	925175	55.8411	0.083792	1.98761	1324.6	2	SA039-ALL	SA039-A73047D	184hTERT	223	deckard	SA039-A73047D	3344790	G	D
SA039-A73047D-R59-C28	753973	45.5078	0.056252	2.00581	1622.7	2	SA039-ALL	SA039-A73047D	184hTERT	169	deckard	SA039-A73047D	2179071	A	A
SA039-A73047D-R63-C22	916437	55.3137	0.067893	1.99679	1626.82	2	SA039-ALL	SA039-A73047D	184hTERT	151	deckard	SA039-A73047D	2493778	G	D
SA039-A73047D-R61-C43	387731	23.4024	0.050188	2.0108	937.626	2	SA039-ALL	SA039-A73047D	184hTERT	98	deckard	SA039-A73047D	1837234	A	A
SA039-A73047D-R45-C22	784294	47.3379	0.065284	1.96639	1425.84	2	SA039-ALL	SA039-A73047D	184hTERT	167	deckard	SA039-A73047D	2497659	A	A
SA039-A73047D-R46-C56	1293196	78.0538	0.139448	2.0022	1120.7	2	SA039-ALL	SA039-A73047D	184hTERT	249	deckard	SA039-A73047D	5221066	E	C
SA039-A73047D-R40-C59	1057240	63.8122	0.0675	1.97791	1869.85	2	SA039-ALL	SA039-A73047D	184hTERT	198	deckard	SA039-A73047D	2481262	G	D
SA039-A73047D-R54-C28	946541	57.1307	0.090657	2.0021	1261.69	2	SA039-ALL	SA039-A73047D	184hTERT	207	deckard	SA039-A73047D	3594552	E	C
SA039-A73047D-R39-C62	497552	30.0309	0.051178	3.98721	2339.67	4	SA039-ALL	SA039-A73047D	184hTERT	210	deckard	SA039-A73047D	1737217	A	NA
SA039-A73047D-R63-C28	951948	57.457	0.096368	3.92313	2339.07	4	SA039-ALL	SA039-A73047D	184hTERT	177	deckard	SA039-A73047D	3415798	F	NA
SA039-A73047D-R58-C35	281331	16.9804	0.032146	2.01453	1064.13	2	SA039-ALL	SA039-A73047D	184hTERT	161	deckard	SA039-A73047D	1109305	E	C
SA039-A73047D-R70-C09	978057	59.0329	0.069626	2.01491	1708.36	2	SA039-ALL	SA039-A73047D	184hTERT	142	deckard	SA039-A73047D	2520400	A	A
SA039-A73047D-R39-C34	1188754	71.75	0.11944	1.98636	1193.25	2	SA039-ALL	SA039-A73047D	184hTERT	232	deckard	SA039-A73047D	4608677	G	NA
SA039-A73047D-R54-C45	608852	36.7487	0.069725	1.99439	1051.15	2	SA039-ALL	SA039-A73047D	184hTERT	348	deckard	SA039-A73047D	2345989	G	D
SA039-A73047D-R66-C59	333108	20.1055	0.025012	2.01535	1620.01	2	SA039-ALL	SA039-A73047D	184hTERT	244	deckard	SA039-A73047D	822628	G	A
SA039-A73047D-R41-C22	790355	47.7037	0.07323	2.00381	1305.33	2	SA039-ALL	SA039-A73047D	184hTERT	108	deckard	SA039-A73047D	2886565	E	C
SA039-A73047D-R42-C37	1201458	72.5168	0.122375	1.9922	1180.54	2	SA039-ALL	SA039-A73047D	184hTERT	306	deckard	SA039-A73047D	4384233	G	D
SA039-A73047D-R51-C08	745646	45.0052	0.058329	2.00844	1549.66	2	SA039-ALL	SA039-A73047D	184hTERT	328	deckard	SA039-A73047D	2106117	E	C
SA039-A73047D-R47-C46	1655636	99.9297	0.125467	2.04042	1625.12	2	SA039-ALL	SA039-A73047D	184hTERT	216	deckard	SA039-A73047D	4452155	E	C
SA039-A73047D-R59-C44	302733	18.2722	0.029162	3.86612	2422.41	4	SA039-ALL	SA039-A73047D	184hTERT	269	deckard	SA039-A73047D	928581	0	NA
SA039-A73047D-R46-C45	750845	45.319	0.056189	1.99433	1608.52	2	SA039-ALL	SA039-A73047D	184hTERT	89	deckard	SA039-A73047D	1959378	G	D
SA039-A73047D-R59-C48	669538	40.4115	0.049423	2.00953	1643.12	2	SA039-ALL	SA039-A73047D	184hTERT	114	deckard	SA039-A73047D	1771026	A	A
SA039-A73047D-R69-C15	813899	49.1248	0.070976	1.995	1380.8	2	SA039-ALL	SA039-A73047D	184hTERT	106	deckard	SA039-A73047D	2649422	G	D
SA039-A73047D-R46-C20	1722080	103.94	0.119152	2.00537	1749.35	2	SA039-ALL	SA039-A73047D	184hTERT	260	deckard	SA039-A73047D	4124629	E	C
SA039-A73047D-R66-C40	236153	14.2536	0.02514	2.03142	1151.75	2	SA039-ALL	SA039-A73047D	184hTERT	80	deckard	SA039-A73047D	823545	A	A
SA039-A73047D-R39-C41	706821	42.6618	0.080927	2.00069	1054.69	2	SA039-ALL	SA039-A73047D	184hTERT	254	deckard	SA039-A73047D	3336818	E	NA
SA039-A73047D-R55-C56	727990	43.9395	0.061317	2.00046	1433.52	2	SA039-ALL	SA039-A73047D	184hTERT	299	deckard	SA039-A73047D	2030393	G	D
SA039-A73047D-R40-C19	1955174	118.009	0.142263	3.96111	3285.8	4	SA039-ALL	SA039-A73047D	184hTERT	220	deckard	SA039-A73047D	5459382	G	NA
SA039-A73047D-R55-C68	438927	26.4925	0.033739	1.99012	1562.68	2	SA039-ALL	SA039-A73047D	184hTERT	220	deckard	SA039-A73047D	1099635	E	C
SA039-A73047D-R54-C16	1095591	66.1269	0.122696	1.98986	1072.44	2	SA039-ALL	SA039-A73047D	184hTERT	95	deckard	SA039-A73047D	4590631	G	D
SA039-A73047D-R60-C36	357447	21.5745	0.028987	1.99662	1486.05	2	SA039-ALL	SA039-A73047D	184hTERT	67	deckard	SA039-A73047D	970729	G	D
SA039-A73047D-R60-C57	667531	40.2904	0.056321	1.99658	1428.3	2	SA039-ALL	SA039-A73047D	184hTERT	101	deckard	SA039-A73047D	2001016	G	D
SA039-A73047D-R47-C17	776280	46.8542	0.064598	2.00107	1451.42	2	SA039-ALL	SA039-A73047D	184hTERT	118	deckard	SA039-A73047D	2992820	A	NA
SA039-A73047D-R39-C70	1017680	61.4244	0.082089	2.0027	1498.56	2	SA039-ALL	SA039-A73047D	184hTERT	212	deckard	SA039-A73047D	3171763	E	C
SA039-A73047D-R58-C52	296030	17.8676	0.036208	2.0213	997.45	2	SA039-ALL	SA039-A73047D	184hTERT	111	deckard	SA039-A73047D	1217492	E	C
SA039-A73047D-R48-C21	1568375	94.6629	0.159733	1.98612	1177.04	2	SA039-ALL	SA039-A73047D	184hTERT	141	deckard	SA039-A73047D	6226963	G	D
SA039-A73047D-R53-C36	381275	23.0127	0.036235	2.01008	1276.6	2	SA039-ALL	SA039-A73047D	184hTERT	88	deckard	SA039-A73047D	1531687	A	NA
SA039-A73047D-R61-C33	367612	22.1881	0.037093	1.96813	1177.28	2	SA039-ALL	SA039-A73047D	184hTERT	161	deckard	SA039-A73047D	1219790	F	NA
SA039-A73047D-R51-C34	1374227	82.9447	0.113788	2.00461	1461.24	2	SA039-ALL	SA039-A73047D	184hTERT	258	deckard	SA039-A73047D	4171881	A	A
SA039-A73047D-R59-C29	789256	47.6374	0.065491	2.00491	1458.35	2	SA039-ALL	SA039-A73047D	184hTERT	105	deckard	SA039-A73047D	2438534	A	A
SA039-A73047D-R51-C07	381615	23.0333	0.019788	2.00443	2333.16	2	SA039-ALL	SA039-A73047D	184hTERT	275	deckard	SA039-A73047D	747721	G	D
SA039-A73047D-R61-C51	602193	36.3468	0.056086	1.99508	1292.92	2	SA039-ALL	SA039-A73047D	184hTERT	60	deckard	SA039-A73047D	1980166	G	D
SA039-A73047D-R50-C12	1337908	80.7525	0.141708	1.98764	1132.66	2	SA039-ALL	SA039-A73047D	184hTERT	254	deckard	SA039-A73047D	5024068	G	D
SA039-A73047D-R42-C69	633999	38.2665	0.075113	2.00146	1019.65	2	SA039-ALL	SA039-A73047D	184hTERT	143	deckard	SA039-A73047D	2931710	G	NA
SA039-A73047D-R54-C39	1046709	63.1765	0.085216	2.00714	1488.03	2	SA039-ALL	SA039-A73047D	184hTERT	136	deckard	SA039-A73047D	3385262	G	D
SA039-A73047D-R42-C53	340487	20.5509	0.039457	2.00394	1043.74	2	SA039-ALL	SA039-A73047D	184hTERT	141	deckard	SA039-A73047D	1310017	G	D
SA039-A73047D-R70-C26	123096	7.42974	0.009369	2.02228	1603.69	2	SA039-ALL	SA039-A73047D	184hTERT	86	deckard	SA039-A73047D	510744	E	NA
SA039-A73047D-R53-C28	950326	57.3591	0.071714	2.00406	1602.91	2	SA039-ALL	SA039-A73047D	184hTERT	155	deckard	SA039-A73047D	3200139	A	NA
SA039-A73047D-R45-C47	1338083	80.7631	0.110203	1.96596	1440.77	2	SA039-ALL	SA039-A73047D	184hTERT	303	deckard	SA039-A73047D	3933258	G	NA
SA039-A73047D-R42-C25	1206520	72.8223	0.088635	2.00622	1648.31	2	SA039-ALL	SA039-A73047D	184hTERT	147	deckard	SA039-A73047D	3869165	A	NA
SA039-A73047D-R61-C09	968652	58.4652	0.076375	1.99496	1527.14	2	SA039-ALL	SA039-A73047D	184hTERT	90	deckard	SA039-A73047D	2892658	A	A
SA039-A73047D-R43-C58	977880	59.0222	0.074176	1.98956	1583.1	2	SA039-ALL	SA039-A73047D	184hTERT	163	deckard	SA039-A73047D	2884879	G	D
SA039-A73047D-R41-C67	589572	35.585	0.066793	2.01167	1071.75	2	SA039-ALL	SA039-A73047D	184hTERT	97	deckard	SA039-A73047D	2837953	E	NA
SA039-A73047D-R58-C11	59506	3.59162	0.007359	2.01755	984.682	2	SA039-ALL	SA039-A73047D	184hTERT	207	deckard	SA039-A73047D	249543	E	C
SA039-A73047D-R50-C11	1520447	91.7701	0.141966	5.07976	3283.68	5	SA039-ALL	SA039-A73047D	184hTERT	337	deckard	SA039-A73047D	5012712	E	NA
SA039-A73047D-R53-C35	1683584	101.617	0.156161	1.98912	1294.36	2	SA039-ALL	SA039-A73047D	184hTERT	177	deckard	SA039-A73047D	5738245	G	NA
SA039-A73047D-R61-C14	761858	45.9837	0.071856	1.9928	1275.28	2	SA039-ALL	SA039-A73047D	184hTERT	146	deckard	SA039-A73047D	2780677	G	D
SA039-A73047D-R53-C24	1202913	72.6046	0.091525	2.00504	1590.55	2	SA039-ALL	SA039-A73047D	184hTERT	77	deckard	SA039-A73047D	4109800	A	NA
SA039-A73047D-R54-C32	1036437	62.5566	0.090122	2.00167	1389.42	2	SA039-ALL	SA039-A73047D	184hTERT	89	deckard	SA039-A73047D	3717257	A	NA
SA039-A73047D-R57-C62	421721	25.4539	0.028408	2.01072	1801.63	2	SA039-ALL	SA039-A73047D	184hTERT	241	deckard	SA039-A73047D	950648	G	A
SA039-A73047D-R44-C35	991438	59.8405	0.127452	3.76523	1767.83	4	SA039-ALL	SA039-A73047D	184hTERT	172	deckard	SA039-A73047D	4584588	E	NA
SA039-A73047D-R51-C14	448103	27.0463	0.031278	2.0179	1744.89	2	SA039-ALL	SA039-A73047D	184hTERT	103	deckard	SA039-A73047D	1172208	A	A
SA039-A73047D-R67-C50	462786	27.9325	0.024983	2.03772	2278.3	2	SA039-ALL	SA039-A73047D	184hTERT	94	deckard	SA039-A73047D	839710	A	A
SA039-A73047D-R41-C11	790546	47.7152	0.077019	1.99281	1234.6	2	SA039-ALL	SA039-A73047D	184hTERT	56	deckard	SA039-A73047D	2875268	A	A
SA039-A73047D-R63-C07	906862	54.7358	0.084083	1.99955	1301.65	2	SA039-ALL	SA039-A73047D	184hTERT	258	deckard	SA039-A73047D	2791195	E	C
SA039-A73047D-R48-C38	576571	34.8003	0.071307	1.99146	971.901	2	SA039-ALL	SA039-A73047D	184hTERT	193	deckard	SA039-A73047D	2728928	G	D
SA039-A73047D-R50-C23	249342	15.0496	0.023678	2.02222	1285.31	2	SA039-ALL	SA039-A73047D	184hTERT	143	deckard	SA039-A73047D	830780	A	NA
SA039-A73047D-R43-C48	787274	47.5177	0.071677	2.00454	1328.89	2	SA039-ALL	SA039-A73047D	184hTERT	156	deckard	SA039-A73047D	2972562	E	NA
SA039-A73047D-R67-C38	450070	27.165	0.036294	2.1645	1620.06	2	SA039-ALL	SA039-A73047D	184hTERT	133	deckard	SA039-A73047D	1219575	A	A
SA039-A73047D-R66-C08	235537	14.2164	0.023529	2.02388	1222.84	2	SA039-ALL	SA039-A73047D	184hTERT	158	deckard	SA039-A73047D	735177	E	C
SA039-A73047D-R55-C15	677264	40.8778	0.083308	1.9938	978.324	2	SA039-ALL	SA039-A73047D	184hTERT	164	deckard	SA039-A73047D	2888113	G	D
SA039-A73047D-R49-C59	734804	44.3508	0.048292	1.99546	1832.6	2	SA039-ALL	SA039-A73047D	184hTERT	186	deckard	SA039-A73047D	1734086	E	NA
SA039-A73047D-R40-C70	1116695	67.4007	0.085033	2.08291	1651	2	SA039-ALL	SA039-A73047D	184hTERT	126	deckard	SA039-A73047D	3375758	G	D
SA039-A73047D-R55-C63	623197	37.6145	0.057777	2.00487	1305.23	2	SA039-ALL	SA039-A73047D	184hTERT	109	deckard	SA039-A73047D	1979262	E	C
SA039-A73047D-R52-C31	856684	51.7071	0.07326	1.98904	1403.87	2	SA039-ALL	SA039-A73047D	184hTERT	211	deckard	SA039-A73047D	2807360	G	D
SA039-A73047D-R60-C38	444068	26.8028	0.041392	2.00632	1299.16	2	SA039-ALL	SA039-A73047D	184hTERT	121	deckard	SA039-A73047D	1405727	A	A
SA039-A73047D-R57-C07	905450	54.6505	0.079377	2.0047	1380.22	2	SA039-ALL	SA039-A73047D	184hTERT	64	deckard	SA039-A73047D	3070437	A	NA
SA039-A73047D-R62-C27	848430	51.209	0.062151	2.01546	1660.63	2	SA039-ALL	SA039-A73047D	184hTERT	152	deckard	SA039-A73047D	2302824	A	A
SA039-A73047D-R61-C29	871033	52.5732	0.063662	1.97836	1633.76	2	SA039-ALL	SA039-A73047D	184hTERT	140	deckard	SA039-A73047D	2399150	G	D
SA039-A73047D-R55-C25	919861	55.5203	0.075882	2.00168	1464.57	2	SA039-ALL	SA039-A73047D	184hTERT	199	deckard	SA039-A73047D	2867703	E	C
SA039-A73047D-R61-C50	595411	35.9374	0.047624	2.00274	1511.28	2	SA039-ALL	SA039-A73047D	184hTERT	63	deckard	SA039-A73047D	1643023	G	D
SA039-A73047D-R47-C16	593811	35.8408	0.069566	2.00348	1032.2	2	SA039-ALL	SA039-A73047D	184hTERT	186	deckard	SA039-A73047D	3144335	A	NA
SA039-A73047D-R49-C32	659045	39.7782	0.058388	1.98929	1355.25	2	SA039-ALL	SA039-A73047D	184hTERT	253	deckard	SA039-A73047D	2221078	G	D
SA039-A73047D-R45-C35	980829	59.2002	0.088486	2.11523	1415.16	2	SA039-ALL	SA039-A73047D	184hTERT	163	deckard	SA039-A73047D	3362378	A	A
SA039-A73047D-R39-C13	796255	48.0598	0.077568	1.99442	1235.71	2	SA039-ALL	SA039-A73047D	184hTERT	189	deckard	SA039-A73047D	3598036	E	NA
SA039-A73047D-R45-C08	424219	25.6047	0.057006	2.00666	901.306	2	SA039-ALL	SA039-A73047D	184hTERT	213	deckard	SA039-A73047D	2240594	E	C
SA039-A73047D-R53-C19	1648891	99.5226	0.144536	1.99481	1373.56	2	SA039-ALL	SA039-A73047D	184hTERT	284	deckard	SA039-A73047D	5034630	G	D
SA039-A73047D-R43-C11	883721	53.339	0.080468	2.00529	1329.23	2	SA039-ALL	SA039-A73047D	184hTERT	228	deckard	SA039-A73047D	3037586	A	NA
SA039-A73047D-R40-C54	1602682	96.7336	0.08778	2.00606	2210.68	2	SA039-ALL	SA039-A73047D	184hTERT	289	deckard	SA039-A73047D	3329240	E	C
SA039-A73047D-R65-C36	389794	23.5269	0.033962	2.01802	1397.97	2	SA039-ALL	SA039-A73047D	184hTERT	73	deckard	SA039-A73047D	1214950	A	A
SA039-A73047D-R46-C65	931348	56.2137	0.064887	1.99527	1728.56	2	SA039-ALL	SA039-A73047D	184hTERT	336	deckard	SA039-A73047D	2393101	G	D
SA039-A73047D-R58-C47	537464	32.4399	0.046243	2.00637	1407.49	2	SA039-ALL	SA039-A73047D	184hTERT	221	deckard	SA039-A73047D	1600118	E	C
SA039-A73047D-R61-C25	489894	29.5687	0.0399	2.00328	1484.57	2	SA039-ALL	SA039-A73047D	184hTERT	109	deckard	SA039-A73047D	1469481	A	A
SA039-A73047D-R60-C62	375940	22.6907	0.030814	1.99931	1472.24	2	SA039-ALL	SA039-A73047D	184hTERT	127	deckard	SA039-A73047D	1019853	G	D
SA039-A73047D-R57-C51	284409	17.1662	0.024608	1.99783	1393.66	2	SA039-ALL	SA039-A73047D	184hTERT	169	deckard	SA039-A73047D	809787	G	D
SA039-A73047D-R54-C58	1038543	62.6837	0.079823	1.99091	1563.43	2	SA039-ALL	SA039-A73047D	184hTERT	261	deckard	SA039-A73047D	3040555	G	D
SA039-A73047D-R59-C20	681589	41.1389	0.072737	2.42957	1374.12	2	SA039-ALL	SA039-A73047D	184hTERT	136	deckard	SA039-A73047D	2700096	B	NA
SA039-A73047D-R59-C10	515989	31.1437	0.044341	2.00099	1405.44	2	SA039-ALL	SA039-A73047D	184hTERT	217	deckard	SA039-A73047D	1505240	E	C
SA039-A73047D-R62-C14	628767	37.9507	0.075762	2.00425	1003.97	2	SA039-ALL	SA039-A73047D	184hTERT	178	deckard	SA039-A73047D	2833373	E	C
SA039-A73047D-R61-C60	813740	49.1152	0.051345	2.00595	1918.83	2	SA039-ALL	SA039-A73047D	184hTERT	113	deckard	SA039-A73047D	1797725	E	C
SA039-A73047D-R54-C43	1501099	90.6023	0.154747	3.95018	2312.78	4	SA039-ALL	SA039-A73047D	184hTERT	185	deckard	SA039-A73047D	5635611	F	NA
SA039-A73047D-R63-C11	935781	56.4812	0.068231	1.98931	1646.74	2	SA039-ALL	SA039-A73047D	184hTERT	98	deckard	SA039-A73047D	2449266	G	A
SA039-A73047D-R55-C62	271758	16.4026	0.028944	2.02556	1147.88	2	SA039-ALL	SA039-A73047D	184hTERT	203	deckard	SA039-A73047D	972517	E	C
SA039-A73047D-R62-C31	695220	41.9616	0.077273	2.00238	1087.36	2	SA039-ALL	SA039-A73047D	184hTERT	164	deckard	SA039-A73047D	2652862	G	D
SA039-A73047D-R58-C15	447731	27.0238	0.043195	2.00406	1253.79	2	SA039-ALL	SA039-A73047D	184hTERT	118	deckard	SA039-A73047D	1487004	A	A
SA039-A73047D-R44-C42	852723	51.4681	0.082418	2.00381	1251.33	2	SA039-ALL	SA039-A73047D	184hTERT	193	deckard	SA039-A73047D	3354660	E	NA
SA039-A73047D-R59-C59	460292	27.782	0.056151	1.99678	987.952	2	SA039-ALL	SA039-A73047D	184hTERT	205	deckard	SA039-A73047D	1994288	G	D
SA039-A73047D-R58-C22	530300	32.0075	0.047398	2.01024	1357.5	2	SA039-ALL	SA039-A73047D	184hTERT	102	deckard	SA039-A73047D	1670644	A	A
SA039-A73047D-R49-C61	274674	16.5786	0.025055	2.02221	1338.07	2	SA039-ALL	SA039-A73047D	184hTERT	285	deckard	SA039-A73047D	851093	E	C
SA039-A73047D-R42-C30	2649953	159.944	0.128193	2.00682	2503.87	2	SA039-ALL	SA039-A73047D	184hTERT	594	deckard	SA039-A73047D	4306037	A	A
SA039-A73047D-R65-C32	721025	43.5191	0.079657	2.00699	1096.48	2	SA039-ALL	SA039-A73047D	184hTERT	107	deckard	SA039-A73047D	2751297	E	C
SA039-A73047D-R69-C22	867907	52.3845	0.068813	2.01526	1534.14	2	SA039-ALL	SA039-A73047D	184hTERT	120	deckard	SA039-A73047D	2380164	A	A
SA039-A73047D-R47-C35	880658	53.1542	0.069278	2.0049	1538.27	2	SA039-ALL	SA039-A73047D	184hTERT	108	deckard	SA039-A73047D	3182841	A	NA
SA039-A73047D-R55-C32	484687	29.2544	0.043703	4.09584	2741.72	4	SA039-ALL	SA039-A73047D	184hTERT	218	deckard	SA039-A73047D	1538078	E	NA
SA039-A73047D-R61-C42	867911	52.3848	0.060196	1.97914	1722.32	2	SA039-ALL	SA039-A73047D	184hTERT	102	deckard	SA039-A73047D	2106361	G	D
SA039-A73047D-R56-C28	990134	59.7618	0.097273	2.00821	1233.79	2	SA039-ALL	SA039-A73047D	184hTERT	162	deckard	SA039-A73047D	3502677	E	C
SA039-A73047D-R44-C43	1235636	74.5797	0.133261	3.66567	2051.5	4	SA039-ALL	SA039-A73047D	184hTERT	165	deckard	SA039-A73047D	4976360	A	NA
SA039-A73047D-R44-C67	773323	46.6757	0.078379	2.00779	1195.66	2	SA039-ALL	SA039-A73047D	184hTERT	247	deckard	SA039-A73047D	2965078	E	C
SA039-A73047D-R68-C39	424471	25.6199	0.046304	1.99402	1103.29	2	SA039-ALL	SA039-A73047D	184hTERT	150	deckard	SA039-A73047D	1618578	A	A
SA039-A73047D-R70-C15	851310	51.3828	0.068464	2.00949	1508.14	2	SA039-ALL	SA039-A73047D	184hTERT	108	deckard	SA039-A73047D	2465583	A	A
SA039-A73047D-R49-C17	1582675	95.526	0.071938	2.33646	3102.57	2	SA039-ALL	SA039-A73047D	184hTERT	258	deckard	SA039-A73047D	2666417	A	A
SA039-A73047D-R40-C22	393987	23.78	0.07278	1.9984	652.954	2	SA039-ALL	SA039-A73047D	184hTERT	153	deckard	SA039-A73047D	3099834	E	NA
SA039-A73047D-R64-C25	340261	20.5372	0.02766	1.9986	1483.93	2	SA039-ALL	SA039-A73047D	184hTERT	85	deckard	SA039-A73047D	963573	G	D
SA039-A73047D-R62-C35	785147	47.3894	0.069808	2.01355	1366.91	2	SA039-ALL	SA039-A73047D	184hTERT	117	deckard	SA039-A73047D	2406084	A	A
SA039-A73047D-R52-C09	442718	26.7213	0.051743	2.00692	1036.42	2	SA039-ALL	SA039-A73047D	184hTERT	190	deckard	SA039-A73047D	1967701	E	C
SA039-A73047D-R42-C56	619610	37.398	0.070933	2.00736	1058.34	2	SA039-ALL	SA039-A73047D	184hTERT	201	deckard	SA039-A73047D	2578875	E	C
SA039-A73047D-R43-C51	473014	28.5499	0.049296	2.00769	1162.76	2	SA039-ALL	SA039-A73047D	184hTERT	254	deckard	SA039-A73047D	1592812	A	A
SA039-A73047D-R44-C36	398203	24.0345	0.045912	2.00683	1050.56	2	SA039-ALL	SA039-A73047D	184hTERT	71	deckard	SA039-A73047D	1741763	A	NA
SA039-A73047D-R58-C24	1147449	69.2569	0.07523	2.00723	1847.86	2	SA039-ALL	SA039-A73047D	184hTERT	119	deckard	SA039-A73047D	2750380	E	C
SA039-A73047D-R59-C09	983589	59.3668	0.075123	1.99437	1576.07	2	SA039-ALL	SA039-A73047D	184hTERT	68	deckard	SA039-A73047D	2885938	G	NA
SA039-A73047D-R64-C40	426475	25.7409	0.05751	2.01167	900.402	2	SA039-ALL	SA039-A73047D	184hTERT	66	deckard	SA039-A73047D	2061249	A	A
SA039-A73047D-R48-C29	1076484	64.9737	0.081627	1.98787	1582.31	2	SA039-ALL	SA039-A73047D	184hTERT	87	deckard	SA039-A73047D	3543000	G	NA
SA039-A73047D-R56-C17	821127	49.561	0.081679	2.00558	1216.94	2	SA039-ALL	SA039-A73047D	184hTERT	69	deckard	SA039-A73047D	3133410	A	A
SA039-A73047D-R62-C42	607298	36.6549	0.059002	2.00824	1247.61	2	SA039-ALL	SA039-A73047D	184hTERT	104	deckard	SA039-A73047D	2093965	E	C
SA039-A73047D-R42-C64	1193466	72.0344	0.126676	3.96851	2256.7	4	SA039-ALL	SA039-A73047D	184hTERT	267	deckard	SA039-A73047D	4494489	E	NA
SA039-A73047D-R62-C52	430951	26.011	0.033472	2.00169	1555.51	2	SA039-ALL	SA039-A73047D	184hTERT	118	deckard	SA039-A73047D	1120623	G	D
SA039-A73047D-R40-C36	385095	23.2433	0.049217	1.99573	942.506	2	SA039-ALL	SA039-A73047D	184hTERT	182	deckard	SA039-A73047D	2099175	A	NA
SA039-A73047D-R58-C54	553232	33.3916	0.046422	2.01045	1446.12	2	SA039-ALL	SA039-A73047D	184hTERT	192	deckard	SA039-A73047D	1588295	E	C
SA039-A73047D-R68-C55	680320	41.0623	0.056489	2.03237	1477.34	2	SA039-ALL	SA039-A73047D	184hTERT	185	deckard	SA039-A73047D	1902540	A	A
SA039-A73047D-R55-C31	837473	50.5476	0.077632	1.99056	1296.09	2	SA039-ALL	SA039-A73047D	184hTERT	221	deckard	SA039-A73047D	2686365	G	D
SA039-A73047D-R70-C55	455660	27.5024	0.046893	2.02917	1190.1	2	SA039-ALL	SA039-A73047D	184hTERT	94	deckard	SA039-A73047D	1703920	A	A
SA039-A73047D-R51-C33	668054	40.3219	0.039765	1.99656	2024.53	2	SA039-ALL	SA039-A73047D	184hTERT	234	deckard	SA039-A73047D	1475443	G	D
SA039-A73047D-R53-C09	1505501	90.868	0.093032	2.00317	1956.57	2	SA039-ALL	SA039-A73047D	184hTERT	216	deckard	SA039-A73047D	4085598	A	NA
SA039-A73047D-R59-C18	727905	43.9344	0.084733	3.91853	2031.77	4	SA039-ALL	SA039-A73047D	184hTERT	159	deckard	SA039-A73047D	2933629	E	NA
SA039-A73047D-R63-C25	218261	13.1736	0.020257	2.02653	1317.9	2	SA039-ALL	SA039-A73047D	184hTERT	110	deckard	SA039-A73047D	688582	A	A
SA039-A73047D-R67-C32	713598	43.0709	0.068474	2.00609	1261.85	2	SA039-ALL	SA039-A73047D	184hTERT	111	deckard	SA039-A73047D	2456417	A	A
SA039-A73047D-R56-C49	478095	28.8565	0.057223	2.01289	1015.06	2	SA039-ALL	SA039-A73047D	184hTERT	148	deckard	SA039-A73047D	1882145	E	C
SA039-A73047D-R56-C56	505425	30.5061	0.053666	1.99431	1133.65	2	SA039-ALL	SA039-A73047D	184hTERT	189	deckard	SA039-A73047D	1903155	G	D
SA039-A73047D-R42-C47	1038891	62.7047	0.085781	1.99018	1454.79	2	SA039-ALL	SA039-A73047D	184hTERT	217	deckard	SA039-A73047D	3515977	G	NA
SA039-A73047D-R45-C37	1184534	71.4953	0.110375	2.00103	1296.17	2	SA039-ALL	SA039-A73047D	184hTERT	246	deckard	SA039-A73047D	3859043	A	NA
SA039-A73047D-R54-C61	817651	49.3512	0.085706	2.00446	1154.21	2	SA039-ALL	SA039-A73047D	184hTERT	230	deckard	SA039-A73047D	3359944	A	A
SA039-A73047D-R46-C48	1404159	84.7513	0.12746	1.98706	1321.24	2	SA039-ALL	SA039-A73047D	184hTERT	291	deckard	SA039-A73047D	4693298	G	D
SA039-A73047D-R53-C23	1099825	66.3825	0.14239	2.00215	933.406	2	SA039-ALL	SA039-A73047D	184hTERT	143	deckard	SA039-A73047D	5090334	G	D
SA039-A73047D-R54-C46	1112258	67.1329	0.087194	1.99951	1539.48	2	SA039-ALL	SA039-A73047D	184hTERT	226	deckard	SA039-A73047D	3326726	E	C
SA039-A73047D-R44-C41	1130373	68.2263	0.097992	2.44111	1699.61	2	SA039-ALL	SA039-A73047D	184hTERT	229	deckard	SA039-A73047D	3801408	B	NA
SA039-A73047D-R39-C18	800692	48.3276	0.078417	1.98426	1222.88	2	SA039-ALL	SA039-A73047D	184hTERT	194	deckard	SA039-A73047D	3404676	E	NA
SA039-A73047D-R62-C58	329144	19.8662	0.035363	2.01831	1133.85	2	SA039-ALL	SA039-A73047D	184hTERT	185	deckard	SA039-A73047D	1197777	E	C
SA039-A73047D-R61-C34	726267	43.8355	0.049493	1.98094	1754.5	2	SA039-ALL	SA039-A73047D	184hTERT	54	deckard	SA039-A73047D	1765100	G	D
SA039-A73047D-R52-C26	981820	59.26	0.081798	2.00622	1453.44	2	SA039-ALL	SA039-A73047D	184hTERT	115	deckard	SA039-A73047D	3396643	A	NA
SA039-A73047D-R57-C42	439253	26.5121	0.062239	2.00829	855.478	2	SA039-ALL	SA039-A73047D	184hTERT	124	deckard	SA039-A73047D	2239551	E	C
SA039-A73047D-R60-C21	1198823	72.3577	0.066951	1.99396	2154.98	2	SA039-ALL	SA039-A73047D	184hTERT	306	deckard	SA039-A73047D	2543899	G	NA
SA039-A73047D-R55-C16	756649	45.6693	0.066608	2.00807	1376.82	2	SA039-ALL	SA039-A73047D	184hTERT	135	deckard	SA039-A73047D	2450816	A	A
SA039-A73047D-R39-C61	58176	3.51135	0.003767	2.1672	2020.12	2	SA039-ALL	SA039-A73047D	184hTERT	201	deckard	SA039-A73047D	147915	A	NA
SA039-A73047D-R67-C30	781709	47.1819	0.060992	2.01421	1558.14	2	SA039-ALL	SA039-A73047D	184hTERT	97	deckard	SA039-A73047D	2223259	A	A
SA039-A73047D-R58-C51	494780	29.8636	0.048744	2.01295	1233.26	2	SA039-ALL	SA039-A73047D	184hTERT	138	deckard	SA039-A73047D	1671912	A	A
SA039-A73047D-R61-C54	436820	26.3653	0.048841	2.01325	1086.79	2	SA039-ALL	SA039-A73047D	184hTERT	157	deckard	SA039-A73047D	1683747	E	C
SA039-A73047D-R64-C16	872216	52.6446	0.082105	2.01288	1290.63	2	SA039-ALL	SA039-A73047D	184hTERT	107	deckard	SA039-A73047D	2869085	A	A
SA039-A73047D-R46-C57	1601275	96.6487	0.15452	2.00243	1252.47	2	SA039-ALL	SA039-A73047D	184hTERT	172	deckard	SA039-A73047D	5702063	E	NA
SA039-A73047D-R59-C34	398269	24.0384	0.030033	2.02004	1616.85	2	SA039-ALL	SA039-A73047D	184hTERT	185	deckard	SA039-A73047D	1058909	A	A
SA039-A73047D-R56-C43	783352	47.281	0.072648	2.00238	1303.19	2	SA039-ALL	SA039-A73047D	184hTERT	104	deckard	SA039-A73047D	2487921	G	D
SA039-A73047D-R49-C19	338618	20.4381	0.039355	2.01106	1044.4	2	SA039-ALL	SA039-A73047D	184hTERT	184	deckard	SA039-A73047D	1414799	E	C
SA039-A73047D-R43-C13	1282043	77.3807	0.148511	2.00387	1044.1	2	SA039-ALL	SA039-A73047D	184hTERT	245	deckard	SA039-A73047D	5451832	E	C
SA039-A73047D-R60-C24	831986	50.2164	0.097925	1.99359	1022.32	2	SA039-ALL	SA039-A73047D	184hTERT	280	deckard	SA039-A73047D	3414811	E	C
SA039-A73047D-R39-C31	185686	11.2075	0.020125	2.84396	1583.79	3	SA039-ALL	SA039-A73047D	184hTERT	288	deckard	SA039-A73047D	1203422	A	NA
SA039-A73047D-R51-C35	906624	54.7214	0.10815	1.99974	1011.82	2	SA039-ALL	SA039-A73047D	184hTERT	243	deckard	SA039-A73047D	4337177	E	C
SA039-A73047D-R52-C32	800955	48.3435	0.078723	1.98797	1220.81	2	SA039-ALL	SA039-A73047D	184hTERT	87	deckard	SA039-A73047D	3285352	G	NA
SA039-A73047D-R45-C26	1322172	79.8028	0.117612	2.00799	1362.47	2	SA039-ALL	SA039-A73047D	184hTERT	124	deckard	SA039-A73047D	4229849	A	A
SA039-A73047D-R44-C18	741006	44.7251	0.067157	1.98998	1325.28	2	SA039-ALL	SA039-A73047D	184hTERT	196	deckard	SA039-A73047D	2698526	G	NA
SA039-A73047D-R59-C23	829334	50.0564	0.077585	2.00049	1290.68	2	SA039-ALL	SA039-A73047D	184hTERT	97	deckard	SA039-A73047D	2961689	E	NA
SA039-A73047D-R63-C26	293916	17.74	0.02225	2.01612	1607.45	2	SA039-ALL	SA039-A73047D	184hTERT	125	deckard	SA039-A73047D	754879	E	C
SA039-A73047D-R66-C20	140011	8.45069	0.013896	2.01539	1225.64	2	SA039-ALL	SA039-A73047D	184hTERT	196	deckard	SA039-A73047D	466059	G	D
SA039-A73047D-R44-C19	776655	46.8768	0.115351	2.00481	814.722	2	SA039-ALL	SA039-A73047D	184hTERT	178	deckard	SA039-A73047D	4112362	E	C
SA039-A73047D-R62-C29	854595	51.5811	0.061221	1.99462	1680.54	2	SA039-ALL	SA039-A73047D	184hTERT	136	deckard	SA039-A73047D	2281277	G	D
SA039-A73047D-R54-C24	1090016	65.7904	0.087208	1.98754	1499.41	2	SA039-ALL	SA039-A73047D	184hTERT	159	deckard	SA039-A73047D	3636029	G	NA
SA039-A73047D-R67-C08	516988	31.204	0.040098	2.01042	1564.5	2	SA039-ALL	SA039-A73047D	184hTERT	137	deckard	SA039-A73047D	1444851	A	A
SA039-A73047D-R46-C69	447975	27.0386	0.043462	2.00365	1246.51	2	SA039-ALL	SA039-A73047D	184hTERT	141	deckard	SA039-A73047D	1874788	E	NA
SA039-A73047D-R57-C25	639557	38.6019	0.072697	2.00473	1064.51	2	SA039-ALL	SA039-A73047D	184hTERT	149	deckard	SA039-A73047D	2863216	A	A
SA039-A73047D-R45-C67	530620	32.0268	0.062645	2.00097	1022.98	2	SA039-ALL	SA039-A73047D	184hTERT	183	deckard	SA039-A73047D	2550149	E	NA
SA039-A73047D-R41-C24	30403	1.83504	0.020788	1.8882	166.679	2	SA039-ALL	SA039-A73047D	184hTERT	296	deckard	SA039-A73047D	729294	0	A
SA039-A73047D-R49-C15	1107598	66.8516	0.120297	3.94174	2190.51	4	SA039-ALL	SA039-A73047D	184hTERT	207	deckard	SA039-A73047D	4354223	A	NA
SA039-A73047D-R52-C34	418736	25.2738	0.045454	2.04866	1139.12	2	SA039-ALL	SA039-A73047D	184hTERT	114	deckard	SA039-A73047D	1835219	E	NA
SA039-A73047D-R45-C48	871269	52.5875	0.071206	2.01143	1485.49	2	SA039-ALL	SA039-A73047D	184hTERT	62	deckard	SA039-A73047D	2841161	A	NA
SA039-A73047D-R69-C24	414429	25.0138	0.039341	2.02698	1288.8	2	SA039-ALL	SA039-A73047D	184hTERT	147	deckard	SA039-A73047D	1655830	A	NA
SA039-A73047D-R47-C23	1686384	101.786	0.139921	3.84026	2793.6	4	SA039-ALL	SA039-A73047D	184hTERT	226	deckard	SA039-A73047D	5460540	G	NA
SA039-A73047D-R64-C38	422042	25.4733	0.046929	2.00688	1089.34	2	SA039-ALL	SA039-A73047D	184hTERT	283	deckard	SA039-A73047D	1579228	G	D
SA039-A73047D-R64-C18	422433	25.4969	0.048161	1.9941	1055.7	2	SA039-ALL	SA039-A73047D	184hTERT	94	deckard	SA039-A73047D	1790484	E	C
SA039-A73047D-R48-C61	836139	50.4671	0.074304	1.99028	1351.8	2	SA039-ALL	SA039-A73047D	184hTERT	143	deckard	SA039-A73047D	3105724	G	NA
SA039-A73047D-R48-C18	678550	40.9555	0.044548	2.01082	1848.66	2	SA039-ALL	SA039-A73047D	184hTERT	116	deckard	SA039-A73047D	1828562	A	NA
SA039-A73047D-R66-C35	667875	40.3111	0.04045	2.02071	2013.77	2	SA039-ALL	SA039-A73047D	184hTERT	88	deckard	SA039-A73047D	1372048	A	A
SA039-A73047D-R48-C17	1593296	96.1671	0.167497	1.99841	1147.37	2	SA039-ALL	SA039-A73047D	184hTERT	189	deckard	SA039-A73047D	6896643	E	NA
SA039-A73047D-R46-C09	689980	41.6453	0.080832	2.00157	1031.23	2	SA039-ALL	SA039-A73047D	184hTERT	112	deckard	SA039-A73047D	3468971	E	NA
SA039-A73047D-R40-C63	956182	57.7126	0.088355	1.98948	1299.51	2	SA039-ALL	SA039-A73047D	184hTERT	227	deckard	SA039-A73047D	3637207	G	D
SA039-A73047D-R62-C22	637849	38.4989	0.034981	2.04471	2250.33	2	SA039-ALL	SA039-A73047D	184hTERT	78	deckard	SA039-A73047D	1250957	A	A
SA039-A73047D-R63-C44	684495	41.3143	0.061191	2.0127	1358.91	2	SA039-ALL	SA039-A73047D	184hTERT	162	deckard	SA039-A73047D	2071317	A	A
SA039-A73047D-R52-C12	574153	34.6543	0.038805	1.99675	1783.17	2	SA039-ALL	SA039-A73047D	184hTERT	240	deckard	SA039-A73047D	1391009	G	D
SA039-A73047D-R50-C17	1460524	88.1533	0.13111	1.99864	1343.81	2	SA039-ALL	SA039-A73047D	184hTERT	192	deckard	SA039-A73047D	5019999	E	C
SA039-A73047D-R39-C25	806687	48.6895	0.064956	1.99586	1496.05	2	SA039-ALL	SA039-A73047D	184hTERT	270	deckard	SA039-A73047D	3189540	E	NA
SA039-A73047D-R50-C35	512003	30.9031	0.050141	1.99371	1228.77	2	SA039-ALL	SA039-A73047D	184hTERT	108	deckard	SA039-A73047D	1754279	G	C
SA039-A73047D-R44-C44	1099743	66.3775	0.117419	3.88522	2196.33	4	SA039-ALL	SA039-A73047D	184hTERT	197	deckard	SA039-A73047D	4173580	E	NA
SA039-A73047D-R47-C30	610388	36.8414	0.049544	2.01087	1495.3	2	SA039-ALL	SA039-A73047D	184hTERT	145	deckard	SA039-A73047D	2373256	A	NA
SA039-A73047D-R54-C42	958095	57.828	0.09398	2.00616	1234.43	2	SA039-ALL	SA039-A73047D	184hTERT	80	deckard	SA039-A73047D	3848240	A	NA
SA039-A73047D-R43-C32	603582	36.4306	0.082443	3.89139	1719.56	4	SA039-ALL	SA039-A73047D	184hTERT	257	deckard	SA039-A73047D	2884996	E	NA
SA039-A73047D-R53-C22	1235363	74.5632	0.150328	1.99725	990.642	2	SA039-ALL	SA039-A73047D	184hTERT	118	deckard	SA039-A73047D	5521662	E	NA
SA039-A73047D-R43-C60	1148624	69.3279	0.118631	2.96523	1732.88	3	SA039-ALL	SA039-A73047D	184hTERT	447	deckard	SA039-A73047D	3979067	F	NA
SA039-A73047D-R55-C28	805573	48.6222	0.081485	2.48608	1483.45	2	SA039-ALL	SA039-A73047D	184hTERT	174	deckard	SA039-A73047D	2953963	B	NA
SA039-A73047D-R44-C15	1135627	68.5434	0.117925	3.72222	2163.52	4	SA039-ALL	SA039-A73047D	184hTERT	267	deckard	SA039-A73047D	4361240	E	NA
SA039-A73047D-R62-C13	847680	51.1637	0.087369	2.00195	1172.35	2	SA039-ALL	SA039-A73047D	184hTERT	82	deckard	SA039-A73047D	3265927	A	A
SA039-A73047D-R52-C17	1381813	83.4025	0.130004	2.00412	1285.72	2	SA039-ALL	SA039-A73047D	184hTERT	195	deckard	SA039-A73047D	4826460	A	A
SA039-A73047D-R64-C22	755223	45.5832	0.048678	2.01199	1884.07	2	SA039-ALL	SA039-A73047D	184hTERT	117	deckard	SA039-A73047D	1767631	E	C
SA039-A73047D-R60-C46	740125	44.672	0.058615	2.0104	1532.18	2	SA039-ALL	SA039-A73047D	184hTERT	216	deckard	SA039-A73047D	2059410	E	C
SA039-A73047D-R59-C56	367673	22.1918	0.031428	1.99694	1410.07	2	SA039-ALL	SA039-A73047D	184hTERT	83	deckard	SA039-A73047D	1045728	G	D
SA039-A73047D-R66-C46	237078	14.3094	0.023062	2.01596	1250.85	2	SA039-ALL	SA039-A73047D	184hTERT	177	deckard	SA039-A73047D	737586	G	D
SA039-A73047D-R59-C60	505089	30.4858	0.06167	2.07522	1025.86	2	SA039-ALL	SA039-A73047D	184hTERT	129	deckard	SA039-A73047D	2088354	A	A
SA039-A73047D-R56-C62	266570	16.0894	0.02888	2.01236	1121.11	2	SA039-ALL	SA039-A73047D	184hTERT	194	deckard	SA039-A73047D	948097	G	D
SA039-A73047D-R60-C25	905786	54.6708	0.077259	2.00501	1418.81	2	SA039-ALL	SA039-A73047D	184hTERT	135	deckard	SA039-A73047D	2950085	A	A
SA039-A73047D-R42-C60	1053200	63.5683	0.081131	2.00257	1569.07	2	SA039-ALL	SA039-A73047D	184hTERT	121	deckard	SA039-A73047D	3334528	A	NA
SA039-A73047D-R48-C20	1198942	72.3649	0.13403	3.78024	2041.01	4	SA039-ALL	SA039-A73047D	184hTERT	165	deckard	SA039-A73047D	5089307	A	NA
SA039-A73047D-R56-C21	978222	59.0429	0.074726	1.96435	1552.08	2	SA039-ALL	SA039-A73047D	184hTERT	87	deckard	SA039-A73047D	2839751	G	NA
SA039-A73047D-R56-C22	753839	45.4997	0.064985	1.9915	1394.36	2	SA039-ALL	SA039-A73047D	184hTERT	208	deckard	SA039-A73047D	2442282	G	D
SA039-A73047D-R40-C57	1104407	66.659	0.087809	1.99132	1511.68	2	SA039-ALL	SA039-A73047D	184hTERT	214	deckard	SA039-A73047D	3568256	G	D
SA039-A73047D-R45-C68	712992	43.0343	0.067032	2.00421	1286.69	2	SA039-ALL	SA039-A73047D	184hTERT	145	deckard	SA039-A73047D	2684636	E	NA
SA039-A73047D-R50-C30	415933	25.1046	0.045295	1.99908	1107.98	2	SA039-ALL	SA039-A73047D	184hTERT	101	deckard	SA039-A73047D	1759088	E	NA
SA039-A73047D-R57-C44	711579	42.949	0.048672	2.01375	1776.97	2	SA039-ALL	SA039-A73047D	184hTERT	237	deckard	SA039-A73047D	1740237	E	C
SA039-A73047D-R49-C36	366337	22.1111	0.045296	2.00271	977.619	2	SA039-ALL	SA039-A73047D	184hTERT	130	deckard	SA039-A73047D	1873923	A	NA
SA039-A73047D-R48-C54	1076967	65.0028	0.086862	2.15291	1611.13	2	SA039-ALL	SA039-A73047D	184hTERT	168	deckard	SA039-A73047D	3439372	A	NA
SA039-A73047D-R52-C20	798580	48.2001	0.05048	2.00768	1917.01	2	SA039-ALL	SA039-A73047D	184hTERT	99	deckard	SA039-A73047D	1944603	E	NA
SA039-A73047D-R44-C28	1083245	65.3818	0.119812	3.71368	2026.57	4	SA039-ALL	SA039-A73047D	184hTERT	255	deckard	SA039-A73047D	4357479	F	NA
SA039-A73047D-R51-C11	666240	40.2125	0.052454	2.00868	1539.9	2	SA039-ALL	SA039-A73047D	184hTERT	75	deckard	SA039-A73047D	1931469	A	A
SA039-A73047D-R51-C24	1535510	92.6793	0.152411	2.00142	1217.04	2	SA039-ALL	SA039-A73047D	184hTERT	294	deckard	SA039-A73047D	5660147	A	A
SA039-A73047D-R46-C59	982126	59.2785	0.081715	1.98869	1442.66	2	SA039-ALL	SA039-A73047D	184hTERT	143	deckard	SA039-A73047D	3368401	G	NA
SA039-A73047D-R48-C37	1089008	65.7296	0.07619	1.99093	1717.59	2	SA039-ALL	SA039-A73047D	184hTERT	298	deckard	SA039-A73047D	3009737	G	D
SA039-A73047D-R47-C55	1312053	79.192	0.115366	2.01039	1380.02	2	SA039-ALL	SA039-A73047D	184hTERT	406	deckard	SA039-A73047D	4037323	A	A
SA039-A73047D-R57-C49	512855	30.9546	0.054822	2.01384	1137.09	2	SA039-ALL	SA039-A73047D	184hTERT	304	deckard	SA039-A73047D	1808784	E	C
SA039-A73047D-R48-C50	728569	43.9745	0.080426	1.999	1092.99	2	SA039-ALL	SA039-A73047D	184hTERT	194	deckard	SA039-A73047D	3145808	E	C
SA039-A73047D-R59-C07	997304	60.1946	0.091145	2.00857	1326.52	2	SA039-ALL	SA039-A73047D	184hTERT	204	deckard	SA039-A73047D	3153290	A	A
SA039-A73047D-R48-C19	310376	18.7335	0.02509	2.01459	1504.2	2	SA039-ALL	SA039-A73047D	184hTERT	87	deckard	SA039-A73047D	957382	E	C
SA039-A73047D-R58-C67	341928	20.6379	0.031427	2.99087	1964.08	3	SA039-ALL	SA039-A73047D	184hTERT	190	deckard	SA039-A73047D	1008654	G	NA
SA039-A73047D-R65-C12	1254529	75.72	0.047397	2.01913	3225.69	2	SA039-ALL	SA039-A73047D	184hTERT	323	deckard	SA039-A73047D	1572788	A	A
SA039-A73047D-R63-C27	703521	42.4626	0.047983	2.00813	1777.1	2	SA039-ALL	SA039-A73047D	184hTERT	136	deckard	SA039-A73047D	1633941	E	C
SA039-A73047D-R56-C39	689018	41.5873	0.064459	1.99843	1289.33	2	SA039-ALL	SA039-A73047D	184hTERT	261	deckard	SA039-A73047D	2161789	G	D
SA039-A73047D-R64-C62	358582	21.643	0.038293	2.02098	1142.25	2	SA039-ALL	SA039-A73047D	184hTERT	85	deckard	SA039-A73047D	1308409	A	A
SA039-A73047D-R69-C26	957570	57.7964	0.080634	1.99943	1433.14	2	SA039-ALL	SA039-A73047D	184hTERT	195	deckard	SA039-A73047D	2838574	G	D
SA039-A73047D-R49-C28	1033529	62.381	0.12994	1.98825	954.509	2	SA039-ALL	SA039-A73047D	184hTERT	230	deckard	SA039-A73047D	4813772	G	D
SA039-A73047D-R67-C43	1157870	69.8859	0.060256	2.03473	2359.92	2	SA039-ALL	SA039-A73047D	184hTERT	199	deckard	SA039-A73047D	2031048	E	C
SA039-A73047D-R63-C30	825430	49.8207	0.065989	1.99017	1502.55	2	SA039-ALL	SA039-A73047D	184hTERT	116	deckard	SA039-A73047D	2510852	G	D
SA039-A73047D-R63-C45	381442	23.0228	0.031877	2.01904	1458.23	2	SA039-ALL	SA039-A73047D	184hTERT	126	deckard	SA039-A73047D	1046921	A	A
SA039-A73047D-R64-C19	472434	28.5148	0.050452	2.00131	1131.11	2	SA039-ALL	SA039-A73047D	184hTERT	168	deckard	SA039-A73047D	1723731	G	D
SA039-A73047D-R44-C11	1221005	73.6966	0.108304	2.01071	1368.21	2	SA039-ALL	SA039-A73047D	184hTERT	248	deckard	SA039-A73047D	3670975	A	A
SA039-A73047D-R39-C28	732032	44.1835	0.054571	1.9823	1604.97	2	SA039-ALL	SA039-A73047D	184hTERT	173	deckard	SA039-A73047D	2733560	G	NA
SA039-A73047D-R51-C21	1548371	93.4555	0.118621	3.94835	3110.71	4	SA039-ALL	SA039-A73047D	184hTERT	274	deckard	SA039-A73047D	4235293	G	NA
SA039-A73047D-R54-C13	1109418	66.9615	0.087342	2.00415	1536.5	2	SA039-ALL	SA039-A73047D	184hTERT	310	deckard	SA039-A73047D	3145238	E	C
SA039-A73047D-R49-C13	761854	45.9835	0.102833	2.00215	895.292	2	SA039-ALL	SA039-A73047D	184hTERT	245	deckard	SA039-A73047D	4298174	E	C
SA039-A73047D-R47-C34	859233	51.861	0.072209	1.99005	1429.27	2	SA039-ALL	SA039-A73047D	184hTERT	195	deckard	SA039-A73047D	2949848	G	D
SA039-A73047D-R60-C40	399206	24.095	0.034037	2.01458	1426.14	2	SA039-ALL	SA039-A73047D	184hTERT	163	deckard	SA039-A73047D	1174054	A	A
SA039-A73047D-R65-C13	1265192	76.3636	0.099597	2.00733	1539.07	2	SA039-ALL	SA039-A73047D	184hTERT	170	deckard	SA039-A73047D	3544117	A	A
SA039-A73047D-R65-C42	518385	31.2883	0.058	2.0106	1084.63	2	SA039-ALL	SA039-A73047D	184hTERT	74	deckard	SA039-A73047D	2128227	A	A
SA039-A73047D-R40-C41	778219	46.9712	0.079812	1.99108	1171.8	2	SA039-ALL	SA039-A73047D	184hTERT	182	deckard	SA039-A73047D	3428603	G	NA
SA039-A73047D-R56-C24	853355	51.5062	0.07942	2.01829	1308.92	2	SA039-ALL	SA039-A73047D	184hTERT	244	deckard	SA039-A73047D	3089781	0	D
SA039-A73047D-R64-C27	474854	28.6609	0.035008	1.99854	1636.2	2	SA039-ALL	SA039-A73047D	184hTERT	174	deckard	SA039-A73047D	1182838	G	D
SA039-A73047D-R52-C24	1002414	60.503	0.093294	1.99466	1293.58	2	SA039-ALL	SA039-A73047D	184hTERT	237	deckard	SA039-A73047D	3863284	E	C
SA039-A73047D-R42-C31	1057295	63.8155	0.08902	1.98874	1425.66	2	SA039-ALL	SA039-A73047D	184hTERT	214	deckard	SA039-A73047D	3829502	G	NA
SA039-A73047D-R44-C32	1033900	62.4034	0.083449	2.00238	1497.38	2	SA039-ALL	SA039-A73047D	184hTERT	255	deckard	SA039-A73047D	3260546	A	A
SA039-A73047D-R48-C44	748657	45.1869	0.076533	2.00487	1183.73	2	SA039-ALL	SA039-A73047D	184hTERT	89	deckard	SA039-A73047D	3242518	A	NA
SA039-A73047D-R69-C54	465569	28.1005	0.051791	2.00331	1086.95	2	SA039-ALL	SA039-A73047D	184hTERT	73	deckard	SA039-A73047D	1886926	G	D
SA039-A73047D-R43-C24	889928	53.7137	0.090115	1.99745	1190.59	2	SA039-ALL	SA039-A73047D	184hTERT	210	deckard	SA039-A73047D	3733214	E	NA
SA039-A73047D-R58-C39	652964	39.4112	0.0468	1.99435	1679.48	2	SA039-ALL	SA039-A73047D	184hTERT	158	deckard	SA039-A73047D	1578828	G	D
SA039-A73047D-R47-C64	1236814	74.6508	0.118064	1.98744	1256.64	2	SA039-ALL	SA039-A73047D	184hTERT	217	deckard	SA039-A73047D	4202612	G	D
SA039-A73047D-R65-C50	398538	24.0547	0.043013	2.01513	1126.95	2	SA039-ALL	SA039-A73047D	184hTERT	89	deckard	SA039-A73047D	1485263	A	A
SA039-A73047D-R65-C44	531768	32.0961	0.048436	2.01369	1334.37	2	SA039-ALL	SA039-A73047D	184hTERT	133	deckard	SA039-A73047D	1622586	A	A
SA039-A73047D-R68-C11	347636	20.9824	0.043503	2.0059	967.485	2	SA039-ALL	SA039-A73047D	184hTERT	85	deckard	SA039-A73047D	1527482	A	A
SA039-A73047D-R45-C11	78712	4.75085	0.004301	2.02691	2238.91	2	SA039-ALL	SA039-A73047D	184hTERT	250	deckard	SA039-A73047D	192758	G	NA
SA039-A73047D-R60-C45	354226	21.3801	0.037498	2.01047	1146.3	2	SA039-ALL	SA039-A73047D	184hTERT	196	deckard	SA039-A73047D	1217603	E	C
SA039-A73047D-R50-C34	332327	20.0584	0.028701	5.00721	3499.4	5	SA039-ALL	SA039-A73047D	184hTERT	144	deckard	SA039-A73047D	1020096	G	A
SA039-A73047D-R59-C11	852839	51.4751	0.064812	1.99526	1584.68	2	SA039-ALL	SA039-A73047D	184hTERT	64	deckard	SA039-A73047D	2330462	G	D
SA039-A73047D-R41-C38	801536	48.3786	0.067478	1.99717	1431.87	2	SA039-ALL	SA039-A73047D	184hTERT	212	deckard	SA039-A73047D	2501952	A	A
SA039-A73047D-R62-C44	690109	41.6531	0.050712	1.99625	1639.65	2	SA039-ALL	SA039-A73047D	184hTERT	115	deckard	SA039-A73047D	1777150	G	D
SA039-A73047D-R50-C14	1017795	61.4314	0.090954	1.98665	1341.81	2	SA039-ALL	SA039-A73047D	184hTERT	259	deckard	SA039-A73047D	3626236	G	D
SA039-A73047D-R62-C33	427610	25.8094	0.02723	2.01996	1914.57	2	SA039-ALL	SA039-A73047D	184hTERT	174	deckard	SA039-A73047D	906649	G	D
SA039-A73047D-R42-C36	695127	41.956	0.054854	2.00757	1535.52	2	SA039-ALL	SA039-A73047D	184hTERT	182	deckard	SA039-A73047D	2104163	A	NA
SA039-A73047D-R55-C55	600472	36.2429	0.049001	2.00289	1481.41	2	SA039-ALL	SA039-A73047D	184hTERT	212	deckard	SA039-A73047D	1700492	G	D
SA039-A73047D-R68-C56	243612	14.7038	0.025151	2.01391	1177.37	2	SA039-ALL	SA039-A73047D	184hTERT	174	deckard	SA039-A73047D	831465	G	D
SA039-A73047D-R70-C42	492222	29.7092	0.054283	1.99258	1090.54	2	SA039-ALL	SA039-A73047D	184hTERT	225	deckard	SA039-A73047D	1964881	G	D
SA039-A73047D-R44-C58	703323	42.4507	0.074993	1.95976	1109.35	2	SA039-ALL	SA039-A73047D	184hTERT	162	deckard	SA039-A73047D	2934800	A	A
SA039-A73047D-R46-C61	1080351	65.2071	0.087037	2.00217	1500	2	SA039-ALL	SA039-A73047D	184hTERT	236	deckard	SA039-A73047D	3619756	E	C
SA039-A73047D-R66-C48	364879	22.0231	0.02253	2.02702	1981.42	2	SA039-ALL	SA039-A73047D	184hTERT	145	deckard	SA039-A73047D	730137	A	A
SA039-A73047D-R60-C41	483949	29.2099	0.058224	2.00993	1008.34	2	SA039-ALL	SA039-A73047D	184hTERT	107	deckard	SA039-A73047D	2041740	E	C
SA039-A73047D-R47-C11	812435	49.0364	0.077079	1.99021	1266.14	2	SA039-ALL	SA039-A73047D	184hTERT	146	deckard	SA039-A73047D	3093193	G	D
SA039-A73047D-R55-C30	955433	57.6674	0.071176	1.97838	1602.9	2	SA039-ALL	SA039-A73047D	184hTERT	131	deckard	SA039-A73047D	2616898	G	D
SA039-A73047D-R58-C07	469305	28.326	0.045375	1.98998	1242.27	2	SA039-ALL	SA039-A73047D	184hTERT	107	deckard	SA039-A73047D	1551353	G	D
SA039-A73047D-R47-C07	790194	47.694	0.068359	2.00495	1398.85	2	SA039-ALL	SA039-A73047D	184hTERT	211	deckard	SA039-A73047D	3163099	A	NA
SA039-A73047D-R50-C08	513961	31.0213	0.064996	1.98793	948.8	2	SA039-ALL	SA039-A73047D	184hTERT	77	deckard	SA039-A73047D	2654407	G	D
SA039-A73047D-R58-C13	826992	49.915	0.076543	1.99031	1297.91	2	SA039-ALL	SA039-A73047D	184hTERT	205	deckard	SA039-A73047D	2799576	G	D
SA039-A73047D-R58-C62	288066	17.3869	0.019717	2.02532	1785.97	2	SA039-ALL	SA039-A73047D	184hTERT	153	deckard	SA039-A73047D	637645	E	C
SA039-A73047D-R54-C25	1272811	76.8235	0.140728	1.98806	1085.28	2	SA039-ALL	SA039-A73047D	184hTERT	277	deckard	SA039-A73047D	5199865	G	D
SA039-A73047D-R55-C22	1134231	68.4591	0.075321	2.00529	1822.61	2	SA039-ALL	SA039-A73047D	184hTERT	167	deckard	SA039-A73047D	2793074	A	A
SA039-A73047D-R40-C21	732582	44.2167	0.078681	2.00169	1124.9	2	SA039-ALL	SA039-A73047D	184hTERT	82	deckard	SA039-A73047D	3646110	0	NA
SA039-A73047D-R43-C21	899072	54.2656	0.083326	2.00366	1304.87	2	SA039-ALL	SA039-A73047D	184hTERT	195	deckard	SA039-A73047D	3174925	A	A
SA039-A73047D-R67-C67	133680	8.06857	0.010573	2.03111	1550	2	SA039-ALL	SA039-A73047D	184hTERT	79	deckard	SA039-A73047D	408246	A	A
SA039-A73047D-R55-C58	367867	22.2035	0.051852	2.02011	865.027	2	SA039-ALL	SA039-A73047D	184hTERT	285	deckard	SA039-A73047D	1707864	E	C
SA039-A73047D-R65-C15	872274	52.6481	0.060756	2.00977	1741.57	2	SA039-ALL	SA039-A73047D	184hTERT	186	deckard	SA039-A73047D	2212815	E	C
SA039-A73047D-R55-C60	1010982	61.0202	0.054262	2.01147	2261.99	2	SA039-ALL	SA039-A73047D	184hTERT	117	deckard	SA039-A73047D	1884771	A	A
SA039-A73047D-R49-C14	933046	56.3162	0.085932	1.98906	1303.54	2	SA039-ALL	SA039-A73047D	184hTERT	289	deckard	SA039-A73047D	3618253	G	D
SA039-A73047D-R43-C09	918927	55.464	0.080639	2.041	1403.81	2	SA039-ALL	SA039-A73047D	184hTERT	54	deckard	SA039-A73047D	3350525	A	NA
SA039-A73047D-R45-C34	704972	42.5502	0.058669	1.99052	1443.64	2	SA039-ALL	SA039-A73047D	184hTERT	223	deckard	SA039-A73047D	2179729	G	D
SA039-A73047D-R57-C15	824692	49.7762	0.073703	2.00562	1354.52	2	SA039-ALL	SA039-A73047D	184hTERT	163	deckard	SA039-A73047D	2760630	A	A
SA039-A73047D-R39-C67	1618910	97.7131	0.119332	2.00508	1641.83	2	SA039-ALL	SA039-A73047D	184hTERT	185	deckard	SA039-A73047D	4360236	A	A
SA039-A73047D-R46-C32	690411	41.6714	0.098234	2.03122	861.656	2	SA039-ALL	SA039-A73047D	184hTERT	220	deckard	SA039-A73047D	4053708	E	C
SA039-A73047D-R58-C41	667390	40.2819	0.053415	1.99455	1504.15	2	SA039-ALL	SA039-A73047D	184hTERT	237	deckard	SA039-A73047D	1823977	G	D
SA039-A73047D-R62-C61	604173	36.4663	0.052212	2.00828	1402.64	2	SA039-ALL	SA039-A73047D	184hTERT	204	deckard	SA039-A73047D	1789719	A	A
SA039-A73047D-R55-C23	684916	41.3397	0.062678	2.00894	1325.01	2	SA039-ALL	SA039-A73047D	184hTERT	60	deckard	SA039-A73047D	2326879	A	A
SA039-A73047D-R48-C08	1265559	76.3857	0.099913	3.93379	3007.47	4	SA039-ALL	SA039-A73047D	184hTERT	184	deckard	SA039-A73047D	3962508	E	NA
SA039-A73047D-R69-C48	689341	41.6068	0.061776	2.01225	1355.27	2	SA039-ALL	SA039-A73047D	184hTERT	62	deckard	SA039-A73047D	2236907	A	A
SA039-A73047D-R56-C23	1151720	69.5147	0.072359	1.99074	1912.49	2	SA039-ALL	SA039-A73047D	184hTERT	215	deckard	SA039-A73047D	2751409	G	D
SA039-A73047D-R49-C34	1179494	71.1911	0.077972	1.98692	1814.13	2	SA039-ALL	SA039-A73047D	184hTERT	261	deckard	SA039-A73047D	3034902	G	D
SA039-A73047D-R40-C11	813878	49.1235	0.083765	1.98982	1166.92	2	SA039-ALL	SA039-A73047D	184hTERT	90	deckard	SA039-A73047D	3497146	G	NA
SA039-A73047D-R68-C19	249866	15.0812	0.046194	1.96452	641.368	2	SA039-ALL	SA039-A73047D	184hTERT	117	deckard	SA039-A73047D	1711913	E	NA
SA039-A73047D-R49-C42	23518	1.41948	0.002207	2.05965	1324.71	2	SA039-ALL	SA039-A73047D	184hTERT	196	deckard	SA039-A73047D	83072	A	NA
SA039-A73047D-R60-C09	707536	42.705	0.068284	2.00556	1254.28	2	SA039-ALL	SA039-A73047D	184hTERT	170	deckard	SA039-A73047D	2632846	E	C
[truncated: 70,276 more rows]

## Sheet: TableS3
Sample	Library	Doublets	Tetraploid images	Percent
SA039	A73044B	16	147	0.11
SA039	A73047D	5	69	0.07
SA1054	A95632A	3	82	0.04
SA1056	A95635A	4	13	0.31
SA1188	A95652A	3	62	0.05
SA1101b	A95668B	5	54	0.09
SA1101b	A95700A	1	49	0.02
SA1101b	A95723A	1	65	0.02
SA1101b	A96114A	3	47	0.06
SA1101b	A96118A	5	90	0.06
SA1101b	A96120A	1	18	0.06
SA1101b	A96124B	1	123	0.01
SA906a	A96146A	10	319	0.03
SA906b	A96149B	1	116	0.01
SA1101a	A96162A	8	63	0.13
SA906b	A96172B	1	99	0.01
SA906a	A96183C	10	150	0.07
SA906a	A96210C	1	14	0.07
SA906b	A96211C	2	64	0.03
SA906b	A96220B	1	117	0.01
SA906b	A96228B	3	134	0.02
SA1101b	A96233B	5	133	0.04
SA1101a	A96240A	1	110	0.01
SA1101b	A98274B	1	25	0.04
SA1101b	A98295B	3	120	0.03

## Sheet: TableS4
Sample ID	# of variants 2N	# of variants 4N
SA039	44	45
SA1035T	35	35
SA1035U	36	37
SA1054-A95632A	42	42
SA1055-A95621A	46	46
SA1056-A95635A	47	47
SA1090-A96213A	37	37
SA1101a	44	45
SA1101b	45	46
SA1135	41	41
SA1142	18	19
SA1188	42	44
SA501	15	18
SA535T	33	33
SA535U	33	34
SA609T	32	32
SA609U	32	33
SA906a	43	43
SA906b	45	45
SPECTRUM-OV-022	14	15
SPECTRUM-OV-081	90	90

## Sheet: TableS5
Variable	Distribution	Description
π	Dirichlet	Clone prevalence (Prior probability of clone assignment)
Zn	Categorical	Clone assignment indicator (variable indicating clone of origin for cell n)
Het		Heteroplasmy
p(H)	Beta	Prior probability for heteroplasmy
Alt counts	Binomial	Alternate allele read count at SNV
Total counts		Total read count at SNV
W	Bernoulli	SNV marker dependency indicator

## Sheet: TableS6
library_id	cell_id	ploidy	MNR	copynumber	FACS.phase
SA1044-A96139A	SA1044-A96139A-R03-C07	2.76658	878.062	2429.23	G1
SA1044-A96139A	SA1044-A96139A-R03-C09	2.7876	522.151	1455.55	G1
SA1044-A96139A	SA1044-A96139A-R03-C13	2.76759	640.838	1773.58	G1
SA1044-A96139A	SA1044-A96139A-R03-C15	2.76659	673.438	1863.13	G1
SA1044-A96139A	SA1044-A96139A-R03-C17	2.76875	581.793	1610.84	G1
SA1044-A96139A	SA1044-A96139A-R03-C18	2.76025	586.164	1617.96	G1
SA1044-A96139A	SA1044-A96139A-R03-C24	3.37248	651.146	2195.98	S
SA1044-A96139A	SA1044-A96139A-R03-C28	3.95116	639.025	2524.89	S
SA1044-A96139A	SA1044-A96139A-R03-C31	3.97278	606.217	2408.37	S
SA1044-A96139A	SA1044-A96139A-R03-C34	4.3627	624.113	2722.82	S
SA1044-A96139A	SA1044-A96139A-R04-C07	2.78154	579.772	1612.66	G1
SA1044-A96139A	SA1044-A96139A-R04-C08	2.78473	709.318	1975.26	G1
SA1044-A96139A	SA1044-A96139A-R04-C09	2.7445	512.632	1406.92	G1
SA1044-A96139A	SA1044-A96139A-R04-C11	2.76614	768.89	2126.86	G1
SA1044-A96139A	SA1044-A96139A-R04-C13	2.76876	483.318	1338.19	G1
SA1044-A96139A	SA1044-A96139A-R04-C16	2.81122	716.592	2014.5	G1
SA1044-A96139A	SA1044-A96139A-R04-C17	2.80654	376.158	1055.7	G1
SA1044-A96139A	SA1044-A96139A-R04-C18	2.83875	811.273	2303	G1
SA1044-A96139A	SA1044-A96139A-R04-C19	2.76484	835.974	2311.33	G1
SA1044-A96139A	SA1044-A96139A-R04-C23	4.65802	488.585	2275.84	S
SA1044-A96139A	SA1044-A96139A-R04-C25	4.823	473.804	2285.15	S
SA1044-A96139A	SA1044-A96139A-R04-C33	3.73552	786.979	2939.78	S
SA1044-A96139A	SA1044-A96139A-R04-C37	5.0349	572.198	2880.96	S
SA1044-A96139A	SA1044-A96139A-R04-C47	5.53515	500.899	2772.55	G2
SA1044-A96139A	SA1044-A96139A-R04-C53	5.64134	791.158	4463.19	G2
SA1044-A96139A	SA1044-A96139A-R05-C07	2.71218	615.422	1669.13	G1
SA1044-A96139A	SA1044-A96139A-R05-C08	2.76371	735.69	2033.23	G1
SA1044-A96139A	SA1044-A96139A-R05-C09	2.76461	450.56	1245.62	G1
SA1044-A96139A	SA1044-A96139A-R05-C13	2.76711	530.074	1466.77	G1
SA1044-A96139A	SA1044-A96139A-R05-C17	2.7662	489.178	1353.16	G1
SA1044-A96139A	SA1044-A96139A-R05-C18	2.76482	537.152	1485.13	G1
SA1044-A96139A	SA1044-A96139A-R05-C20	2.69506	835.491	2251.7	G1
SA1044-A96139A	SA1044-A96139A-R05-C23	4.67902	558.459	2613.04	S
SA1044-A96139A	SA1044-A96139A-R05-C27	3.75145	540.362	2027.14	S
SA1044-A96139A	SA1044-A96139A-R05-C28	4.27385	549.683	2349.26	S
SA1044-A96139A	SA1044-A96139A-R05-C29	4.37377	842.32	3684.11	S
SA1044-A96139A	SA1044-A96139A-R05-C31	3.87609	497.209	1927.23	S
SA1044-A96139A	SA1044-A96139A-R05-C32	3.18415	762.925	2429.27	S
SA1044-A96139A	SA1044-A96139A-R05-C35	4.40224	589.293	2594.21	S
SA1044-A96139A	SA1044-A96139A-R05-C36	3.9379	922.46	3632.56	S
SA1044-A96139A	SA1044-A96139A-R05-C42	5.61394	619.993	3480.6	G2
SA1044-A96139A	SA1044-A96139A-R05-C45	5.41382	391.2	2117.88	G2
SA1044-A96139A	SA1044-A96139A-R05-C46	5.49937	593.668	3264.8	G2
SA1044-A96139A	SA1044-A96139A-R05-C52	5.5375	742.897	4113.79	G2
SA1044-A96139A	SA1044-A96139A-R05-C53	5.61988	571.23	3210.24	G2
SA1044-A96139A	SA1044-A96139A-R06-C09	2.76325	1011.59	2795.27	G1
SA1044-A96139A	SA1044-A96139A-R06-C12	2.76882	536.16	1484.53	G1
SA1044-A96139A	SA1044-A96139A-R06-C13	2.76559	935.08	2586.04	G1
SA1044-A96139A	SA1044-A96139A-R06-C14	2.76249	677.934	1872.78	G1
SA1044-A96139A	SA1044-A96139A-R06-C16	2.6987	450.727	1216.38	G1
SA1044-A96139A	SA1044-A96139A-R06-C17	2.76232	555.962	1535.74	G1
SA1044-A96139A	SA1044-A96139A-R06-C21	2.76719	840.511	2325.85	G1
SA1044-A96139A	SA1044-A96139A-R06-C32	4.26303	681.813	2906.59	S
SA1044-A96139A	SA1044-A96139A-R06-C33	3.62883	843.262	3060.06	S
SA1044-A96139A	SA1044-A96139A-R06-C35	3.57477	767.456	2743.48	S
SA1044-A96139A	SA1044-A96139A-R06-C39	5.53506	588.581	3257.83	G2
SA1044-A96139A	SA1044-A96139A-R06-C46	5.5127	561.485	3095.3	G2
SA1044-A96139A	SA1044-A96139A-R06-C47	5.6249	774.634	4357.24	G2
SA1044-A96139A	SA1044-A96139A-R06-C48	5.52981	438.532	2425	G2
SA1044-A96139A	SA1044-A96139A-R06-C50	5.5438	824.716	4572.06	G2
SA1044-A96139A	SA1044-A96139A-R06-C51	5.54146	518.697	2874.34	G2
SA1044-A96139A	SA1044-A96139A-R07-C08	2.76297	566.142	1564.24	G1
SA1044-A96139A	SA1044-A96139A-R07-C09	2.73337	789.392	2157.7	G1
SA1044-A96139A	SA1044-A96139A-R07-C13	2.77253	1112.87	3085.47	G1
SA1044-A96139A	SA1044-A96139A-R07-C14	2.74888	807.502	2219.72	G1
SA1044-A96139A	SA1044-A96139A-R07-C17	2.69947	868.693	2345.01	G1
SA1044-A96139A	SA1044-A96139A-R07-C21	2.75743	662.987	1828.14	G1
SA1044-A96139A	SA1044-A96139A-R07-C24	4.94314	739.94	3657.62	S
SA1044-A96139A	SA1044-A96139A-R07-C25	3.55573	717.468	2551.12	S
SA1044-A96139A	SA1044-A96139A-R07-C26	5.17872	593.472	3073.42	S
SA1044-A96139A	SA1044-A96139A-R07-C32	4.60244	638.861	2940.32	S
SA1044-A96139A	SA1044-A96139A-R07-C39	5.56831	683.234	3804.46	G2
SA1044-A96139A	SA1044-A96139A-R07-C42	5.48087	706.192	3870.55	G2
SA1044-A96139A	SA1044-A96139A-R07-C45	5.47546	690.875	3782.86	G2
SA1044-A96139A	SA1044-A96139A-R07-C46	5.57109	341.786	1904.12	G2
SA1044-A96139A	SA1044-A96139A-R07-C47	5.5221	383.592	2118.23	G2
SA1044-A96139A	SA1044-A96139A-R07-C48	5.57378	754.782	4206.99	G2
SA1044-A96139A	SA1044-A96139A-R07-C52	5.35772	502.283	2691.09	G2
SA1044-A96139A	SA1044-A96139A-R08-C07	2.69727	484.421	1306.62	G1
SA1044-A96139A	SA1044-A96139A-R08-C09	2.71009	1150.47	3117.87	G1
SA1044-A96139A	SA1044-A96139A-R08-C10	2.76696	538.497	1490	G1
SA1044-A96139A	SA1044-A96139A-R08-C13	2.76291	819.351	2263.8	G1
SA1044-A96139A	SA1044-A96139A-R08-C14	2.76717	852.621	2359.35	G1
SA1044-A96139A	SA1044-A96139A-R08-C16	2.67041	601.49	1606.23	G1
SA1044-A96139A	SA1044-A96139A-R08-C17	2.76899	709.827	1965.51	G1
SA1044-A96139A	SA1044-A96139A-R08-C18	2.81075	667.193	1875.32	G1
SA1044-A96139A	SA1044-A96139A-R08-C19	2.72524	607.641	1655.97	G1
SA1044-A96139A	SA1044-A96139A-R08-C20	2.78599	574.529	1600.63	G1
SA1044-A96139A	SA1044-A96139A-R08-C21	2.67901	612.181	1640.04	G1
SA1044-A96139A	SA1044-A96139A-R08-C30	4.75137	708.22	3365.02	S
SA1044-A96139A	SA1044-A96139A-R08-C36	4.04346	649.932	2627.98	S
SA1044-A96139A	SA1044-A96139A-R08-C42	5.43048	647.902	3518.42	G2
SA1044-A96139A	SA1044-A96139A-R08-C51	5.51138	472.729	2605.39	G2
SA1044-A96139A	SA1044-A96139A-R09-C07	2.76884	538.03	1489.72	G1
SA1044-A96139A	SA1044-A96139A-R09-C08	2.76857	734.632	2033.88	G1
SA1044-A96139A	SA1044-A96139A-R09-C09	2.77041	505.296	1399.88	G1
SA1044-A96139A	SA1044-A96139A-R09-C11	2.74026	606.51	1661.99	G1
SA1044-A96139A	SA1044-A96139A-R09-C12	2.77087	443.645	1229.28	G1
SA1044-A96139A	SA1044-A96139A-R09-C13	2.76542	350.932	970.475	G1
SA1044-A96139A	SA1044-A96139A-R09-C14	2.76107	1061.46	2930.77	G1
SA1044-A96139A	SA1044-A96139A-R09-C16	2.815	1040.91	2930.16	G1
SA1044-A96139A	SA1044-A96139A-R09-C17	2.78064	559.666	1556.23	G1
SA1044-A96139A	SA1044-A96139A-R09-C18	2.76877	721.278	1997.05	G1
SA1044-A96139A	SA1044-A96139A-R09-C19	2.76016	1325.04	3657.34	G1
SA1044-A96139A	SA1044-A96139A-R09-C21	2.76639	455.841	1261.03	G1
SA1044-A96139A	SA1044-A96139A-R09-C23	3.45415	827.164	2857.15	S
SA1044-A96139A	SA1044-A96139A-R09-C28	4.88406	579.907	2832.3	S
SA1044-A96139A	SA1044-A96139A-R09-C29	3.70157	690.897	2557.4	S
SA1044-A96139A	SA1044-A96139A-R09-C36	3.84512	680.512	2616.65	S
SA1044-A96139A	SA1044-A96139A-R09-C42	5.35018	934.615	5000.36	G2
SA1044-A96139A	SA1044-A96139A-R09-C43	5.54666	616.703	3420.64	G2
SA1044-A96139A	SA1044-A96139A-R09-C47	5.61945	581.645	3268.53	G2
SA1044-A96139A	SA1044-A96139A-R09-C51	5.61311	637.62	3579.04	G2
SA1044-A96139A	SA1044-A96139A-R09-C53	5.67945	647.627	3678.16	G2
SA1044-A96139A	SA1044-A96139A-R10-C08	2.6851	552.374	1483.18	G1
SA1044-A96139A	SA1044-A96139A-R10-C17	2.77094	862.795	2390.75	G1
SA1044-A96139A	SA1044-A96139A-R10-C21	2.71063	916.632	2484.65	G1
SA1044-A96139A	SA1044-A96139A-R10-C24	4.77329	408.608	1950.41	S
SA1044-A96139A	SA1044-A96139A-R10-C40	5.53774	611.919	3388.65	G2
SA1044-A96139A	SA1044-A96139A-R10-C44	5.5392	681.794	3776.6	G2
SA1044-A96139A	SA1044-A96139A-R10-C45	4.89062	1277.18	6246.19	G2
SA1044-A96139A	SA1044-A96139A-R10-C49	5.55858	560.117	3113.46	G2
SA1044-A96139A	SA1044-A96139A-R11-C08	2.73593	738.933	2021.67	G1
SA1044-A96139A	SA1044-A96139A-R11-C09	2.7657	485.071	1341.56	G1
SA1044-A96139A	SA1044-A96139A-R11-C10	2.73149	493.138	1347	G1
SA1044-A96139A	SA1044-A96139A-R11-C12	2.76621	564.047	1560.27	G1
SA1044-A96139A	SA1044-A96139A-R11-C13	2.72698	478.128	1303.85	G1
SA1044-A96139A	SA1044-A96139A-R11-C17	2.75728	621.484	1713.61	G1
SA1044-A96139A	SA1044-A96139A-R11-C18	2.76502	1057.96	2925.27	G1
SA1044-A96139A	SA1044-A96139A-R11-C19	2.76468	446.443	1234.27	G1
SA1044-A96139A	SA1044-A96139A-R11-C20	2.71094	522.925	1417.62	G1
SA1044-A96139A	SA1044-A96139A-R11-C21	2.76376	795.506	2198.59	G1
SA1044-A96139A	SA1044-A96139A-R11-C25	4.61356	613.272	2829.37	S
SA1044-A96139A	SA1044-A96139A-R11-C30	4.35748	400.469	1745.04	S
SA1044-A96139A	SA1044-A96139A-R11-C32	4.78749	521.946	2498.81	S
SA1044-A96139A	SA1044-A96139A-R11-C33	3.71108	543.582	2017.27	S
SA1044-A96139A	SA1044-A96139A-R11-C43	5.60443	1117.58	6263.39	G2
SA1044-A96139A	SA1044-A96139A-R11-C47	5.53267	545.959	3020.61	G2
SA1044-A96139A	SA1044-A96139A-R11-C52	5.54108	514.29	2849.72	G2
SA1044-A96139A	SA1044-A96139A-R11-C53	5.73819	546.254	3134.51	G2
SA1044-A96139A	SA1044-A96139A-R12-C07	2.76376	877.151	2424.23	G1
SA1044-A96139A	SA1044-A96139A-R12-C08	2.75768	559.806	1543.76	G1
SA1044-A96139A	SA1044-A96139A-R12-C10	2.76391	677.124	1871.51	G1
SA1044-A96139A	SA1044-A96139A-R12-C16	2.76545	450.848	1246.8	G1
SA1044-A96139A	SA1044-A96139A-R12-C17	2.78609	591.603	1648.26	G1
SA1044-A96139A	SA1044-A96139A-R12-C18	2.75156	692.404	1905.19	G1
SA1044-A96139A	SA1044-A96139A-R12-C19	2.77436	728.471	2021.04	G1
SA1044-A96139A	SA1044-A96139A-R12-C31	4.81282	624.608	3006.13	S
SA1044-A96139A	SA1044-A96139A-R12-C34	3.80057	824.082	3131.98	S
SA1044-A96139A	SA1044-A96139A-R12-C42	5.5416	638.139	3536.31	G2
SA1044-A96139A	SA1044-A96139A-R12-C46	5.13377	745.528	3827.37	G2
SA1044-A96139A	SA1044-A96139A-R12-C48	5.37656	477.714	2568.46	G2
SA1044-A96139A	SA1044-A96139A-R12-C50	5.5237	760.936	4203.18	G2
SA1044-A96139A	SA1044-A96139A-R12-C53	5.69768	663.111	3778.2	G2
SA1044-A96139A	SA1044-A96139A-R13-C07	2.7682	592.665	1640.62	G1
SA1044-A96139A	SA1044-A96139A-R13-C08	2.76582	423.841	1172.27	G1
SA1044-A96139A	SA1044-A96139A-R13-C09	2.76954	854.001	2365.19	G1
SA1044-A96139A	SA1044-A96139A-R13-C10	2.74196	682.331	1870.93	G1
SA1044-A96139A	SA1044-A96139A-R13-C12	2.7263	775.852	2115.21	G1
SA1044-A96139A	SA1044-A96139A-R13-C14	2.77118	824.746	2285.52	G1
SA1044-A96139A	SA1044-A96139A-R13-C15	2.77573	721.814	2003.56	G1
SA1044-A96139A	SA1044-A96139A-R13-C16	2.76524	609.883	1686.47	G1
SA1044-A96139A	SA1044-A96139A-R13-C17	2.7659	738.299	2042.06	G1
SA1044-A96139A	SA1044-A96139A-R13-C18	2.78241	805.048	2239.97	G1
SA1044-A96139A	SA1044-A96139A-R13-C30	3.98212	764.044	3042.51	S
SA1044-A96139A	SA1044-A96139A-R13-C39	5.56443	565.332	3145.75	G2
SA1044-A96139A	SA1044-A96139A-R13-C40	5.58122	376.26	2099.99	G2
SA1044-A96139A	SA1044-A96139A-R13-C46	5.33606	628.471	3353.56	G2
SA1044-A96139A	SA1044-A96139A-R13-C47	5.54596	556.64	3087.11	G2
SA1044-A96139A	SA1044-A96139A-R13-C50	5.53835	666.265	3690.01	G2
SA1044-A96139A	SA1044-A96139A-R13-C53	5.93265	618.345	3668.42	G2
SA1044-A96139A	SA1044-A96139A-R14-C12	2.74012	739.702	2026.87	G1
SA1044-A96139A	SA1044-A96139A-R14-C31	4.01204	627.947	2519.35	S
SA1044-A96139A	SA1044-A96139A-R14-C45	5.56345	742.655	4131.73	G2
SA1044-A96139A	SA1044-A96139A-R14-C47	5.5372	494.843	2740.04	G2
SA1044-A96139A	SA1044-A96139A-R14-C48	5.57513	500.327	2789.39	G2
SA1044-A96139A	SA1044-A96139A-R14-C50	5.55922	421.906	2345.47	G2
SA1044-A96139A	SA1044-A96139A-R15-C07	2.7691	864.773	2394.64	G1
SA1044-A96139A	SA1044-A96139A-R15-C08	2.73689	777.988	2129.27	G1
SA1044-A96139A	SA1044-A96139A-R15-C09	2.74004	498.812	1366.76	G1
SA1044-A96139A	SA1044-A96139A-R15-C13	2.76732	810.528	2242.99	G1
SA1044-A96139A	SA1044-A96139A-R15-C14	2.76188	722.076	1994.28	G1
SA1044-A96139A	SA1044-A96139A-R15-C15	2.73501	703.806	1924.91	G1
SA1044-A96139A	SA1044-A96139A-R15-C16	2.7838	1106.39	3079.95	G1
SA1044-A96139A	SA1044-A96139A-R15-C17	2.78379	732.303	2038.58	G1
SA1044-A96139A	SA1044-A96139A-R15-C18	2.76692	804.25	2225.3	G1
SA1044-A96139A	SA1044-A96139A-R15-C19	2.73568	705.418	1929.8	G1
SA1044-A96139A	SA1044-A96139A-R15-C20	2.81576	888.234	2501.05	G1
SA1044-A96139A	SA1044-A96139A-R15-C21	2.76103	820.617	2265.75	G1
SA1044-A96139A	SA1044-A96139A-R15-C27	3.61432	716.445	2589.46	S
SA1044-A96139A	SA1044-A96139A-R15-C29	3.87555	726.429	2815.31	S
SA1044-A96139A	SA1044-A96139A-R15-C30	4.1101	526.749	2164.99	S
SA1044-A96139A	SA1044-A96139A-R15-C39	5.53143	595.832	3295.8	G2
SA1044-A96139A	SA1044-A96139A-R15-C40	5.58853	1046	5845.63	G2
SA1044-A96139A	SA1044-A96139A-R15-C44	5.46218	583.952	3189.66	G2
SA1044-A96139A	SA1044-A96139A-R15-C46	5.60975	576.045	3231.47	G2
SA1044-A96139A	SA1044-A96139A-R15-C47	5.37982	665.571	3580.66	G2
SA1044-A96139A	SA1044-A96139A-R15-C49	5.37239	624.3	3353.99	G2
SA1044-A96139A	SA1044-A96139A-R15-C50	5.51512	761.566	4200.13	G2
SA1044-A96139A	SA1044-A96139A-R16-C07	2.78093	491.737	1367.48	G1
SA1044-A96139A	SA1044-A96139A-R16-C13	2.79134	596.761	1665.76	G1
SA1044-A96139A	SA1044-A96139A-R16-C14	2.7685	708.606	1961.77	G1
SA1044-A96139A	SA1044-A96139A-R16-C20	2.76775	836.087	2314.08	G1
SA1044-A96139A	SA1044-A96139A-R16-C24	3.78611	563.805	2134.63	S
SA1044-A96139A	SA1044-A96139A-R16-C29	4.39534	561.081	2466.14	S
SA1044-A96139A	SA1044-A96139A-R16-C31	4.73891	817.747	3875.23	S
SA1044-A96139A	SA1044-A96139A-R16-C34	4.43614	513.673	2278.73	S
SA1044-A96139A	SA1044-A96139A-R16-C37	3.6691	604.99	2219.77	S
SA1044-A96139A	SA1044-A96139A-R16-C41	5.58587	715.669	3997.63	G2
SA1044-A96139A	SA1044-A96139A-R16-C42	5.47179	785.118	4296	G2
SA1044-A96139A	SA1044-A96139A-R16-C48	5.44358	603.078	3282.9	G2
SA1044-A96139A	SA1044-A96139A-R16-C50	5.55275	634.72	3524.44	G2
SA1044-A96139A	SA1044-A96139A-R17-C07	2.76423	454.681	1256.85	G1
SA1044-A96139A	SA1044-A96139A-R17-C08	2.79468	555.71	1553.03	G1
SA1044-A96139A	SA1044-A96139A-R17-C09	2.81119	758.092	2131.14	G1
SA1044-A96139A	SA1044-A96139A-R17-C10	2.76911	583.368	1615.41	G1
SA1044-A96139A	SA1044-A96139A-R17-C11	2.78064	764.24	2125.07	G1
SA1044-A96139A	SA1044-A96139A-R17-C12	2.7352	895.18	2448.5	G1
SA1044-A96139A	SA1044-A96139A-R17-C13	2.76787	787.451	2179.56	G1
SA1044-A96139A	SA1044-A96139A-R17-C15	2.76222	829.511	2291.29	G1
SA1044-A96139A	SA1044-A96139A-R17-C16	2.77153	786.191	2178.95	G1
SA1044-A96139A	SA1044-A96139A-R17-C17	2.76172	463.131	1279.04	G1
SA1044-A96139A	SA1044-A96139A-R17-C18	2.76975	804.862	2229.27	G1
SA1044-A96139A	SA1044-A96139A-R17-C19	2.71617	540.283	1467.5	G1
SA1044-A96139A	SA1044-A96139A-R17-C20	2.78564	780.339	2173.74	G1
SA1044-A96139A	SA1044-A96139A-R17-C25	4.77505	431.216	2059.08	S
SA1044-A96139A	SA1044-A96139A-R17-C26	3.96657	904.269	3586.85	S
SA1044-A96139A	SA1044-A96139A-R17-C40	5.5819	460.004	2567.7	G2
SA1044-A96139A	SA1044-A96139A-R17-C43	5.43368	618.69	3361.76	G2
SA1044-A96139A	SA1044-A96139A-R17-C45	5.62695	873.889	4917.32	G2
SA1044-A96139A	SA1044-A96139A-R17-C47	5.49467	702.521	3860.12	G2
SA1044-A96139A	SA1044-A96139A-R17-C49	5.56059	427.422	2376.72	G2
SA1044-A96139A	SA1044-A96139A-R17-C51	5.55079	458.023	2542.39	G2
SA1044-A96139A	SA1044-A96139A-R17-C52	5.74244	725.173	4164.26	G2
SA1044-A96139A	SA1044-A96139A-R18-C07	2.76583	744.948	2060.4	G1
SA1044-A96139A	SA1044-A96139A-R18-C08	2.76715	574.733	1590.38	G1
SA1044-A96139A	SA1044-A96139A-R18-C13	2.7634	843.935	2332.13	G1
SA1044-A96139A	SA1044-A96139A-R18-C14	2.73314	839.921	2295.62	G1
SA1044-A96139A	SA1044-A96139A-R18-C15	2.73632	711.202	1946.08	G1
SA1044-A96139A	SA1044-A96139A-R18-C16	2.77207	719.28	1993.9	G1
SA1044-A96139A	SA1044-A96139A-R18-C20	2.76165	1032.77	2852.15	G1
SA1044-A96139A	SA1044-A96139A-R18-C21	2.80014	692.321	1938.59	G1
SA1044-A96139A	SA1044-A96139A-R18-C43	5.53008	945.278	5227.47	G2
SA1044-A96139A	SA1044-A96139A-R18-C44	5.61651	682.046	3830.72	G2
SA1044-A96139A	SA1044-A96139A-R18-C48	5.56995	742.25	4134.3	G2
SA1044-A96139A	SA1044-A96139A-R18-C52	5.35958	550.887	2952.52	G2
SA1044-A96139A	SA1044-A96139A-R19-C08	2.77884	794.841	2208.74	G1
SA1044-A96139A	SA1044-A96139A-R19-C10	2.82665	776.682	2195.41	G1
SA1044-A96139A	SA1044-A96139A-R19-C12	2.85609	1150.05	3284.65	G1
SA1044-A96139A	SA1044-A96139A-R19-C13	2.80365	672.157	1884.49	G1
SA1044-A96139A	SA1044-A96139A-R19-C14	2.78702	788.18	2196.67	G1
SA1044-A96139A	SA1044-A96139A-R19-C16	2.80303	1045.71	2931.16	G1
SA1044-A96139A	SA1044-A96139A-R19-C17	2.79741	810.623	2267.64	G1
SA1044-A96139A	SA1044-A96139A-R19-C18	2.79137	619.245	1728.54	G1
SA1044-A96139A	SA1044-A96139A-R19-C19	2.81919	797.131	2247.27	G1
SA1044-A96139A	SA1044-A96139A-R19-C24	4.67673	1223.4	5721.51	S
SA1044-A96139A	SA1044-A96139A-R19-C26	4.19975	787.291	3306.42	S
SA1044-A96139A	SA1044-A96139A-R19-C32	4.48542	706.656	3169.65	S
SA1044-A96139A	SA1044-A96139A-R19-C36	4.51124	1004.83	4533.02	S
SA1044-A96139A	SA1044-A96139A-R19-C41	5.77807	656.622	3794.01	G2
SA1044-A96139A	SA1044-A96139A-R19-C45	5.67155	747.496	4239.47	G2
SA1044-A96139A	SA1044-A96139A-R20-C13	2.75189	1510.37	4156.38	G1
SA1044-A96139A	SA1044-A96139A-R20-C17	2.76891	959.326	2656.29	G1
SA1044-A96139A	SA1044-A96139A-R20-C19	2.6812	741.862	1989.08	G1
SA1044-A96139A	SA1044-A96139A-R20-C23	3.95127	807.056	3188.9	S
SA1044-A96139A	SA1044-A96139A-R20-C24	4.06121	896.24	3639.81	S
SA1044-A96139A	SA1044-A96139A-R20-C26	4.862	768.103	3734.52	S
SA1044-A96139A	SA1044-A96139A-R20-C32	4.61516	650.476	3002.06	S
SA1044-A96139A	SA1044-A96139A-R20-C39	5.47919	744.757	4080.66	G2
SA1044-A96139A	SA1044-A96139A-R20-C41	5.57075	766.584	4270.45	G2
SA1044-A96139A	SA1044-A96139A-R20-C42	5.53979	604.758	3350.23	G2
SA1044-A96139A	SA1044-A96139A-R20-C44	5.57116	847.927	4723.93	G2
SA1044-A96139A	SA1044-A96139A-R20-C48	5.52562	650.93	3596.8	G2
SA1044-A96139A	SA1044-A96139A-R20-C49	5.56998	591.773	3296.16	G2
SA1044-A96139A	SA1044-A96139A-R20-C52	5.767	612.135	3530.18	G2
SA1044-A96139A	SA1044-A96139A-R20-C53	6.07433	580.804	3527.99	G2
SA1044-A96139A	SA1044-A96139A-R21-C07	2.76783	537.055	1486.48	G1
SA1044-A96139A	SA1044-A96139A-R21-C08	2.71272	399.406	1083.48	G1
SA1044-A96139A	SA1044-A96139A-R21-C11	2.7869	820.52	2286.71	G1
SA1044-A96139A	SA1044-A96139A-R21-C13	2.76439	774.926	2142.2	G1
SA1044-A96139A	SA1044-A96139A-R21-C16	2.76713	956.542	2646.87	G1
SA1044-A96139A	SA1044-A96139A-R21-C17	2.77426	791.883	2196.89	G1
SA1044-A96139A	SA1044-A96139A-R21-C23	5.13516	619.706	3182.29	S
SA1044-A96139A	SA1044-A96139A-R21-C42	5.26042	519.747	2734.09	G2
SA1044-A96139A	SA1044-A96139A-R21-C43	5.57024	923.425	5143.7	G2
SA1044-A96139A	SA1044-A96139A-R21-C46	5.42736	673.247	3653.95	G2
SA1044-A96139A	SA1044-A96139A-R21-C50	5.6133	569.051	3194.25	G2
SA1044-A96139A	SA1044-A96139A-R21-C53	5.76521	1984.26	11439.7	G2
SA1044-A96139A	SA1044-A96139A-R22-C13	2.77289	543.225	1506.3	G1
SA1044-A96139A	SA1044-A96139A-R22-C14	2.7718	954.293	2645.11	G1
SA1044-A96139A	SA1044-A96139A-R22-C17	2.7715	911.3	2525.67	G1
SA1044-A96139A	SA1044-A96139A-R22-C21	2.77747	530.851	1474.42	G1
SA1044-A96139A	SA1044-A96139A-R22-C51	5.58642	493.337	2755.99	G2
SA1044-A96139A	SA1044-A96139A-R23-C25	3.89506	798.691	3110.95	S
SA1044-A96139A	SA1044-A96139A-R23-C30	3.85532	677.079	2610.35	S
SA1044-A96139A	SA1044-A96139A-R23-C37	4.43141	621.919	2755.98	S
SA1044-A96139A	SA1044-A96139A-R23-C40	5.56077	838.279	4661.48	G2
SA1044-A96139A	SA1044-A96139A-R23-C43	5.53724	708.417	3922.67	G2
SA1044-A96139A	SA1044-A96139A-R23-C46	5.60777	568.036	3185.42	G2
SA1044-A96139A	SA1044-A96139A-R23-C47	5.60919	784.677	4401.4	G2
SA1044-A96139A	SA1044-A96139A-R23-C48	5.49219	941.806	5172.58	G2
SA1044-A96139A	SA1044-A96139A-R23-C49	5.43345	1313.99	7139.49	G2
SA1044-A96139A	SA1044-A96139A-R23-C52	5.58811	804.286	4494.44	G2
SA1044-A96139A	SA1044-A96139A-R24-C14	2.76732	605.063	1674.4	G1
SA1044-A96139A	SA1044-A96139A-R24-C29	4.31554	657.695	2838.31	S
SA1044-A96139A	SA1044-A96139A-R24-C30	4.29649	788.296	3386.91	S
SA1044-A96139A	SA1044-A96139A-R24-C45	5.76708	794.356	4581.12	G2
SA1044-A96139A	SA1044-A96139A-R24-C46	5.57698	794.678	4431.91	G2
SA1044-A96139A	SA1044-A96139A-R24-C47	5.55414	1121.23	6227.48	G2
SA1044-A96139A	SA1044-A96139A-R24-C50	5.60881	599.523	3362.61	G2
SA1044-A96139A	SA1044-A96139A-R25-C08	2.76442	643.482	1778.86	G1
SA1044-A96139A	SA1044-A96139A-R25-C13	2.78645	993.373	2767.98	G1
SA1044-A96139A	SA1044-A96139A-R25-C21	2.76885	600.281	1662.09	G1
SA1044-A96139A	SA1044-A96139A-R25-C26	3.99547	674.543	2695.12	S
SA1044-A96139A	SA1044-A96139A-R25-C31	3.39326	685.593	2326.39	S
SA1044-A96139A	SA1044-A96139A-R25-C33	3.60697	840.207	3030.6	S
SA1044-A96139A	SA1044-A96139A-R25-C39	5.59934	476.172	2666.25	G2
SA1044-A96139A	SA1044-A96139A-R25-C46	5.6911	527.913	3004.4	G2
SA1044-A96139A	SA1044-A96139A-R25-C47	5.6501	719.994	4068.03	G2
SA1044-A96139A	SA1044-A96139A-R25-C49	5.5568	634.506	3525.82	G2
SA1044-A96139A	SA1044-A96139A-R25-C51	5.79085	648.742	3756.77	G2
SA1044-A96139A	SA1044-A96139A-R26-C15	2.77481	822.309	2281.75	G1
SA1044-A96139A	SA1044-A96139A-R26-C17	2.73973	1250.34	3425.59	G1
SA1044-A96139A	SA1044-A96139A-R26-C25	4.93162	739.857	3648.69	S
SA1044-A96139A	SA1044-A96139A-R26-C29	5.05839	764.35	3866.38	S
SA1044-A96139A	SA1044-A96139A-R26-C30	4.53491	839.898	3808.86	S
SA1044-A96139A	SA1044-A96139A-R26-C31	3.7254	667.856	2488.03	S
SA1044-A96139A	SA1044-A96139A-R26-C34	4.68103	719.651	3368.71	S
SA1044-A96139A	SA1044-A96139A-R26-C43	5.71863	573.432	3279.25	G2
SA1044-A96139A	SA1044-A96139A-R26-C45	5.6407	741.99	4185.34	G2
SA1044-A96139A	SA1044-A96139A-R26-C48	5.63381	747.754	4212.71	G2
SA1044-A96139A	SA1044-A96139A-R27-C24	3.82799	399.381	1528.83	S
SA1044-A96139A	SA1044-A96139A-R27-C30	3.55327	816.985	2902.97	S
SA1044-A96139A	SA1044-A96139A-R27-C31	4.48948	647.927	2908.86	S
SA1044-A96139A	SA1044-A96139A-R27-C33	4.87967	605.192	2953.14	S
SA1044-A96139A	SA1044-A96139A-R27-C40	5.59277	737.648	4125.5	G2
SA1044-A96139A	SA1044-A96139A-R27-C43	5.53516	955.623	5289.53	G2
SA1044-A96139A	SA1044-A96139A-R27-C46	5.48901	343.854	1887.42	G2
SA1044-A96139A	SA1044-A96139A-R27-C49	5.52456	716.712	3959.52	G2
SA1044-A96139A	SA1044-A96139A-R27-C50	5.45077	540.395	2945.57	G2
SA1044-A96139A	SA1044-A96139A-R27-C51	5.56951	717.768	3997.62	G2
SA1044-A96139A	SA1044-A96139A-R28-C24	4.29939	823.313	3539.74	S
SA1044-A96139A	SA1044-A96139A-R28-C25	3.75691	911.879	3425.84	S
SA1044-A96139A	SA1044-A96139A-R28-C29	3.74844	677.198	2538.44	S
SA1044-A96139A	SA1044-A96139A-R28-C33	5.39189	600.172	3236.06	S
SA1044-A96139A	SA1044-A96139A-R28-C34	5.1818	984.02	5098.99	S
SA1044-A96139A	SA1044-A96139A-R28-C39	5.56168	698.497	3884.82	G2
SA1044-A96139A	SA1044-A96139A-R28-C40	5.46659	739.33	4041.62	G2
SA1044-A96139A	SA1044-A96139A-R28-C41	5.59131	546.328	3054.69	G2
SA1044-A96139A	SA1044-A96139A-R28-C42	5.5627	707.496	3935.59	G2
SA1044-A96139A	SA1044-A96139A-R28-C44	5.64305	780.138	4402.36	G2
SA1044-A96139A	SA1044-A96139A-R28-C45	5.62586	745.464	4193.88	G2
SA1044-A96139A	SA1044-A96139A-R28-C46	5.56197	713.631	3969.19	G2
SA1044-A96139A	SA1044-A96139A-R29-C23	3.36167	777.392	2613.33	S
SA1044-A96139A	SA1044-A96139A-R29-C24	4.52527	759.795	3438.27	S
SA1044-A96139A	SA1044-A96139A-R29-C28	5.05424	627.191	3169.97	S
SA1044-A96139A	SA1044-A96139A-R29-C29	4.71298	614.538	2896.31	S
SA1044-A96139A	SA1044-A96139A-R29-C31	4.40528	692.901	3052.42	S
SA1044-A96139A	SA1044-A96139A-R29-C34	5.20009	611.139	3177.98	S
SA1044-A96139A	SA1044-A96139A-R29-C45	5.90588	752.773	4445.79	G2
SA1044-A96139A	SA1044-A96139A-R29-C47	5.54862	857.986	4760.64	G2
SA1044-A96139A	SA1044-A96139A-R29-C48	5.61694	643.697	3615.61	G2
SA1044-A96139A	SA1044-A96139A-R29-C50	5.47054	708.456	3875.63	G2
SA1044-A96139A	SA1044-A96139A-R29-C51	5.57125	565.14	3148.54	G2
SA1044-A96139A	SA1044-A96139A-R30-C07	2.76188	1032.26	2850.98	G1
SA1044-A96139A	SA1044-A96139A-R30-C08	2.77067	1249.32	3461.44	G1
SA1044-A96139A	SA1044-A96139A-R30-C09	2.72677	670.945	1829.51	G1
SA1044-A96139A	SA1044-A96139A-R30-C12	2.80026	508.976	1425.26	G1
SA1044-A96139A	SA1044-A96139A-R30-C13	2.76682	647.677	1792.01	G1
SA1044-A96139A	SA1044-A96139A-R30-C14	2.77874	1049.47	2916.2	G1
SA1044-A96139A	SA1044-A96139A-R30-C16	2.77336	465.97	1292.3	G1
SA1044-A96139A	SA1044-A96139A-R30-C28	3.91843	674.691	2643.73	S
SA1044-A96139A	SA1044-A96139A-R30-C29	3.89942	1049.14	4091.02	S
SA1044-A96139A	SA1044-A96139A-R30-C31	4.06957	759.163	3089.46	S
SA1044-A96139A	SA1044-A96139A-R30-C32	3.89564	541.568	2109.75	S
SA1044-A96139A	SA1044-A96139A-R30-C36	4.98015	633.639	3155.62	S
SA1044-A96139A	SA1044-A96139A-R30-C37	5.21775	573.078	2990.18	S
SA1044-A96139A	SA1044-A96139A-R30-C48	5.60176	959.489	5374.83	G2
SA1044-A96139A	SA1044-A96139A-R30-C49	5.49664	1004.94	5523.79	G2
SA1044-A96139A	SA1044-A96139A-R30-C50	5.60595	784.561	4398.21	G2
SA1044-A96139A	SA1044-A96139A-R30-C52	5.59852	736.504	4123.33	G2
SA1044-A96139A	SA1044-A96139A-R31-C09	2.77386	752.474	2087.26	G1
SA1044-A96139A	SA1044-A96139A-R31-C10	2.78402	878.776	2446.53	G1
SA1044-A96139A	SA1044-A96139A-R31-C12	2.76785	754.763	2089.07	G1
SA1044-A96139A	SA1044-A96139A-R31-C16	2.77049	811.276	2247.63	G1
SA1044-A96139A	SA1044-A96139A-R31-C18	2.78244	622.633	1732.44	G1
SA1044-A96139A	SA1044-A96139A-R31-C20	2.77911	951.745	2645	G1
SA1044-A96139A	SA1044-A96139A-R31-C21	2.874	956.249	2748.26	G1
SA1044-A96139A	SA1044-A96139A-R31-C24	4.7579	673.618	3205.01	S
SA1044-A96139A	SA1044-A96139A-R31-C25	5.07511	733.846	3724.35	S
SA1044-A96139A	SA1044-A96139A-R31-C27	3.7325	448.695	1674.76	S
SA1044-A96139A	SA1044-A96139A-R31-C29	3.80088	627.396	2384.66	S
SA1044-A96139A	SA1044-A96139A-R31-C32	3.77686	874.535	3302.99	S
SA1044-A96139A	SA1044-A96139A-R31-C34	4.80209	659.76	3168.22	S
SA1044-A96139A	SA1044-A96139A-R31-C36	5.05177	818.761	4136.19	S
SA1044-A96139A	SA1044-A96139A-R31-C37	5.88726	589.415	3470.04	S
SA1044-A96139A	SA1044-A96139A-R31-C40	5.5878	475.295	2655.85	G2
SA1044-A96139A	SA1044-A96139A-R31-C42	5.69072	636.285	3620.92	G2
SA1044-A96139A	SA1044-A96139A-R31-C43	5.62169	655.1	3682.77	G2
SA1044-A96139A	SA1044-A96139A-R31-C44	5.55842	1066.89	5930.25	G2
SA1044-A96139A	SA1044-A96139A-R31-C48	5.60822	569.932	3196.3	G2
SA1044-A96139A	SA1044-A96139A-R31-C52	5.87603	932.908	5481.8	G2
SA1044-A96139A	SA1044-A96139A-R32-C08	2.77279	879.312	2438.15	G1
SA1044-A96139A	SA1044-A96139A-R32-C10	2.68766	1180.38	3172.46	G1
SA1044-A96139A	SA1044-A96139A-R32-C11	2.87816	626.074	1801.94	G1
SA1044-A96139A	SA1044-A96139A-R32-C14	2.78	523.221	1454.55	G1
SA1044-A96139A	SA1044-A96139A-R32-C19	2.78033	828.719	2304.11	G1
SA1044-A96139A	SA1044-A96139A-R32-C20	2.78462	143.589	399.84	G1
SA1044-A96139A	SA1044-A96139A-R32-C23	4.18526	665.754	2786.35	S
SA1044-A96139A	SA1044-A96139A-R32-C26	3.79748	684.338	2598.76	S
SA1044-A96139A	SA1044-A96139A-R32-C27	5.28012	597.279	3153.71	S
SA1044-A96139A	SA1044-A96139A-R32-C31	4.50093	662.824	2983.32	S
SA1044-A96139A	SA1044-A96139A-R32-C34	4.31446	607.127	2619.42	S
SA1044-A96139A	SA1044-A96139A-R32-C35	5.06615	670.273	3395.71	S
SA1044-A96139A	SA1044-A96139A-R32-C36	4.35223	819.18	3565.26	S
SA1044-A96139A	SA1044-A96139A-R32-C37	4.62895	607.968	2814.25	S
SA1044-A96139A	SA1044-A96139A-R32-C39	5.60511	672.57	3769.83	G2
SA1044-A96139A	SA1044-A96139A-R32-C41	5.49984	1022.44	5623.24	G2
SA1044-A96139A	SA1044-A96139A-R32-C42	5.5499	680.05	3774.21	G2
SA1044-A96139A	SA1044-A96139A-R32-C48	5.56496	683.388	3803.02	G2
SA1044-A96139A	SA1044-A96139A-R32-C50	5.5701	603.292	3360.4	G2
SA1044-A96139A	SA1044-A96139A-R32-C53	5.7715	846.025	4882.84	G2
SA1044-A96139A	SA1044-A96139A-R33-C07	2.7983	608.04	1701.48	G1
SA1044-A96139A	SA1044-A96139A-R33-C08	2.77764	626.755	1740.9	G1
SA1044-A96139A	SA1044-A96139A-R33-C13	2.76473	622.057	1719.82	G1
SA1044-A96139A	SA1044-A96139A-R33-C14	2.84178	1716.76	4878.66	G1
SA1044-A96139A	SA1044-A96139A-R33-C16	2.6238	983.359	2580.14	G1
SA1044-A96139A	SA1044-A96139A-R33-C18	2.77993	1008.58	2803.78	G1
SA1044-A96139A	SA1044-A96139A-R33-C19	2.81202	793.43	2231.14	G1
SA1044-A96139A	SA1044-A96139A-R33-C20	2.79694	926.489	2591.33	G1
SA1044-A96139A	SA1044-A96139A-R33-C23	4.07517	975.313	3974.57	S
SA1044-A96139A	SA1044-A96139A-R33-C25	4.38356	837.913	3673.04	S
SA1044-A96139A	SA1044-A96139A-R33-C27	3.89804	460.004	1793.11	S
SA1044-A96139A	SA1044-A96139A-R33-C28	4.62303	561.64	2596.48	S
SA1044-A96139A	SA1044-A96139A-R33-C29	4.00167	854.589	3419.78	S
SA1044-A96139A	SA1044-A96139A-R33-C30	5.01115	717.22	3594.09	S
SA1044-A96139A	SA1044-A96139A-R33-C33	3.98899	514.408	2051.97	S
SA1044-A96139A	SA1044-A96139A-R33-C36	4.39988	872.923	3840.76	S
SA1044-A96139A	SA1044-A96139A-R33-C40	5.42415	509.476	2763.47	G2
SA1044-A96139A	SA1044-A96139A-R33-C42	5.54346	1142.8	6335.08	G2
SA1044-A96139A	SA1044-A96139A-R33-C43	5.61226	547.256	3071.34	G2
SA1044-A96139A	SA1044-A96139A-R33-C46	5.53251	761.335	4212.09	G2
SA1044-A96139A	SA1044-A96139A-R33-C48	5.31071	596.129	3165.87	G2
SA1044-A96139A	SA1044-A96139A-R33-C49	5.50457	606.191	3336.82	G2
SA1044-A96139A	SA1044-A96139A-R33-C52	5.55743	566.633	3149.02	G2
SA1044-A96139A	SA1044-A96139A-R34-C07	2.76395	556.586	1538.38	G1
SA1044-A96139A	SA1044-A96139A-R34-C08	2.75402	1026.03	2825.7	G1
SA1044-A96139A	SA1044-A96139A-R34-C09	2.77104	523.067	1449.44	G1
SA1044-A96139A	SA1044-A96139A-R34-C12	2.78594	828.64	2308.54	G1
SA1044-A96139A	SA1044-A96139A-R34-C13	2.75236	653.844	1799.61	G1
SA1044-A96139A	SA1044-A96139A-R34-C15	2.77468	1214.64	3370.23	G1
SA1044-A96139A	SA1044-A96139A-R34-C16	2.76006	1156.53	3192.08	G1
SA1044-A96139A	SA1044-A96139A-R34-C17	2.77151	541.479	1500.71	G1
SA1044-A96139A	SA1044-A96139A-R34-C18	2.77459	793.724	2202.26	G1
SA1044-A96139A	SA1044-A96139A-R34-C23	4.72206	721.077	3404.97	S
SA1044-A96139A	SA1044-A96139A-R34-C24	4.18131	478.628	2001.29	S
SA1044-A96139A	SA1044-A96139A-R34-C28	4.64615	870.787	4045.81	S
SA1044-A96139A	SA1044-A96139A-R34-C31	5.06396	608.717	3082.52	S
SA1044-A96139A	SA1044-A96139A-R34-C33	4.35702	488.232	2127.23	S
SA1044-A96139A	SA1044-A96139A-R34-C36	4.88793	611.904	2990.95	S
SA1044-A96139A	SA1044-A96139A-R34-C40	5.53941	692.293	3834.9	G2
SA1044-A96139A	SA1044-A96139A-R34-C43	5.53904	581.157	3219.05	G2
SA1044-A96139A	SA1044-A96139A-R34-C45	5.52937	622.123	3439.94	G2
SA1044-A96139A	SA1044-A96139A-R34-C48	5.58522	891.793	4980.86	G2
SA1044-A96139A	SA1044-A96139A-R34-C51	5.55464	817.473	4540.77	G2
SA1044-A96139A	SA1044-A96139A-R35-C08	2.77847	687.083	1909.04	G1
SA1044-A96139A	SA1044-A96139A-R35-C09	2.74544	664.547	1824.48	G1
SA1044-A96139A	SA1044-A96139A-R35-C11	2.7808	876.627	2437.73	G1
SA1044-A96139A	SA1044-A96139A-R35-C13	2.85956	632.308	1808.12	G1
SA1044-A96139A	SA1044-A96139A-R35-C17	2.77438	586.714	1627.77	G1
SA1044-A96139A	SA1044-A96139A-R35-C18	2.78103	534.152	1485.49	G1
SA1044-A96139A	SA1044-A96139A-R35-C20	2.77364	657.702	1824.23	G1
SA1044-A96139A	SA1044-A96139A-R35-C21	2.77583	672.069	1865.55	G1
SA1044-A96139A	SA1044-A96139A-R35-C23	4.23016	846.558	3581.08	S
SA1044-A96139A	SA1044-A96139A-R35-C25	4.53254	633.229	2870.13	S
SA1044-A96139A	SA1044-A96139A-R35-C26	3.91084	692.68	2708.96	S
SA1044-A96139A	SA1044-A96139A-R35-C28	4.051	935.5	3789.71	S
SA1044-A96139A	SA1044-A96139A-R35-C30	3.85138	872.226	3359.28	S
SA1044-A96139A	SA1044-A96139A-R35-C33	4.95448	728.698	3610.32	S
SA1044-A96139A	SA1044-A96139A-R35-C34	4.60445	652.466	3004.24	S
SA1044-A96139A	SA1044-A96139A-R35-C35	4.78123	696.29	3329.12	S
SA1044-A96139A	SA1044-A96139A-R35-C36	3.55201	656.863	2333.18	S
SA1044-A96139A	SA1044-A96139A-R35-C37	5.28205	375.569	1983.78	S
SA1044-A96139A	SA1044-A96139A-R35-C40	5.58854	795.254	4444.31	G2
SA1044-A96139A	SA1044-A96139A-R35-C44	5.6194	531.216	2985.11	G2
SA1044-A96139A	SA1044-A96139A-R35-C46	5.55431	680.315	3778.68	G2
SA1044-A96139A	SA1044-A96139A-R36-C12	2.8098	390.718	1097.84	G1
SA1044-A96139A	SA1044-A96139A-R36-C17	2.76848	742.557	2055.75	G1
SA1044-A96139A	SA1044-A96139A-R36-C18	2.78702	594.796	1657.71	G1
SA1044-A96139A	SA1044-A96139A-R36-C20	2.78965	697.148	1944.8	G1
SA1044-A96139A	SA1044-A96139A-R36-C23	5.31158	900.923	4785.33	S
SA1044-A96139A	SA1044-A96139A-R36-C24	4.2865	705.479	3024.03	S
SA1044-A96139A	SA1044-A96139A-R36-C28	4.94849	868.729	4298.9	S
SA1044-A96139A	SA1044-A96139A-R36-C30	5.13225	886.766	4551.1	S
SA1044-A96139A	SA1044-A96139A-R36-C31	5.88621	882.177	5192.68	S
SA1044-A96139A	SA1044-A96139A-R36-C32	3.98416	795.662	3170.04	S
SA1044-A96139A	SA1044-A96139A-R36-C33	3.79272	750.268	2845.56	S
SA1044-A96139A	SA1044-A96139A-R36-C34	3.36864	680.227	2291.44	S
SA1044-A96139A	SA1044-A96139A-R36-C35	4.32697	1045.48	4523.76	S
SA1044-A96139A	SA1044-A96139A-R36-C37	3.80969	880.981	3356.26	S
SA1044-A96139A	SA1044-A96139A-R36-C40	5.57213	600.822	3347.85	G2
SA1044-A96139A	SA1044-A96139A-R36-C41	5.596	648.449	3628.72	G2
SA1044-A96139A	SA1044-A96139A-R36-C43	5.6328	816.957	4601.75	G2
SA1044-A96139A	SA1044-A96139A-R36-C49	5.53231	783.736	4335.87	G2
SA1044-A96139A	SA1044-A96139A-R36-C50	5.59896	643.578	3603.37	G2
SA1044-A96139A	SA1044-A96139A-R37-C07	2.77835	623.438	1732.13	G1
SA1044-A96139A	SA1044-A96139A-R37-C11	2.81426	937.899	2639.49	G1
SA1044-A96139A	SA1044-A96139A-R37-C17	2.79857	784.148	2194.5	G1
SA1044-A96139A	SA1044-A96139A-R37-C23	4.97473	657.496	3270.86	S
SA1044-A96139A	SA1044-A96139A-R37-C30	4.52289	756.043	3419.5	S
SA1044-A96139A	SA1044-A96139A-R37-C32	5.53904	722.726	4003.21	S
SA1044-A96139A	SA1044-A96139A-R37-C33	4.27408	933.363	3989.27	S
SA1044-A96139A	SA1044-A96139A-R37-C36	4.29114	1149.85	4934.17	S
SA1044-A96139A	SA1044-A96139A-R37-C39	5.43906	843.83	4589.64	G2
SA1044-A96139A	SA1044-A96139A-R37-C40	5.64825	641.688	3624.41	G2
SA1044-A96139A	SA1044-A96139A-R37-C41	5.56815	647.668	3606.31	G2
SA1044-A96139A	SA1044-A96139A-R38-C11	2.80917	914.65	2569.4	G1
SA1044-A96139A	SA1044-A96139A-R38-C13	2.76402	799.646	2210.23	G1
SA1044-A96139A	SA1044-A96139A-R38-C14	2.77783	697.64	1937.92	G1
SA1044-A96139A	SA1044-A96139A-R38-C16	2.74539	884.397	2428.02	G1
SA1044-A96139A	SA1044-A96139A-R38-C19	2.80539	922.762	2588.71	G1
SA1044-A96139A	SA1044-A96139A-R38-C20	2.7216	1425.32	3879.14	G1
SA1044-A96139A	SA1044-A96139A-R38-C23	3.77942	1110.26	4196.16	S
SA1044-A96139A	SA1044-A96139A-R38-C24	5.14166	666.462	3426.72	S
SA1044-A96139A	SA1044-A96139A-R38-C28	4.64097	854.079	3963.76	S
SA1044-A96139A	SA1044-A96139A-R38-C29	4.57425	712.156	3257.58	S
SA1044-A96139A	SA1044-A96139A-R38-C33	4.0877	716.139	2927.36	S
SA1044-A96139A	SA1044-A96139A-R38-C35	5.2226	747.149	3902.06	S
SA1044-A96139A	SA1044-A96139A-R38-C37	4.17173	651.467	2717.74	S
SA1044-A96139A	SA1044-A96139A-R38-C40	5.58824	573.844	3206.77	G2
SA1044-A96139A	SA1044-A96139A-R38-C46	5.57225	702.661	3915.4	G2
SA1044-A96139A	SA1044-A96139A-R38-C51	5.6603	782.777	4430.75	G2
SA1044-A96139A	SA1044-A96139A-R38-C52	5.6261	1079.54	6073.63	G2
SA1044-A96139A	SA1044-A96139A-R39-C08	2.78892	687.233	1916.63	G1
SA1044-A96139A	SA1044-A96139A-R39-C10	2.77676	765.803	2126.45	G1
SA1044-A96139A	SA1044-A96139A-R39-C14	2.77962	779.133	2165.69	G1
SA1044-A96139A	SA1044-A96139A-R39-C15	2.77268	702.483	1947.76	G1
SA1044-A96139A	SA1044-A96139A-R39-C16	2.79161	793.141	2214.14	G1
SA1044-A96139A	SA1044-A96139A-R39-C21	2.79382	936.424	2616.2	G1
SA1044-A96139A	SA1044-A96139A-R39-C23	5.18125	529.297	2742.42	S
SA1044-A96139A	SA1044-A96139A-R39-C24	4.26135	806.546	3436.98	S
SA1044-A96139A	SA1044-A96139A-R39-C27	4.69126	650.704	3052.62	S
SA1044-A96139A	SA1044-A96139A-R39-C30	5.16403	515.362	2661.35	S
SA1044-A96139A	SA1044-A96139A-R39-C31	4.60519	659.251	3035.97	S
SA1044-A96139A	SA1044-A96139A-R39-C35	3.9402	962.777	3793.53	S
SA1044-A96139A	SA1044-A96139A-R39-C36	4.19245	868.822	3642.5	S
SA1044-A96139A	SA1044-A96139A-R39-C37	4.59382	898.28	4126.53	S
SA1044-A96139A	SA1044-A96139A-R39-C48	5.60715	947.747	5314.16	G2
SA1044-A96139A	SA1044-A96139A-R39-C52	5.58263	1116.8	6234.69	G2
SA1044-A96139A	SA1044-A96139A-R40-C07	2.72219	836.448	2276.97	G1
SA1044-A96139A	SA1044-A96139A-R40-C08	2.79765	898.174	2512.78	G1
SA1044-A96139A	SA1044-A96139A-R40-C10	2.80188	720.74	2019.43	G1
SA1044-A96139A	SA1044-A96139A-R40-C12	2.81685	949.602	2674.89	G1
SA1044-A96139A	SA1044-A96139A-R40-C13	2.80248	672.64	1885.06	G1
SA1044-A96139A	SA1044-A96139A-R40-C15	2.88619	1064.64	3072.75	G1
SA1044-A96139A	SA1044-A96139A-R40-C18	2.755	676.104	1862.67	G1
SA1044-A96139A	SA1044-A96139A-R40-C26	5.31804	809.269	4303.72	S
SA1044-A96139A	SA1044-A96139A-R40-C28	3.65356	971.992	3551.24	S
SA1044-A96139A	SA1044-A96139A-R40-C29	3.77563	778.162	2938.05	S
SA1044-A96139A	SA1044-A96139A-R40-C31	5.34406	762.373	4074.17	S
SA1044-A96139A	SA1044-A96139A-R40-C34	3.41609	855.383	2922.07	S
SA1044-A96139A	SA1044-A96139A-R40-C35	3.66665	826.874	3031.86	S
SA1044-A96139A	SA1044-A96139A-R40-C36	3.71918	653.994	2432.32	S
SA1044-A96139A	SA1044-A96139A-R40-C40	5.6113	712.338	3997.14	G2
SA1044-A96139A	SA1044-A96139A-R40-C45	6.02997	624.109	3763.36	G2
SA1044-A96139A	SA1044-A96139A-R40-C49	5.54979	746.656	4143.79	G2
SA1044-A96139A	SA1044-A96139A-R40-C50	5.47595	894.872	4900.27	G2
SA1044-A96139A	SA1044-A96139A-R40-C51	5.53379	949.919	5256.65	G2
SA1044-A96139A	SA1044-A96139A-R41-C08	2.71836	657.558	1787.48	G1
SA1044-A96139A	SA1044-A96139A-R41-C10	2.83155	1374.29	3891.38	G1
SA1044-A96139A	SA1044-A96139A-R41-C12	2.78216	1011.27	2813.52	G1
SA1044-A96139A	SA1044-A96139A-R41-C13	2.72334	843.775	2297.88	G1
SA1044-A96139A	SA1044-A96139A-R41-C16	2.75514	733.138	2019.89	G1
SA1044-A96139A	SA1044-A96139A-R41-C17	2.68663	707.011	1899.48	G1
SA1044-A96139A	SA1044-A96139A-R41-C18	2.81954	889.962	2509.28	G1
SA1044-A96139A	SA1044-A96139A-R41-C19	2.77993	501.86	1395.14	G1
SA1044-A96139A	SA1044-A96139A-R41-C24	4.81584	587.183	2827.78	S
SA1044-A96139A	SA1044-A96139A-R41-C25	5.30677	604.336	3207.07	S
SA1044-A96139A	SA1044-A96139A-R41-C28	5.09669	869.034	4429.19	S
SA1044-A96139A	SA1044-A96139A-R41-C31	3.76776	977.293	3682.2	S
SA1044-A96139A	SA1044-A96139A-R41-C32	4.70769	682.346	3212.28	S
SA1044-A96139A	SA1044-A96139A-R41-C33	4.07662	685.428	2794.23	S
SA1044-A96139A	SA1044-A96139A-R41-C35	3.96648	663.164	2630.43	S
SA1044-A96139A	SA1044-A96139A-R41-C36	4.56524	888.038	4054.11	S
SA1044-A96139A	SA1044-A96139A-R41-C39	5.54449	771.924	4279.93	G2
SA1044-A96139A	SA1044-A96139A-R41-C49	5.78593	638.952	3696.93	G2
SA1044-A96139A	SA1044-A96139A-R42-C07	2.78661	812.828	2265.03	G1
SA1044-A96139A	SA1044-A96139A-R42-C09	2.77592	949.17	2634.82	G1
SA1044-A96139A	SA1044-A96139A-R42-C13	2.79031	853.478	2381.47	G1
SA1044-A96139A	SA1044-A96139A-R42-C14	2.77781	934.039	2594.58	G1
SA1044-A96139A	SA1044-A96139A-R42-C16	2.8944	1277.01	3696.19	G1
SA1044-A96139A	SA1044-A96139A-R42-C17	2.79826	930.072	2602.58	G1
SA1044-A96139A	SA1044-A96139A-R42-C19	2.7712	963.815	2670.93	G1
SA1044-A96139A	SA1044-A96139A-R42-C21	2.83024	705.955	1998.02	G1
SA1044-A96139A	SA1044-A96139A-R42-C23	3.53118	806.983	2849.6	S
SA1044-A96139A	SA1044-A96139A-R42-C25	5.27729	529.73	2795.54	S
SA1044-A96139A	SA1044-A96139A-R42-C27	3.46236	679.878	2353.98	S
SA1044-A96139A	SA1044-A96139A-R42-C28	4.08348	856.193	3496.25	S
SA1044-A96139A	SA1044-A96139A-R42-C29	4.50848	768.396	3464.3	S
SA1044-A96139A	SA1044-A96139A-R42-C30	3.65071	1078.36	3936.78	S
SA1044-A96139A	SA1044-A96139A-R42-C33	4.62841	544.509	2520.21	S
SA1044-A96139A	SA1044-A96139A-R42-C34	5.51954	763.235	4212.7	S
SA1044-A96139A	SA1044-A96139A-R42-C36	4.75198	940.381	4468.67	S
SA1044-A96139A	SA1044-A96139A-R42-C42	5.5667	895.33	4984.03	G2
SA1044-A96139A	SA1044-A96139A-R42-C50	5.37723	654.082	3517.15	G2
SA1044-A96139A	SA1044-A96139A-R43-C25	4.59953	641.035	2948.46	S
SA1044-A96139A	SA1044-A96139A-R43-C26	4.02393	602.125	2422.91	S
SA1044-A96139A	SA1044-A96139A-R43-C30	5.02032	781.386	3922.81	S
SA1044-A96139A	SA1044-A96139A-R43-C32	5.27592	755.273	3984.76	S
SA1044-A96139A	SA1044-A96139A-R43-C34	5.15329	685.095	3530.5	S
SA1044-A96139A	SA1044-A96139A-R43-C39	5.31238	988.241	5249.91	G2
SA1044-A96139A	SA1044-A96139A-R43-C48	5.5818	752.605	4200.89	G2
SA1044-A96139A	SA1044-A96139A-R43-C49	5.45841	611.963	3340.34	G2
SA1044-A96139A	SA1044-A96139A-R43-C50	5.5387	784.483	4345.01	G2
SA1044-A96139A	SA1044-A96139A-R43-C52	5.81357	794.064	4616.35	G2
SA1044-A96139A	SA1044-A96139A-R44-C26	3.82067	668.882	2555.58	S
SA1044-A96139A	SA1044-A96139A-R44-C27	4.92531	1049.38	5168.52	S
SA1044-A96139A	SA1044-A96139A-R44-C29	3.5122	933.427	3278.38	S
SA1044-A96139A	SA1044-A96139A-R44-C31	5.19707	658.776	3423.7	S
SA1044-A96139A	SA1044-A96139A-R44-C32	4.67976	646.369	3024.85	S
SA1044-A96139A	SA1044-A96139A-R44-C33	5.82546	942.982	5493.3	S
SA1044-A96139A	SA1044-A96139A-R44-C36	3.45348	835.126	2884.09	S
SA1044-A96139A	SA1044-A96139A-R44-C37	4.61932	1180.43	5452.8	S
SA1044-A96139A	SA1044-A96139A-R44-C46	5.58956	874.041	4885.5	G2
SA1044-A96139A	SA1044-A96139A-R44-C48	5.39104	544.717	2936.59	G2
SA1044-A96139A	SA1044-A96139A-R44-C51	5.6805	803.442	4563.95	G2
SA1044-A96139A	SA1044-A96139A-R44-C52	5.45296	995.775	5429.92	G2
SA1044-A96139A	SA1044-A96139A-R45-C23	5.34389	693.105	3703.87	S
SA1044-A96139A	SA1044-A96139A-R45-C24	4.82606	765.795	3695.78	S
SA1044-A96139A	SA1044-A96139A-R45-C26	5.26249	660.408	3475.39	S
SA1044-A96139A	SA1044-A96139A-R45-C27	4.65454	815.767	3797.02	S
SA1044-A96139A	SA1044-A96139A-R45-C28	4.70025	873.039	4103.5	S
SA1044-A96139A	SA1044-A96139A-R45-C30	3.87403	1003.69	3888.3	S
SA1044-A96139A	SA1044-A96139A-R45-C33	5.21904	795.718	4152.89	S
SA1044-A96139A	SA1044-A96139A-R45-C34	4.20391	924.819	3887.86	S
SA1044-A96139A	SA1044-A96139A-R45-C36	4.12676	941.587	3885.7	S
SA1044-A96139A	SA1044-A96139A-R45-C37	4.63022	762.327	3529.74	S
SA1044-A96139A	SA1044-A96139A-R45-C39	5.40289	651.062	3517.61	G2
SA1044-A96139A	SA1044-A96139A-R45-C46	5.57732	610.666	3405.88	G2
SA1044-A96139A	SA1044-A96139A-R45-C48	5.62042	671.127	3772.02	G2
SA1044-A96139A	SA1044-A96139A-R45-C49	5.521	862.326	4760.9	G2
SA1044-A96139A	SA1044-A96139A-R46-C23	5.26329	881.164	4637.83	S
SA1044-A96139A	SA1044-A96139A-R46-C24	3.90461	1271.03	4962.88	S
SA1044-A96139A	SA1044-A96139A-R46-C25	4.33626	699.882	3034.87	S
SA1044-A96139A	SA1044-A96139A-R46-C27	3.66535	833.582	3055.37	S
SA1044-A96139A	SA1044-A96139A-R46-C28	4.51966	586.569	2651.09	S
SA1044-A96139A	SA1044-A96139A-R46-C35	4.83752	599.087	2898.1	S
SA1044-A96139A	SA1044-A96139A-R46-C36	4.90853	562.534	2761.21	S
SA1044-A96139A	SA1044-A96139A-R46-C39	5.55259	478.386	2656.28	G2
SA1044-A96139A	SA1044-A96139A-R46-C40	5.43433	824.117	4478.52	G2
SA1044-A96139A	SA1044-A96139A-R46-C43	5.23823	888.74	4655.43	G2
SA1044-A96139A	SA1044-A96139A-R46-C46	5.55599	516.161	2867.78	G2
SA1044-A96139A	SA1044-A96139A-R46-C50	5.58265	743.632	4151.44	G2
SA1044-A96139A	SA1044-A96139A-R47-C23	4.21212	612.532	2580.06	S
SA1044-A96139A	SA1044-A96139A-R47-C26	4.90025	695.866	3409.92	S
SA1044-A96139A	SA1044-A96139A-R47-C27	4.72678	579.868	2740.91	S
SA1044-A96139A	SA1044-A96139A-R47-C29	4.34782	1118.76	4864.17	S
SA1044-A96139A	SA1044-A96139A-R47-C32	4.5609	1098.71	5011.12	S
SA1044-A96139A	SA1044-A96139A-R47-C33	4.81903	920.62	4436.5	S
SA1044-A96139A	SA1044-A96139A-R47-C34	3.95085	935.039	3694.2	S
SA1044-A96139A	SA1044-A96139A-R47-C37	5.26982	619.64	3265.39	S
SA1044-A96139A	SA1044-A96139A-R47-C40	5.6068	901.774	5056.07	G2
SA1044-A96139A	SA1044-A96139A-R47-C42	5.62341	626.324	3522.08	G2
SA1044-A96139A	SA1044-A96139A-R47-C49	5.60891	539.392	3025.4	G2
SA1044-A96139A	SA1044-A96139A-R48-C23	4.42455	709.431	3138.92	S
SA1044-A96139A	SA1044-A96139A-R48-C24	4.23243	804.624	3405.52	S
SA1044-A96139A	SA1044-A96139A-R48-C25	4.59529	747.005	3432.7	S
SA1044-A96139A	SA1044-A96139A-R48-C28	4.95315	901.17	4463.63	S
SA1044-A96139A	SA1044-A96139A-R48-C29	3.7987	833.07	3164.59	S
SA1044-A96139A	SA1044-A96139A-R48-C31	5.111	604.326	3088.71	S
SA1044-A96139A	SA1044-A96139A-R48-C32	4.32403	972.819	4206.49	S
SA1044-A96139A	SA1044-A96139A-R48-C33	5.07691	672.41	3413.76	S
SA1044-A96139A	SA1044-A96139A-R48-C37	3.95052	1080.64	4269.1	S
SA1044-A96139A	SA1044-A96139A-R48-C41	5.61789	763.757	4290.7	G2
SA1044-A96139A	SA1044-A96139A-R48-C42	5.60283	824.145	4617.55	G2
SA1044-A96139A	SA1044-A96139A-R48-C44	5.67438	752.973	4272.66	G2
SA1044-A96139A	SA1044-A96139A-R48-C49	5.61104	487.599	2735.94	G2
SA1044-A96139A	SA1044-A96139A-R48-C52	5.77617	728.444	4207.62	G2
SA1044-A96139A	SA1044-A96139A-R49-C23	4.18262	660.232	2761.5	S
SA1044-A96139A	SA1044-A96139A-R49-C24	5.0857	654.963	3330.95	S
SA1044-A96139A	SA1044-A96139A-R49-C25	5.12235	654.494	3352.55	S
SA1044-A96139A	SA1044-A96139A-R49-C26	4.62674	644.756	2983.11	S
SA1044-A96139A	SA1044-A96139A-R49-C28	5.798	553.162	3207.23	S
SA1044-A96139A	SA1044-A96139A-R49-C29	3.65391	1065.03	3891.51	S
SA1044-A96139A	SA1044-A96139A-R49-C30	4.33898	807.197	3502.41	S
SA1044-A96139A	SA1044-A96139A-R49-C31	4.29915	832.056	3577.14	S
SA1044-A96139A	SA1044-A96139A-R49-C32	5.53986	422.145	2338.62	S
SA1044-A96139A	SA1044-A96139A-R49-C33	3.22385	1064.19	3430.78	S
SA1044-A96139A	SA1044-A96139A-R49-C34	4.94996	765.984	3791.59	S
SA1044-A96139A	SA1044-A96139A-R49-C40	5.69886	684.61	3901.49	G2
SA1044-A96139A	SA1044-A96139A-R49-C41	5.51281	621.54	3426.43	G2
SA1044-A96139A	SA1044-A96139A-R49-C44	5.63015	844.024	4751.98	G2
SA1044-A96139A	SA1044-A96139A-R49-C48	5.59768	474.236	2654.62	G2
SA1044-A96139A	SA1044-A96139A-R49-C49	5.6323	1036.39	5837.27	G2
SA1044-A96139A	SA1044-A96139A-R50-C24	4.40812	882.281	3889.2	S
SA1044-A96139A	SA1044-A96139A-R50-C30	5.17002	645.591	3337.72	S
SA1044-A96139A	SA1044-A96139A-R50-C40	5.55021	1070.19	5939.81	G2
SA1044-A96139A	SA1044-A96139A-R51-C24	4.55868	575.319	2622.69	S
SA1044-A96139A	SA1044-A96139A-R51-C25	4.03938	724.961	2928.39	S
SA1044-A96139A	SA1044-A96139A-R51-C26	4.62677	1047.55	4846.77	S
SA1044-A96139A	SA1044-A96139A-R51-C27	4.79649	811.58	3892.73	S
SA1044-A96139A	SA1044-A96139A-R51-C28	4.14884	1024.68	4251.22	S
SA1044-A96139A	SA1044-A96139A-R51-C29	4.57159	944.506	4317.9	S
SA1044-A96139A	SA1044-A96139A-R51-C30	4.58215	714.968	3276.09	S
SA1044-A96139A	SA1044-A96139A-R51-C32	4.18865	793.879	3325.29	S
SA1044-A96139A	SA1044-A96139A-R51-C34	4.16706	796.014	3317.03	S
SA1044-A96139A	SA1044-A96139A-R51-C37	3.83603	828.865	3179.55	S
SA1044-A96139A	SA1044-A96139A-R51-C50	5.59782	784.146	4389.51	G2
SA1044-A96139A	SA1044-A96139A-R51-C51	5.57207	918.96	5120.51	G2
SA1044-A96139A	SA1044-A96139A-R52-C39	5.53666	632.643	3502.73	G2
SA1044-A96139A	SA1044-A96139A-R52-C44	5.613	594.369	3336.19	G2
SA1044-A96139A	SA1044-A96139A-R52-C51	5.64303	769.301	4341.19	G2
SA1044-A96139A	SA1044-A96139A-R53-C42	5.62099	973.674	5473.01	G2
SA1044-A96139A	SA1044-A96139A-R53-C43	5.60481	911.015	5106.07	G2
SA1044-A96139A	SA1044-A96139A-R53-C45	5.83522	964.94	5630.64	G2
SA1044-A96139A	SA1044-A96139A-R53-C49	5.61306	1115.13	6259.31	G2
SA1044-A96139A	SA1044-A96139A-R54-C42	5.91014	1694.43	10014.3	G2
SA1044-A96139A	SA1044-A96139A-R54-C44	5.58138	933.146	5208.24	G2
SA1044-A96139A	SA1044-A96139A-R54-C46	5.55084	642.768	3567.9	G2
SA1044-A96139A	SA1044-A96139A-R54-C48	5.63116	716.514	4034.8	G2
SA1044-A96139A	SA1044-A96139A-R54-C49	5.65333	894.334	5055.96	G2
SA1044-A96139A	SA1044-A96139A-R55-C44	5.64017	770.567	4346.12	G2
SA1044-A96139A	SA1044-A96139A-R55-C46	5.68712	676.036	3844.69	G2
SA1044-A96139A	SA1044-A96139A-R56-C42	5.87538	690.032	4054.2	G2
SA1044-A96139A	SA1044-A96139A-R56-C43	5.60862	719.266	4034.09	G2
SA1044-A96139A	SA1044-A96139A-R56-C45	5.79475	928.907	5382.78	G2
SA1044-A96139A	SA1044-A96139A-R57-C41	5.60813	683.454	3832.9	G2
SA1044-A96139A	SA1044-A96139A-R57-C43	5.66534	1076.67	6099.71	G2
SA1044-A96139A	SA1044-A96139A-R57-C51	5.44748	742.506	4044.78	G2
SA1044-A96139A	SA1044-A96139A-R58-C41	5.58673	1391.11	7771.76	G2
SA1044-A96139A	SA1044-A96139A-R59-C42	5.55721	634.097	3523.81	G2
SA1044-A96139A	SA1044-A96139A-R59-C50	5.63795	634.772	3578.81	G2
SA1044-A96139A	SA1044-A96139A-R60-C45	6.06945	912.828	5540.37	G2
SA1044-A96139A	SA1044-A96139A-R61-C50	5.9847	703.823	4212.17	G2
SA1044-A96139A	SA1044-A96139A-R62-C47	5.46341	886.975	4845.91	G2
SA1044-A96147A	SA1044-A96147A-R03-C07	2.78047	724.118	2013.39	G1
SA1044-A96147A	SA1044-A96147A-R03-C08	2.71896	402.087	1093.26	G1
SA1044-A96147A	SA1044-A96147A-R03-C09	2.78941	659.984	1840.97	G1
SA1044-A96147A	SA1044-A96147A-R03-C11	2.74003	901.389	2469.83	G1
SA1044-A96147A	SA1044-A96147A-R03-C12	2.79932	747.469	2092.41	G1
SA1044-A96147A	SA1044-A96147A-R03-C13	2.7748	632.064	1753.85	G1
SA1044-A96147A	SA1044-A96147A-R03-C14	2.73207	1188.37	3246.7	G1
SA1044-A96147A	SA1044-A96147A-R03-C15	2.77658	649.005	1802.02	G1
SA1044-A96147A	SA1044-A96147A-R03-C17	2.80446	578.75	1623.08	G1
SA1044-A96147A	SA1044-A96147A-R03-C18	2.76606	590.34	1632.91	G1
SA1044-A96147A	SA1044-A96147A-R03-C19	2.76168	782.97	2162.31	G1
SA1044-A96147A	SA1044-A96147A-R03-C21	2.77421	767.509	2129.23	G1
SA1044-A96147A	SA1044-A96147A-R03-C25	4.01529	782.88	3143.49	S
SA1044-A96147A	SA1044-A96147A-R03-C28	3.87523	643.867	2495.13	S
SA1044-A96147A	SA1044-A96147A-R03-C30	3.77934	678.833	2565.54	S
SA1044-A96147A	SA1044-A96147A-R03-C31	4.16966	677.084	2823.21	S
SA1044-A96147A	SA1044-A96147A-R03-C33	3.724	534.096	1988.97	S
SA1044-A96147A	SA1044-A96147A-R03-C34	4.62764	567.109	2624.38	S
SA1044-A96147A	SA1044-A96147A-R03-C36	4.59419	627.96	2884.97	S
SA1044-A96147A	SA1044-A96147A-R03-C46	5.47621	609.551	3338.03	G2
SA1044-A96147A	SA1044-A96147A-R03-C49	5.53291	489.57	2708.75	G2
SA1044-A96147A	SA1044-A96147A-R04-C07	2.75127	771.566	2122.79	G1
SA1044-A96147A	SA1044-A96147A-R04-C08	2.69097	460.929	1240.34	G1
SA1044-A96147A	SA1044-A96147A-R04-C09	2.7736	728.341	2020.12	G1
SA1044-A96147A	SA1044-A96147A-R04-C11	2.79856	897.847	2512.68	G1
SA1044-A96147A	SA1044-A96147A-R04-C12	2.77261	1087.11	3014.13	G1
SA1044-A96147A	SA1044-A96147A-R04-C13	2.76698	763.527	2112.66	G1
SA1044-A96147A	SA1044-A96147A-R04-C14	2.79352	577.61	1613.57	G1
SA1044-A96147A	SA1044-A96147A-R04-C16	2.77411	764.738	2121.47	G1
SA1044-A96147A	SA1044-A96147A-R04-C17	2.7252	724.783	1975.18	G1
SA1044-A96147A	SA1044-A96147A-R04-C18	2.76322	889.698	2458.43	G1
SA1044-A96147A	SA1044-A96147A-R04-C19	2.77145	751.165	2081.82	G1
SA1044-A96147A	SA1044-A96147A-R04-C20	2.71224	748.862	2031.09	G1
SA1044-A96147A	SA1044-A96147A-R04-C23	5.18926	505.639	2623.89	S
SA1044-A96147A	SA1044-A96147A-R04-C24	4.11452	594.845	2447.5	S
SA1044-A96147A	SA1044-A96147A-R04-C26	4.63023	706.38	3270.7	S
SA1044-A96147A	SA1044-A96147A-R04-C33	4.22092	671.583	2834.7	S
SA1044-A96147A	SA1044-A96147A-R04-C34	4.78685	566.514	2711.82	S
SA1044-A96147A	SA1044-A96147A-R04-C39	5.54748	549.304	3047.25	G2
SA1044-A96147A	SA1044-A96147A-R04-C42	5.57201	521.531	2905.98	G2
SA1044-A96147A	SA1044-A96147A-R04-C45	5.30123	562.599	2982.47	G2
SA1044-A96147A	SA1044-A96147A-R04-C48	5.5044	695.321	3827.33	G2
SA1044-A96147A	SA1044-A96147A-R04-C50	5.60156	722.421	4046.68	G2
SA1044-A96147A	SA1044-A96147A-R04-C52	5.53634	592.626	3280.98	G2
SA1044-A96147A	SA1044-A96147A-R04-C53	5.64792	805.405	4548.86	G2
SA1044-A96147A	SA1044-A96147A-R05-C09	2.7643	446.028	1232.96	G1
SA1044-A96147A	SA1044-A96147A-R05-C10	2.7697	971.019	2689.43	G1
SA1044-A96147A	SA1044-A96147A-R05-C12	2.77238	786.268	2179.83	G1
SA1044-A96147A	SA1044-A96147A-R05-C14	2.77193	591.191	1638.74	G1
SA1044-A96147A	SA1044-A96147A-R05-C15	2.76367	631.997	1746.63	G1
SA1044-A96147A	SA1044-A96147A-R05-C16	2.76425	1029.99	2847.13	G1
SA1044-A96147A	SA1044-A96147A-R05-C20	2.75865	1175.46	3242.68	G1
SA1044-A96147A	SA1044-A96147A-R05-C21	2.76345	696.574	1924.95	G1
SA1044-A96147A	SA1044-A96147A-R05-C23	4.03518	838.61	3383.94	S
SA1044-A96147A	SA1044-A96147A-R05-C24	3.90048	631.698	2463.92	S
SA1044-A96147A	SA1044-A96147A-R05-C30	4.40435	906.496	3992.53	S
SA1044-A96147A	SA1044-A96147A-R05-C32	4.29428	656.873	2820.79	S
SA1044-A96147A	SA1044-A96147A-R05-C34	4.85023	787.476	3819.43	S
SA1044-A96147A	SA1044-A96147A-R05-C35	5.53399	603.585	3340.23	S
SA1044-A96147A	SA1044-A96147A-R05-C36	4.17968	665.946	2783.44	S
SA1044-A96147A	SA1044-A96147A-R05-C40	5.43552	841.844	4575.86	G2
SA1044-A96147A	SA1044-A96147A-R05-C41	5.6347	525.468	2960.85	G2
SA1044-A96147A	SA1044-A96147A-R05-C43	5.55495	689.076	3827.78	G2
SA1044-A96147A	SA1044-A96147A-R05-C46	5.6926	470.073	2675.94	G2
SA1044-A96147A	SA1044-A96147A-R05-C53	5.62053	901.053	5064.39	G2
SA1044-A96147A	SA1044-A96147A-R06-C08	2.76416	473.657	1309.27	G1
SA1044-A96147A	SA1044-A96147A-R06-C09	2.753	924.284	2544.56	G1
SA1044-A96147A	SA1044-A96147A-R06-C10	2.77668	851.04	2363.06	G1
SA1044-A96147A	SA1044-A96147A-R06-C13	2.7578	1007.84	2779.41	G1
SA1044-A96147A	SA1044-A96147A-R06-C15	2.7872	709.782	1978.31	G1
SA1044-A96147A	SA1044-A96147A-R06-C16	2.76383	752.304	2079.24	G1
SA1044-A96147A	SA1044-A96147A-R06-C17	2.76496	522.736	1445.35	G1
SA1044-A96147A	SA1044-A96147A-R06-C18	2.81371	630.137	1773.02	G1
SA1044-A96147A	SA1044-A96147A-R06-C19	2.76964	447.004	1238.04	G1
SA1044-A96147A	SA1044-A96147A-R06-C20	2.69089	751.873	2023.21	G1
SA1044-A96147A	SA1044-A96147A-R06-C23	4.46274	749.95	3346.83	S
SA1044-A96147A	SA1044-A96147A-R06-C27	5.17894	907.871	4701.81	S
SA1044-A96147A	SA1044-A96147A-R06-C28	4.20432	789.071	3317.51	S
SA1044-A96147A	SA1044-A96147A-R06-C31	5.0852	401.798	2043.22	S
SA1044-A96147A	SA1044-A96147A-R06-C33	4.91584	529.032	2600.63	S
SA1044-A96147A	SA1044-A96147A-R06-C36	4.94726	630.019	3116.86	S
SA1044-A96147A	SA1044-A96147A-R06-C40	5.2889	608.595	3218.8	G2
SA1044-A96147A	SA1044-A96147A-R06-C45	5.62906	820.475	4618.5	G2
SA1044-A96147A	SA1044-A96147A-R06-C46	5.61114	685.21	3844.81	G2
SA1044-A96147A	SA1044-A96147A-R06-C49	5.44909	713.882	3890.01	G2
SA1044-A96147A	SA1044-A96147A-R07-C07	2.77145	764.028	2117.47	G1
SA1044-A96147A	SA1044-A96147A-R07-C10	2.77689	562.061	1560.78	G1
SA1044-A96147A	SA1044-A96147A-R07-C13	2.73793	923.027	2527.19	G1
SA1044-A96147A	SA1044-A96147A-R07-C14	2.69912	627.109	1692.64	G1
SA1044-A96147A	SA1044-A96147A-R07-C15	2.7765	727.276	2019.28	G1
SA1044-A96147A	SA1044-A96147A-R07-C17	2.77659	751.411	2086.36	G1
SA1044-A96147A	SA1044-A96147A-R07-C18	2.7671	1386.93	3837.78	G1
SA1044-A96147A	SA1044-A96147A-R07-C19	2.76779	732.489	2027.38	G1
SA1044-A96147A	SA1044-A96147A-R07-C20	2.76699	923.884	2556.38	G1
SA1044-A96147A	SA1044-A96147A-R07-C21	2.76925	1203.92	3333.94	G1
SA1044-A96147A	SA1044-A96147A-R07-C23	4.05587	607.105	2462.34	S
SA1044-A96147A	SA1044-A96147A-R07-C27	4.20365	791.663	3327.88	S
SA1044-A96147A	SA1044-A96147A-R07-C29	4.39164	717.26	3149.95	S
SA1044-A96147A	SA1044-A96147A-R07-C31	5.3767	920.807	4950.9	S
SA1044-A96147A	SA1044-A96147A-R07-C32	4.4661	491.146	2193.51	S
SA1044-A96147A	SA1044-A96147A-R07-C33	4.7141	806.654	3802.65	S
SA1044-A96147A	SA1044-A96147A-R07-C37	5.18731	805.723	4179.53	S
SA1044-A96147A	SA1044-A96147A-R07-C39	5.60442	474.644	2660.1	G2
SA1044-A96147A	SA1044-A96147A-R07-C44	5.54827	726.683	4031.83	G2
SA1044-A96147A	SA1044-A96147A-R07-C46	5.58965	669.34	3741.38	G2
SA1044-A96147A	SA1044-A96147A-R07-C47	5.5702	1003.34	5588.81	G2
SA1044-A96147A	SA1044-A96147A-R07-C50	5.4023	977.047	5278.3	G2
SA1044-A96147A	SA1044-A96147A-R08-C07	2.784	519.919	1447.46	G1
SA1044-A96147A	SA1044-A96147A-R08-C08	2.77334	722.136	2002.73	G1
SA1044-A96147A	SA1044-A96147A-R08-C09	2.72309	1196.8	3258.98	G1
SA1044-A96147A	SA1044-A96147A-R08-C10	2.71378	610.476	1656.7	G1
SA1044-A96147A	SA1044-A96147A-R08-C11	2.75344	557.431	1534.85	G1
SA1044-A96147A	SA1044-A96147A-R08-C14	2.77806	570.122	1583.83	G1
SA1044-A96147A	SA1044-A96147A-R08-C15	2.81178	422.16	1187.02	G1
SA1044-A96147A	SA1044-A96147A-R08-C16	2.78356	743.893	2070.67	G1
SA1044-A96147A	SA1044-A96147A-R08-C17	2.76522	421.77	1166.29	G1
SA1044-A96147A	SA1044-A96147A-R08-C20	2.78667	813.399	2266.68	G1
SA1044-A96147A	SA1044-A96147A-R08-C21	2.76735	978.898	2708.96	G1
SA1044-A96147A	SA1044-A96147A-R08-C23	4.20176	497.077	2088.6	S
SA1044-A96147A	SA1044-A96147A-R08-C25	3.54378	680.3	2410.84	S
SA1044-A96147A	SA1044-A96147A-R08-C28	4.51502	546.006	2465.23	S
SA1044-A96147A	SA1044-A96147A-R08-C29	4.90534	661.058	3242.72	S
SA1044-A96147A	SA1044-A96147A-R08-C30	5.09241	455.58	2320	S
SA1044-A96147A	SA1044-A96147A-R08-C31	4.26626	590.445	2518.99	S
SA1044-A96147A	SA1044-A96147A-R08-C32	5.17913	641.604	3322.95	S
SA1044-A96147A	SA1044-A96147A-R08-C34	5.29418	760.052	4023.85	S
SA1044-A96147A	SA1044-A96147A-R08-C36	4.54877	915.498	4164.39	S
SA1044-A96147A	SA1044-A96147A-R08-C40	5.51048	457.111	2518.9	G2
SA1044-A96147A	SA1044-A96147A-R08-C43	5.54657	702.584	3896.93	G2
SA1044-A96147A	SA1044-A96147A-R08-C44	5.50604	713.111	3926.42	G2
SA1044-A96147A	SA1044-A96147A-R08-C46	5.59561	564.738	3160.05	G2
SA1044-A96147A	SA1044-A96147A-R08-C49	5.57481	649.508	3620.88	G2
SA1044-A96147A	SA1044-A96147A-R08-C50	5.33226	515.177	2747.06	G2
SA1044-A96147A	SA1044-A96147A-R08-C51	5.58498	685.929	3830.9	G2
SA1044-A96147A	SA1044-A96147A-R09-C07	2.76838	610.838	1691.03	G1
SA1044-A96147A	SA1044-A96147A-R09-C08	2.77059	898.14	2488.37	G1
SA1044-A96147A	SA1044-A96147A-R09-C09	2.76895	894.717	2477.43	G1
SA1044-A96147A	SA1044-A96147A-R09-C10	2.77594	800.853	2223.12	G1
SA1044-A96147A	SA1044-A96147A-R09-C12	2.75178	519.001	1428.18	G1
SA1044-A96147A	SA1044-A96147A-R09-C13	2.74587	617.229	1694.83	G1
SA1044-A96147A	SA1044-A96147A-R09-C14	2.77133	827.982	2294.61	G1
SA1044-A96147A	SA1044-A96147A-R09-C15	2.77463	548.042	1520.61	G1
SA1044-A96147A	SA1044-A96147A-R09-C16	2.7704	602.404	1668.9	G1
SA1044-A96147A	SA1044-A96147A-R09-C17	2.81226	1019.28	2866.47	G1
SA1044-A96147A	SA1044-A96147A-R09-C18	2.768	680.501	1883.63	G1
SA1044-A96147A	SA1044-A96147A-R09-C20	2.77232	966.115	2678.38	G1
SA1044-A96147A	SA1044-A96147A-R09-C21	2.7859	616.237	1716.78	G1
SA1044-A96147A	SA1044-A96147A-R09-C24	4.2958	801.193	3441.76	S
SA1044-A96147A	SA1044-A96147A-R09-C29	3.75407	679.572	2551.16	S
SA1044-A96147A	SA1044-A96147A-R09-C30	4.24901	739.569	3142.43	S
SA1044-A96147A	SA1044-A96147A-R09-C34	4.89539	609.786	2985.14	S
SA1044-A96147A	SA1044-A96147A-R09-C35	4.90851	629.579	3090.29	S
SA1044-A96147A	SA1044-A96147A-R09-C36	5.06189	674.801	3415.77	S
SA1044-A96147A	SA1044-A96147A-R09-C40	5.66007	521.857	2953.75	G2
SA1044-A96147A	SA1044-A96147A-R09-C41	5.62783	710.416	3998.1	G2
SA1044-A96147A	SA1044-A96147A-R09-C45	5.37845	824.741	4435.83	G2
SA1044-A96147A	SA1044-A96147A-R09-C47	5.55384	792.872	4403.48	G2
SA1044-A96147A	SA1044-A96147A-R09-C48	5.56354	657.91	3660.31	G2
SA1044-A96147A	SA1044-A96147A-R10-C07	2.76117	1147.02	3167.11	G1
SA1044-A96147A	SA1044-A96147A-R10-C08	2.78066	802.451	2231.34	G1
SA1044-A96147A	SA1044-A96147A-R10-C09	2.81059	699.667	1966.48	G1
SA1044-A96147A	SA1044-A96147A-R10-C10	2.76746	977.464	2705.09	G1
SA1044-A96147A	SA1044-A96147A-R10-C12	2.76675	709.576	1963.22	G1
SA1044-A96147A	SA1044-A96147A-R10-C13	2.76163	662.684	1830.09	G1
SA1044-A96147A	SA1044-A96147A-R10-C14	2.76332	681.868	1884.22	G1
SA1044-A96147A	SA1044-A96147A-R10-C15	2.78662	858.22	2391.53	G1
SA1044-A96147A	SA1044-A96147A-R10-C16	2.71038	946.259	2564.72	G1
SA1044-A96147A	SA1044-A96147A-R10-C17	2.69947	1074.23	2899.86	G1
SA1044-A96147A	SA1044-A96147A-R10-C20	2.77283	797.022	2210.01	G1
SA1044-A96147A	SA1044-A96147A-R10-C23	4.70941	610.822	2876.61	S
SA1044-A96147A	SA1044-A96147A-R10-C25	4.52517	758.049	3430.3	S
SA1044-A96147A	SA1044-A96147A-R10-C26	3.9594	784.854	3107.55	S
SA1044-A96147A	SA1044-A96147A-R10-C27	3.74541	886.869	3321.68	S
SA1044-A96147A	SA1044-A96147A-R10-C32	4.37897	773.925	3388.99	S
SA1044-A96147A	SA1044-A96147A-R10-C33	4.99902	689.796	3448.3	S
SA1044-A96147A	SA1044-A96147A-R10-C35	3.97246	775.771	3081.72	S
SA1044-A96147A	SA1044-A96147A-R10-C36	4.93377	484.502	2390.42	S
SA1044-A96147A	SA1044-A96147A-R10-C45	5.77352	901.041	5202.18	G2
SA1044-A96147A	SA1044-A96147A-R10-C46	5.41233	577.911	3127.84	G2
SA1044-A96147A	SA1044-A96147A-R10-C49	5.7616	411.936	2373.41	G2
SA1044-A96147A	SA1044-A96147A-R10-C52	5.64525	573.202	3235.87	G2
SA1044-A96147A	SA1044-A96147A-R10-C53	5.62868	811.303	4566.56	G2
SA1044-A96147A	SA1044-A96147A-R11-C07	2.73146	767.609	2096.69	G1
SA1044-A96147A	SA1044-A96147A-R11-C08	2.77558	749.823	2081.19	G1
SA1044-A96147A	SA1044-A96147A-R11-C09	2.69639	529.736	1428.37	G1
SA1044-A96147A	SA1044-A96147A-R11-C10	2.81373	739.049	2079.49	G1
SA1044-A96147A	SA1044-A96147A-R11-C11	2.7749	713.664	1980.35	G1
SA1044-A96147A	SA1044-A96147A-R11-C14	2.76439	818.528	2262.73	G1
SA1044-A96147A	SA1044-A96147A-R11-C15	2.83623	1269.13	3599.54	G1
SA1044-A96147A	SA1044-A96147A-R11-C17	2.82221	616.57	1740.09	G1
SA1044-A96147A	SA1044-A96147A-R11-C18	2.76663	754.847	2088.38	G1
SA1044-A96147A	SA1044-A96147A-R11-C20	2.76328	988.198	2730.66	G1
SA1044-A96147A	SA1044-A96147A-R11-C21	2.76152	603.594	1666.84	G1
SA1044-A96147A	SA1044-A96147A-R11-C24	4.15253	789.557	3278.65	S
SA1044-A96147A	SA1044-A96147A-R11-C32	5.30151	678.722	3598.25	S
SA1044-A96147A	SA1044-A96147A-R11-C35	4.52366	724.867	3279.05	S
SA1044-A96147A	SA1044-A96147A-R11-C36	4.31688	656.117	2832.38	S
SA1044-A96147A	SA1044-A96147A-R11-C37	3.92711	860.138	3377.86	S
SA1044-A96147A	SA1044-A96147A-R11-C39	5.49556	732.425	4025.08	G2
SA1044-A96147A	SA1044-A96147A-R11-C42	5.61503	504.835	2834.67	G2
SA1044-A96147A	SA1044-A96147A-R11-C47	5.48873	751.406	4124.27	G2
SA1044-A96147A	SA1044-A96147A-R11-C48	5.55342	829.423	4606.14	G2
SA1044-A96147A	SA1044-A96147A-R11-C51	5.55669	549.035	3050.81	G2
SA1044-A96147A	SA1044-A96147A-R12-C07	2.76317	638.521	1764.34	G1
SA1044-A96147A	SA1044-A96147A-R12-C08	2.77008	480.644	1331.42	G1
SA1044-A96147A	SA1044-A96147A-R12-C09	2.78601	900.201	2507.97	G1
SA1044-A96147A	SA1044-A96147A-R12-C10	2.77593	959.198	2662.67	G1
SA1044-A96147A	SA1044-A96147A-R12-C11	2.8017	858.587	2405.5	G1
SA1044-A96147A	SA1044-A96147A-R12-C14	2.7632	993.778	2746.01	G1
SA1044-A96147A	SA1044-A96147A-R12-C15	2.76805	459.161	1270.98	G1
SA1044-A96147A	SA1044-A96147A-R12-C17	2.76319	652.888	1804.05	G1
SA1044-A96147A	SA1044-A96147A-R12-C18	2.71811	1178.19	3202.45	G1
SA1044-A96147A	SA1044-A96147A-R12-C19	2.77706	437.983	1216.31	G1
SA1044-A96147A	SA1044-A96147A-R12-C20	2.77757	1029.63	2859.88	G1
SA1044-A96147A	SA1044-A96147A-R12-C23	4.45208	595.401	2650.77	S
SA1044-A96147A	SA1044-A96147A-R12-C24	4.85819	574.058	2788.88	S
SA1044-A96147A	SA1044-A96147A-R12-C27	4.41637	480.773	2123.27	S
SA1044-A96147A	SA1044-A96147A-R12-C30	4.78202	783.315	3745.83	S
SA1044-A96147A	SA1044-A96147A-R12-C32	3.94928	801.858	3166.76	S
SA1044-A96147A	SA1044-A96147A-R12-C33	3.98739	1163.14	4637.88	S
SA1044-A96147A	SA1044-A96147A-R12-C40	5.57969	913.033	5094.44	G2
SA1044-A96147A	SA1044-A96147A-R12-C41	5.55539	602.167	3345.27	G2
SA1044-A96147A	SA1044-A96147A-R12-C44	5.36201	758.532	4067.26	G2
SA1044-A96147A	SA1044-A96147A-R12-C47	5.68539	1177.84	6696.46	G2
SA1044-A96147A	SA1044-A96147A-R12-C49	5.5035	979.077	5388.35	G2
SA1044-A96147A	SA1044-A96147A-R12-C51	5.54678	287.791	1596.31	G2
SA1044-A96147A	SA1044-A96147A-R13-C08	2.77073	774.817	2146.81	G1
SA1044-A96147A	SA1044-A96147A-R13-C09	2.76759	866.977	2399.43	G1
SA1044-A96147A	SA1044-A96147A-R13-C10	2.79776	662.227	1852.75	G1
SA1044-A96147A	SA1044-A96147A-R13-C11	2.78642	679.766	1894.11	G1
SA1044-A96147A	SA1044-A96147A-R13-C15	2.771	592.666	1642.28	G1
SA1044-A96147A	SA1044-A96147A-R13-C16	2.74159	887.183	2432.29	G1
SA1044-A96147A	SA1044-A96147A-R13-C17	2.77081	720.621	1996.71	G1
SA1044-A96147A	SA1044-A96147A-R13-C18	2.81402	527.385	1484.07	G1
SA1044-A96147A	SA1044-A96147A-R13-C19	2.76907	521.302	1443.52	G1
SA1044-A96147A	SA1044-A96147A-R13-C20	2.79287	834.119	2329.59	G1
SA1044-A96147A	SA1044-A96147A-R13-C26	4.67621	658.665	3080.05	S
SA1044-A96147A	SA1044-A96147A-R13-C27	5.16286	692.208	3573.77	S
SA1044-A96147A	SA1044-A96147A-R13-C28	4.84684	473.076	2292.92	S
SA1044-A96147A	SA1044-A96147A-R13-C29	4.43466	1151.28	5105.55	S
SA1044-A96147A	SA1044-A96147A-R13-C32	3.27238	718.11	2349.93	S
SA1044-A96147A	SA1044-A96147A-R13-C34	3.80142	639.172	2429.76	S
SA1044-A96147A	SA1044-A96147A-R13-C35	5.04054	586.529	2956.42	S
SA1044-A96147A	SA1044-A96147A-R13-C37	3.60037	863.829	3110.11	S
SA1044-A96147A	SA1044-A96147A-R13-C39	5.51601	451.392	2489.88	G2
SA1044-A96147A	SA1044-A96147A-R13-C40	5.37858	581.597	3128.17	G2
SA1044-A96147A	SA1044-A96147A-R13-C42	5.53907	649.333	3596.7	G2
SA1044-A96147A	SA1044-A96147A-R13-C43	5.59179	603.792	3376.28	G2
SA1044-A96147A	SA1044-A96147A-R13-C44	5.65275	855.965	4838.56	G2
SA1044-A96147A	SA1044-A96147A-R13-C51	5.46817	718.962	3931.41	G2
SA1044-A96147A	SA1044-A96147A-R14-C08	2.79226	506.085	1413.12	G1
SA1044-A96147A	SA1044-A96147A-R14-C09	2.76499	799.804	2211.45	G1
SA1044-A96147A	SA1044-A96147A-R14-C10	2.78604	720.424	2007.13	G1
SA1044-A96147A	SA1044-A96147A-R14-C11	2.77495	560.636	1555.74	G1
SA1044-A96147A	SA1044-A96147A-R14-C12	2.76788	1020.36	2824.24	G1
SA1044-A96147A	SA1044-A96147A-R14-C13	2.74604	407.026	1117.71	G1
SA1044-A96147A	SA1044-A96147A-R14-C14	2.76643	678.033	1875.73	G1
SA1044-A96147A	SA1044-A96147A-R14-C17	2.70436	655.401	1772.44	G1
SA1044-A96147A	SA1044-A96147A-R14-C19	2.78641	620.128	1727.93	G1
SA1044-A96147A	SA1044-A96147A-R14-C20	2.76816	703.82	1948.29	G1
SA1044-A96147A	SA1044-A96147A-R14-C21	2.78194	785.544	2185.33	G1
SA1044-A96147A	SA1044-A96147A-R14-C27	4.5767	582.539	2666.11	S
SA1044-A96147A	SA1044-A96147A-R14-C29	5.2575	459.242	2414.47	S
SA1044-A96147A	SA1044-A96147A-R14-C30	4.02565	988.371	3978.84	S
SA1044-A96147A	SA1044-A96147A-R14-C32	4.50153	552.986	2489.28	S
SA1044-A96147A	SA1044-A96147A-R14-C33	3.79645	712.939	2706.64	S
SA1044-A96147A	SA1044-A96147A-R14-C46	5.52875	685.309	3788.9	G2
SA1044-A96147A	SA1044-A96147A-R14-C47	5.58579	893.381	4990.24	G2
SA1044-A96147A	SA1044-A96147A-R14-C50	5.4711	724.297	3962.7	G2
SA1044-A96147A	SA1044-A96147A-R14-C51	5.56345	680.214	3784.34	G2
SA1044-A96147A	SA1044-A96147A-R14-C52	5.60776	762.196	4274.21	G2
SA1044-A96147A	SA1044-A96147A-R15-C09	2.77131	700.25	1940.61	G1
SA1044-A96147A	SA1044-A96147A-R15-C10	2.79111	870.873	2430.7	G1
SA1044-A96147A	SA1044-A96147A-R15-C11	2.73981	1187.2	3252.69	G1
SA1044-A96147A	SA1044-A96147A-R15-C12	2.76687	611.107	1690.85	G1
SA1044-A96147A	SA1044-A96147A-R15-C13	2.75122	531.132	1461.26	G1
SA1044-A96147A	SA1044-A96147A-R15-C14	2.77216	927.917	2572.33	G1
SA1044-A96147A	SA1044-A96147A-R15-C15	2.76734	760.14	2103.57	G1
SA1044-A96147A	SA1044-A96147A-R15-C17	2.78787	773.034	2155.12	G1
SA1044-A96147A	SA1044-A96147A-R15-C18	2.77404	849.651	2356.97	G1
SA1044-A96147A	SA1044-A96147A-R15-C19	2.77696	376.869	1046.55	G1
SA1044-A96147A	SA1044-A96147A-R15-C20	2.76781	689.866	1909.42	G1
SA1044-A96147A	SA1044-A96147A-R15-C21	2.77263	796.965	2209.69	G1
SA1044-A96147A	SA1044-A96147A-R15-C25	3.94569	607.102	2395.44	S
SA1044-A96147A	SA1044-A96147A-R15-C26	4.21387	931.223	3924.05	S
SA1044-A96147A	SA1044-A96147A-R15-C29	4.04603	631.52	2555.15	S
SA1044-A96147A	SA1044-A96147A-R15-C36	4.72892	607.742	2873.96	S
SA1044-A96147A	SA1044-A96147A-R15-C39	5.65014	503.814	2846.62	G2
SA1044-A96147A	SA1044-A96147A-R15-C44	5.5421	495.054	2743.64	G2
SA1044-A96147A	SA1044-A96147A-R15-C47	5.53809	491.906	2724.22	G2
SA1044-A96147A	SA1044-A96147A-R15-C51	5.56948	648.13	3609.75	G2
SA1044-A96147A	SA1044-A96147A-R15-C52	5.58218	862.192	4812.91	G2
SA1044-A96147A	SA1044-A96147A-R16-C07	2.76395	513.997	1420.66	G1
SA1044-A96147A	SA1044-A96147A-R16-C09	2.77325	561.354	1556.77	G1
SA1044-A96147A	SA1044-A96147A-R16-C10	2.77975	717.145	1993.48	G1
SA1044-A96147A	SA1044-A96147A-R16-C11	2.78655	693.888	1933.55	G1
SA1044-A96147A	SA1044-A96147A-R16-C13	2.74835	871.513	2395.22	G1
SA1044-A96147A	SA1044-A96147A-R16-C14	2.77284	1030.69	2857.93	G1
SA1044-A96147A	SA1044-A96147A-R16-C15	2.78756	679.317	1893.63	G1
SA1044-A96147A	SA1044-A96147A-R16-C16	2.68966	815.907	2194.51	G1
SA1044-A96147A	SA1044-A96147A-R16-C17	2.77247	783.725	2172.86	G1
SA1044-A96147A	SA1044-A96147A-R16-C18	2.82497	1104.37	3119.81	G1
SA1044-A96147A	SA1044-A96147A-R16-C19	2.79151	1119.86	3126.1	G1
SA1044-A96147A	SA1044-A96147A-R16-C20	2.7777	714.932	1985.86	G1
SA1044-A96147A	SA1044-A96147A-R16-C21	2.6813	781.692	2095.95	G1
SA1044-A96147A	SA1044-A96147A-R16-C24	4.44645	817.408	3634.57	S
SA1044-A96147A	SA1044-A96147A-R16-C27	4.5012	515.948	2322.39	S
SA1044-A96147A	SA1044-A96147A-R16-C28	3.36591	837.007	2817.29	S
SA1044-A96147A	SA1044-A96147A-R16-C34	3.91146	787.761	3081.3	S
SA1044-A96147A	SA1044-A96147A-R16-C39	5.40733	696.058	3763.82	G2
SA1044-A96147A	SA1044-A96147A-R16-C49	5.72889	547.232	3135.03	G2
SA1044-A96147A	SA1044-A96147A-R16-C50	5.62459	707.382	3978.73	G2
SA1044-A96147A	SA1044-A96147A-R17-C08	2.77183	598.587	1659.18	G1
SA1044-A96147A	SA1044-A96147A-R17-C09	2.77002	399.782	1107.4	G1
SA1044-A96147A	SA1044-A96147A-R17-C14	2.76804	843.496	2334.83	G1
SA1044-A96147A	SA1044-A96147A-R17-C15	2.77419	809.181	2244.83	G1
SA1044-A96147A	SA1044-A96147A-R17-C16	2.77389	600.482	1665.67	G1
SA1044-A96147A	SA1044-A96147A-R17-C17	2.81553	1010.9	2846.21	G1
SA1044-A96147A	SA1044-A96147A-R17-C19	2.72631	899.168	2451.42	G1
SA1044-A96147A	SA1044-A96147A-R17-C20	2.77883	875.072	2431.68	G1
SA1044-A96147A	SA1044-A96147A-R17-C25	3.74	760.675	2844.92	S
SA1044-A96147A	SA1044-A96147A-R17-C26	4.99496	553.848	2766.45	S
SA1044-A96147A	SA1044-A96147A-R17-C27	3.49435	971.531	3394.87	S
SA1044-A96147A	SA1044-A96147A-R17-C28	4.14971	807.576	3351.21	S
SA1044-A96147A	SA1044-A96147A-R17-C29	5.1437	700.083	3601.02	S
SA1044-A96147A	SA1044-A96147A-R17-C31	3.9758	795.542	3162.92	S
SA1044-A96147A	SA1044-A96147A-R17-C37	3.5599	555.436	1977.3	S
SA1044-A96147A	SA1044-A96147A-R17-C40	5.49078	596.632	3275.97	G2
SA1044-A96147A	SA1044-A96147A-R17-C43	5.4352	614.756	3341.32	G2
SA1044-A96147A	SA1044-A96147A-R17-C44	5.68791	878.685	4997.89	G2
SA1044-A96147A	SA1044-A96147A-R17-C45	5.76665	650.697	3752.34	G2
SA1044-A96147A	SA1044-A96147A-R17-C46	5.54963	599.38	3326.33	G2
SA1044-A96147A	SA1044-A96147A-R17-C49	5.43543	454.085	2468.14	G2
SA1044-A96147A	SA1044-A96147A-R17-C51	5.33927	544.293	2906.13	G2
SA1044-A96147A	SA1044-A96147A-R18-C07	2.77512	756.938	2100.59	G1
SA1044-A96147A	SA1044-A96147A-R18-C08	2.76939	374.214	1036.34	G1
SA1044-A96147A	SA1044-A96147A-R18-C10	2.77273	830.488	2302.72	G1
SA1044-A96147A	SA1044-A96147A-R18-C11	2.76347	583.096	1611.37	G1
SA1044-A96147A	SA1044-A96147A-R18-C12	2.67808	828.212	2218.02	G1
SA1044-A96147A	SA1044-A96147A-R18-C17	2.77793	660.503	1834.83	G1
SA1044-A96147A	SA1044-A96147A-R18-C18	2.76992	707.766	1960.46	G1
SA1044-A96147A	SA1044-A96147A-R18-C19	2.71332	621.598	1686.59	G1
SA1044-A96147A	SA1044-A96147A-R18-C20	2.76403	666.331	1841.76	G1
SA1044-A96147A	SA1044-A96147A-R18-C21	2.77733	834.798	2318.51	G1
SA1044-A96147A	SA1044-A96147A-R18-C24	4.87134	754.549	3675.67	S
SA1044-A96147A	SA1044-A96147A-R18-C25	3.89908	805.475	3140.62	S
SA1044-A96147A	SA1044-A96147A-R18-C26	4.56642	739.31	3376	S
SA1044-A96147A	SA1044-A96147A-R18-C32	3.5769	887.716	3175.27	S
SA1044-A96147A	SA1044-A96147A-R18-C34	5.24392	511.766	2683.66	S
SA1044-A96147A	SA1044-A96147A-R18-C35	4.74	685.956	3251.43	S
SA1044-A96147A	SA1044-A96147A-R18-C42	5.58379	674.559	3766.59	G2
SA1044-A96147A	SA1044-A96147A-R18-C43	5.55048	803.258	4458.47	G2
SA1044-A96147A	SA1044-A96147A-R18-C47	5.60196	920.283	5155.39	G2
SA1044-A96147A	SA1044-A96147A-R18-C50	5.76279	568.001	3273.27	G2
SA1044-A96147A	SA1044-A96147A-R18-C51	5.56027	701.785	3902.12	G2
SA1044-A96147A	SA1044-A96147A-R19-C09	2.80866	894.277	2511.72	G1
SA1044-A96147A	SA1044-A96147A-R19-C11	2.80328	1080.79	3029.77	G1
SA1044-A96147A	SA1044-A96147A-R19-C12	2.77103	867.541	2403.98	G1
SA1044-A96147A	SA1044-A96147A-R19-C13	2.85368	692.172	1975.24	G1
SA1044-A96147A	SA1044-A96147A-R19-C14	2.76338	1679.21	4640.3	G1
SA1044-A96147A	SA1044-A96147A-R19-C15	2.76996	629.867	1744.71	G1
SA1044-A96147A	SA1044-A96147A-R19-C16	2.81209	744.138	2092.58	G1
SA1044-A96147A	SA1044-A96147A-R19-C17	2.78567	751.291	2092.85	G1
SA1044-A96147A	SA1044-A96147A-R19-C18	2.79617	844.135	2360.34	G1
SA1044-A96147A	SA1044-A96147A-R19-C19	2.81843	479.523	1351.5	G1
SA1044-A96147A	SA1044-A96147A-R19-C20	2.77908	1062.36	2952.37	G1
SA1044-A96147A	SA1044-A96147A-R19-C21	2.80614	777.765	2182.51	G1
SA1044-A96147A	SA1044-A96147A-R19-C23	4.19333	706.541	2962.76	S
SA1044-A96147A	SA1044-A96147A-R19-C25	3.87564	1009.06	3910.78	S
SA1044-A96147A	SA1044-A96147A-R19-C26	4.36369	739.854	3228.49	S
SA1044-A96147A	SA1044-A96147A-R19-C33	4.68357	705.214	3302.92	S
SA1044-A96147A	SA1044-A96147A-R19-C37	4.19114	1049.8	4399.86	S
SA1044-A96147A	SA1044-A96147A-R19-C41	5.69781	837.68	4772.95	G2
SA1044-A96147A	SA1044-A96147A-R19-C42	5.44107	996.755	5423.41	G2
SA1044-A96147A	SA1044-A96147A-R19-C46	5.60827	620.189	3478.19	G2
SA1044-A96147A	SA1044-A96147A-R19-C49	5.49738	478.208	2628.89	G2
SA1044-A96147A	SA1044-A96147A-R20-C07	2.77411	433.068	1201.38	G1
SA1044-A96147A	SA1044-A96147A-R20-C09	2.75996	215.992	596.129	G1
SA1044-A96147A	SA1044-A96147A-R20-C10	2.83499	751.913	2131.66	G1
SA1044-A96147A	SA1044-A96147A-R20-C13	2.71745	664.752	1806.43	G1
SA1044-A96147A	SA1044-A96147A-R20-C14	2.7683	906.345	2509.04	G1
SA1044-A96147A	SA1044-A96147A-R20-C15	2.68682	617.576	1659.32	G1
SA1044-A96147A	SA1044-A96147A-R20-C17	2.77198	906.168	2511.88	G1
SA1044-A96147A	SA1044-A96147A-R20-C18	2.78821	673.604	1878.15	G1
SA1044-A96147A	SA1044-A96147A-R20-C19	2.77252	553.145	1533.6	G1
SA1044-A96147A	SA1044-A96147A-R20-C20	2.77609	717.089	1990.7	G1
SA1044-A96147A	SA1044-A96147A-R20-C21	2.70035	937.591	2531.82	G1
SA1044-A96147A	SA1044-A96147A-R20-C23	4.03428	670.106	2703.4	S
SA1044-A96147A	SA1044-A96147A-R20-C25	3.96524	702.667	2786.24	S
SA1044-A96147A	SA1044-A96147A-R20-C26	4.78723	567.684	2717.63	S
SA1044-A96147A	SA1044-A96147A-R20-C29	4.20536	1152.91	4848.4	S
SA1044-A96147A	SA1044-A96147A-R20-C30	3.86554	804.582	3110.14	S
SA1044-A96147A	SA1044-A96147A-R20-C31	5.04191	832.781	4198.81	S
SA1044-A96147A	SA1044-A96147A-R20-C32	4.71139	755.818	3560.95	S
SA1044-A96147A	SA1044-A96147A-R20-C33	4.44209	1050.27	4665.38	S
SA1044-A96147A	SA1044-A96147A-R20-C34	4.14233	733.313	3037.62	S
SA1044-A96147A	SA1044-A96147A-R20-C36	4.55431	729.904	3324.21	S
SA1044-A96147A	SA1044-A96147A-R20-C41	5.31589	551.382	2931.08	G2
SA1044-A96147A	SA1044-A96147A-R20-C42	5.55727	660.289	3669.4	G2
SA1044-A96147A	SA1044-A96147A-R20-C48	5.56495	475.945	2648.61	G2
SA1044-A96147A	SA1044-A96147A-R20-C50	5.5644	571.859	3182.06	G2
SA1044-A96147A	SA1044-A96147A-R20-C51	5.55502	658.55	3658.26	G2
SA1044-A96147A	SA1044-A96147A-R21-C07	2.77278	494.894	1372.23	G1
SA1044-A96147A	SA1044-A96147A-R21-C10	2.77921	1031.73	2867.4	G1
SA1044-A96147A	SA1044-A96147A-R21-C11	2.77048	781.731	2165.77	G1
SA1044-A96147A	SA1044-A96147A-R21-C12	2.79581	1100.18	3075.89	G1
SA1044-A96147A	SA1044-A96147A-R21-C13	2.76684	992.106	2744.99	G1
SA1044-A96147A	SA1044-A96147A-R21-C14	2.69772	1052.67	2839.81	G1
SA1044-A96147A	SA1044-A96147A-R21-C16	2.78393	910.819	2535.66	G1
SA1044-A96147A	SA1044-A96147A-R21-C17	2.72621	1123.37	3062.53	G1
SA1044-A96147A	SA1044-A96147A-R21-C18	2.78144	838.026	2330.92	G1
SA1044-A96147A	SA1044-A96147A-R21-C19	2.80258	891.811	2499.37	G1
SA1044-A96147A	SA1044-A96147A-R21-C21	2.73494	559.477	1530.13	G1
SA1044-A96147A	SA1044-A96147A-R21-C23	3.96857	941.07	3734.7	S
SA1044-A96147A	SA1044-A96147A-R21-C24	3.91632	488.924	1914.78	S
SA1044-A96147A	SA1044-A96147A-R21-C26	4.46317	565.042	2521.88	S
SA1044-A96147A	SA1044-A96147A-R21-C29	3.87063	707.226	2737.41	S
SA1044-A96147A	SA1044-A96147A-R21-C34	4.72091	1103.55	5209.74	S
SA1044-A96147A	SA1044-A96147A-R21-C35	4.96285	550.423	2731.67	S
SA1044-A96147A	SA1044-A96147A-R21-C37	3.69731	796.589	2945.24	S
SA1044-A96147A	SA1044-A96147A-R21-C39	5.568	707.044	3936.82	G2
SA1044-A96147A	SA1044-A96147A-R21-C42	5.56613	689.559	3838.17	G2
SA1044-A96147A	SA1044-A96147A-R21-C46	5.56143	590.588	3284.51	G2
SA1044-A96147A	SA1044-A96147A-R21-C49	5.58003	752.049	4196.45	G2
SA1044-A96147A	SA1044-A96147A-R21-C50	5.53525	1041.53	5765.11	G2
SA1044-A96147A	SA1044-A96147A-R21-C51	5.48526	646.324	3545.25	G2
SA1044-A96147A	SA1044-A96147A-R22-C07	2.77591	882.381	2449.41	G1
SA1044-A96147A	SA1044-A96147A-R22-C08	2.78445	1118.04	3113.12	G1
SA1044-A96147A	SA1044-A96147A-R22-C09	2.77117	977.422	2708.6	G1
SA1044-A96147A	SA1044-A96147A-R22-C10	2.79705	947.149	2649.23	G1
SA1044-A96147A	SA1044-A96147A-R22-C11	2.70695	1065.62	2884.59	G1
SA1044-A96147A	SA1044-A96147A-R22-C12	2.81893	642.338	1810.71	G1
SA1044-A96147A	SA1044-A96147A-R22-C13	2.74074	904.967	2480.28	G1
SA1044-A96147A	SA1044-A96147A-R22-C14	2.78393	892.061	2483.44	G1
SA1044-A96147A	SA1044-A96147A-R22-C15	2.84172	862.524	2451.05	G1
SA1044-A96147A	SA1044-A96147A-R22-C17	2.79218	605.878	1691.72	G1
SA1044-A96147A	SA1044-A96147A-R22-C18	2.7937	1053.03	2941.85	G1
SA1044-A96147A	SA1044-A96147A-R22-C20	2.64034	1086.76	2869.42	G1
SA1044-A96147A	SA1044-A96147A-R22-C21	2.79148	564.006	1574.41	G1
SA1044-A96147A	SA1044-A96147A-R22-C23	3.66506	1261.54	4623.63	S
SA1044-A96147A	SA1044-A96147A-R22-C24	4.42174	484.207	2141.04	S
SA1044-A96147A	SA1044-A96147A-R22-C27	3.93367	686.227	2699.39	S
SA1044-A96147A	SA1044-A96147A-R22-C31	4.37488	1333.96	5835.91	S
SA1044-A96147A	SA1044-A96147A-R22-C32	5.04464	806.065	4066.31	S
SA1044-A96147A	SA1044-A96147A-R22-C34	4.15404	778.361	3233.34	S
SA1044-A96147A	SA1044-A96147A-R22-C36	4.01747	954.354	3834.09	S
SA1044-A96147A	SA1044-A96147A-R22-C37	3.96848	864.995	3432.71	S
SA1044-A96147A	SA1044-A96147A-R22-C45	5.64942	888.972	5022.18	G2
SA1044-A96147A	SA1044-A96147A-R22-C47	5.63979	647.397	3651.18	G2
SA1044-A96147A	SA1044-A96147A-R22-C49	5.56149	808.925	4498.83	G2
SA1044-A96147A	SA1044-A96147A-R22-C53	5.6591	659.789	3733.81	G2
SA1044-A96147A	SA1044-A96147A-R23-C07	2.75282	990.979	2727.99	G1
SA1044-A96147A	SA1044-A96147A-R23-C09	2.77333	586.764	1627.29	G1
SA1044-A96147A	SA1044-A96147A-R23-C11	2.78589	1281.69	3570.65	G1
SA1044-A96147A	SA1044-A96147A-R23-C13	2.76438	695.33	1922.16	G1
SA1044-A96147A	SA1044-A96147A-R23-C14	2.78781	289.663	807.524	G1
SA1044-A96147A	SA1044-A96147A-R23-C16	2.78338	604.889	1683.64	G1
SA1044-A96147A	SA1044-A96147A-R23-C17	2.77773	683.589	1898.83	G1
SA1044-A96147A	SA1044-A96147A-R23-C18	2.78211	1065.17	2963.41	G1
SA1044-A96147A	SA1044-A96147A-R23-C19	2.82311	1060.35	2993.47	G1
SA1044-A96147A	SA1044-A96147A-R23-C20	2.78306	834.164	2321.53	G1
SA1044-A96147A	SA1044-A96147A-R23-C21	2.77579	1032.72	2866.62	G1
SA1044-A96147A	SA1044-A96147A-R23-C43	5.65497	760.475	4300.46	G2
SA1044-A96147A	SA1044-A96147A-R23-C44	5.65215	645.826	3650.3	G2
SA1044-A96147A	SA1044-A96147A-R23-C45	5.42335	642.358	3483.73	G2
SA1044-A96147A	SA1044-A96147A-R23-C49	5.59369	603.191	3374.07	G2
SA1044-A96147A	SA1044-A96147A-R23-C51	5.65504	677.821	3833.11	G2
SA1044-A96147A	SA1044-A96147A-R23-C52	5.60378	1018.54	5707.69	G2
SA1044-A96147A	SA1044-A96147A-R24-C07	2.7767	646.037	1793.85	G1
SA1044-A96147A	SA1044-A96147A-R24-C08	2.75	753.639	2072.51	G1
SA1044-A96147A	SA1044-A96147A-R24-C09	2.77415	926.024	2568.93	G1
SA1044-A96147A	SA1044-A96147A-R24-C10	2.78144	587.807	1634.95	G1
SA1044-A96147A	SA1044-A96147A-R24-C11	2.80315	663.989	1861.26	G1
SA1044-A96147A	SA1044-A96147A-R24-C12	2.76966	615.994	1706.1	G1
SA1044-A96147A	SA1044-A96147A-R24-C14	2.76712	640.411	1772.1	G1
SA1044-A96147A	SA1044-A96147A-R24-C15	2.80767	640.06	1797.08	G1
SA1044-A96147A	SA1044-A96147A-R24-C16	2.78277	604.869	1683.21	G1
SA1044-A96147A	SA1044-A96147A-R24-C17	2.70466	548.333	1483.05	G1
SA1044-A96147A	SA1044-A96147A-R24-C18	2.77157	1044.44	2894.74	G1
SA1044-A96147A	SA1044-A96147A-R24-C19	2.76653	784.453	2170.22	G1
SA1044-A96147A	SA1044-A96147A-R24-C20	2.77882	788.353	2190.69	G1
SA1044-A96147A	SA1044-A96147A-R24-C21	2.78388	968.234	2695.45	G1
SA1044-A96147A	SA1044-A96147A-R24-C40	5.73235	797.77	4573.1	G2
SA1044-A96147A	SA1044-A96147A-R24-C47	5.51237	411.488	2268.27	G2
SA1044-A96147A	SA1044-A96147A-R24-C48	5.64071	989.126	5579.37	G2
SA1044-A96147A	SA1044-A96147A-R25-C07	2.76786	817.809	2263.58	G1
SA1044-A96147A	SA1044-A96147A-R25-C08	2.7939	286.713	801.048	G1
SA1044-A96147A	SA1044-A96147A-R25-C09	2.77925	632.264	1757.22	G1
SA1044-A96147A	SA1044-A96147A-R25-C10	2.78833	768.022	2141.5	G1
SA1044-A96147A	SA1044-A96147A-R25-C11	2.79831	540.057	1511.25	G1
SA1044-A96147A	SA1044-A96147A-R25-C12	2.6088	788.965	2058.25	G1
SA1044-A96147A	SA1044-A96147A-R25-C13	5.5429	916.655	5080.93	G1
SA1044-A96147A	SA1044-A96147A-R25-C14	2.77343	873.82	2423.48	G1
SA1044-A96147A	SA1044-A96147A-R25-C15	2.76041	893.745	2467.1	G1
SA1044-A96147A	SA1044-A96147A-R25-C16	2.77755	740.066	2055.57	G1
SA1044-A96147A	SA1044-A96147A-R25-C17	2.77623	731.697	2031.36	G1
SA1044-A96147A	SA1044-A96147A-R25-C18	2.81796	1229.44	3464.52	G1
SA1044-A96147A	SA1044-A96147A-R25-C19	2.77231	709.571	1967.15	G1
SA1044-A96147A	SA1044-A96147A-R25-C21	2.78871	770.071	2147.5	G1
SA1044-A96147A	SA1044-A96147A-R25-C49	5.58209	531.053	2964.39	G2
SA1044-A96147A	SA1044-A96147A-R25-C52	5.60335	641.887	3596.72	G2
SA1044-A96147A	SA1044-A96147A-R26-C07	2.77161	302.609	838.716	G1
SA1044-A96147A	SA1044-A96147A-R26-C08	2.78015	828.584	2303.59	G1
SA1044-A96147A	SA1044-A96147A-R26-C09	2.7704	724.947	2008.4	G1
SA1044-A96147A	SA1044-A96147A-R26-C10	2.79042	966.721	2697.56	G1
SA1044-A96147A	SA1044-A96147A-R26-C12	2.72737	939.933	2563.55	G1
SA1044-A96147A	SA1044-A96147A-R26-C13	2.7686	1015.34	2811.09	G1
SA1044-A96147A	SA1044-A96147A-R26-C14	2.78554	695.916	1938.5	G1
SA1044-A96147A	SA1044-A96147A-R26-C15	2.74156	821.105	2251.11	G1
SA1044-A96147A	SA1044-A96147A-R26-C16	2.77678	1013.77	2815.01	G1
SA1044-A96147A	SA1044-A96147A-R26-C17	2.77704	475.686	1321	G1
SA1044-A96147A	SA1044-A96147A-R26-C18	2.79729	866.966	2425.16	G1
SA1044-A96147A	SA1044-A96147A-R26-C19	2.80556	815.912	2289.09	G1
SA1044-A96147A	SA1044-A96147A-R26-C20	2.76764	822.486	2276.34	G1
SA1044-A96147A	SA1044-A96147A-R26-C21	2.73745	920.091	2518.7	G1
SA1044-A96147A	SA1044-A96147A-R26-C39	5.57035	902.886	5029.39	G2
SA1044-A96147A	SA1044-A96147A-R26-C41	5.56008	738.248	4104.72	G2
SA1044-A96147A	SA1044-A96147A-R26-C46	5.55623	436.038	2422.73	G2
SA1044-A96147A	SA1044-A96147A-R26-C48	5.62965	661.864	3726.06	G2
SA1044-A96147A	SA1044-A96147A-R26-C50	5.60765	682.093	3824.94	G2
SA1044-A96147A	SA1044-A96147A-R26-C52	5.52413	648.681	3583.4	G2
SA1044-A96147A	SA1044-A96147A-R27-C07	2.81819	731.677	2062.01	G1
SA1044-A96147A	SA1044-A96147A-R27-C08	2.78141	610.313	1697.53	G1
SA1044-A96147A	SA1044-A96147A-R27-C09	2.72801	853.554	2328.5	G1
SA1044-A96147A	SA1044-A96147A-R27-C10	2.78593	627.533	1748.26	G1
SA1044-A96147A	SA1044-A96147A-R27-C11	2.78514	570.312	1588.4	G1
SA1044-A96147A	SA1044-A96147A-R27-C12	2.78527	726.23	2022.75	G1
SA1044-A96147A	SA1044-A96147A-R27-C13	2.77388	1519.63	4215.28	G1
SA1044-A96147A	SA1044-A96147A-R27-C14	2.79017	763.623	2130.64	G1
SA1044-A96147A	SA1044-A96147A-R27-C16	2.77815	583.838	1621.99	G1
SA1044-A96147A	SA1044-A96147A-R27-C18	2.76754	961.274	2660.36	G1
SA1044-A96147A	SA1044-A96147A-R27-C20	2.72901	932.904	2545.9	G1
SA1044-A96147A	SA1044-A96147A-R27-C21	2.77152	976.2	2705.55	G1
SA1044-A96147A	SA1044-A96147A-R27-C39	5.46174	470.196	2568.09	G2
SA1044-A96147A	SA1044-A96147A-R27-C44	5.54623	614.566	3408.52	G2
SA1044-A96147A	SA1044-A96147A-R27-C46	5.54987	614.65	3411.23	G2
SA1044-A96147A	SA1044-A96147A-R27-C47	5.56261	972.048	5407.13	G2
SA1044-A96147A	SA1044-A96147A-R27-C49	5.5846	786.066	4389.87	G2
SA1044-A96147A	SA1044-A96147A-R27-C50	5.53652	573.108	3173.02	G2
SA1044-A96147A	SA1044-A96147A-R27-C52	5.64924	652.556	3686.45	G2
SA1044-A96147A	SA1044-A96147A-R28-C07	2.6582	545.598	1450.31	G1
SA1044-A96147A	SA1044-A96147A-R28-C08	2.79845	700.648	1960.73	G1
SA1044-A96147A	SA1044-A96147A-R28-C09	2.77279	697.943	1935.25	G1
SA1044-A96147A	SA1044-A96147A-R28-C10	2.79659	793.632	2219.47	G1
SA1044-A96147A	SA1044-A96147A-R28-C11	2.79694	937.814	2623.01	G1
SA1044-A96147A	SA1044-A96147A-R28-C14	2.77512	842.237	2337.31	G1
SA1044-A96147A	SA1044-A96147A-R28-C17	2.77592	196.906	546.596	G1
SA1044-A96147A	SA1044-A96147A-R28-C18	2.81249	1081.95	3042.98	G1
SA1044-A96147A	SA1044-A96147A-R28-C19	2.7628	620.766	1715.05	G1
SA1044-A96147A	SA1044-A96147A-R28-C20	2.79108	843.692	2354.81	G1
SA1044-A96147A	SA1044-A96147A-R28-C21	2.71267	783.298	2124.83	G1
SA1044-A96147A	SA1044-A96147A-R28-C42	5.55097	596.602	3311.72	G2
SA1044-A96147A	SA1044-A96147A-R28-C47	5.50736	1202.63	6623.33	G2
SA1044-A96147A	SA1044-A96147A-R29-C07	2.77829	557.609	1549.2	G1
SA1044-A96147A	SA1044-A96147A-R29-C08	2.77599	903.365	2507.73	G1
SA1044-A96147A	SA1044-A96147A-R29-C09	2.78029	700.905	1948.72	G1
SA1044-A96147A	SA1044-A96147A-R29-C10	2.79276	975.262	2723.67	G1
SA1044-A96147A	SA1044-A96147A-R29-C12	2.75582	1447.25	3988.36	G1
SA1044-A96147A	SA1044-A96147A-R29-C13	2.78992	967.101	2698.13	G1
SA1044-A96147A	SA1044-A96147A-R29-C14	2.78951	904.837	2524.05	G1
SA1044-A96147A	SA1044-A96147A-R29-C15	2.77707	680.108	1888.71	G1
SA1044-A96147A	SA1044-A96147A-R29-C16	2.78328	486.11	1352.98	G1
SA1044-A96147A	SA1044-A96147A-R29-C17	2.77734	639.129	1775.08	G1
SA1044-A96147A	SA1044-A96147A-R29-C18	2.77935	766.271	2129.73	G1
SA1044-A96147A	SA1044-A96147A-R29-C20	2.79942	854.167	2391.18	G1
SA1044-A96147A	SA1044-A96147A-R29-C21	2.77219	446.332	1237.32	G1
SA1044-A96147A	SA1044-A96147A-R29-C39	5.49306	721.465	3963.05	G2
SA1044-A96147A	SA1044-A96147A-R29-C42	5.5391	550.639	3050.05	G2
SA1044-A96147A	SA1044-A96147A-R29-C44	5.49149	702.012	3855.09	G2
SA1044-A96147A	SA1044-A96147A-R29-C46	5.65706	748.105	4232.07	G2
SA1044-A96147A	SA1044-A96147A-R29-C47	5.43924	732.902	3986.43	G2
SA1044-A96147A	SA1044-A96147A-R29-C48	5.57146	880.728	4906.94	G2
SA1044-A96147A	SA1044-A96147A-R29-C49	5.5701	572.986	3191.59	G2
SA1044-A96147A	SA1044-A96147A-R29-C51	5.57927	537.264	2997.54	G2
SA1044-A96147A	SA1044-A96147A-R30-C08	2.77621	724.011	2010.01	G1
SA1044-A96147A	SA1044-A96147A-R30-C09	2.77542	656.883	1823.12	G1
SA1044-A96147A	SA1044-A96147A-R30-C10	2.77653	448.42	1245.05	G1
SA1044-A96147A	SA1044-A96147A-R30-C12	2.79184	1099.87	3070.66	G1
SA1044-A96147A	SA1044-A96147A-R30-C13	2.76597	629.65	1741.59	G1
SA1044-A96147A	SA1044-A96147A-R30-C14	2.69964	853.323	2303.67	G1
SA1044-A96147A	SA1044-A96147A-R30-C15	2.81143	626.629	1761.72	G1
SA1044-A96147A	SA1044-A96147A-R30-C16	2.7938	862.868	2410.68	G1
SA1044-A96147A	SA1044-A96147A-R30-C19	2.78667	592.505	1651.12	G1
SA1044-A96147A	SA1044-A96147A-R30-C20	2.78577	781.738	2177.74	G1
SA1044-A96147A	SA1044-A96147A-R30-C21	2.78461	595.876	1659.28	G1
SA1044-A96147A	SA1044-A96147A-R30-C49	5.58344	796.101	4444.98	G2
SA1044-A96147A	SA1044-A96147A-R31-C09	2.7802	868.837	2415.54	G1
SA1044-A96147A	SA1044-A96147A-R31-C11	2.77967	1069.78	2973.64	G1
SA1044-A96147A	SA1044-A96147A-R31-C13	2.76939	852.58	2361.13	G1
SA1044-A96147A	SA1044-A96147A-R31-C14	2.81987	715.856	2018.62	G1
SA1044-A96147A	SA1044-A96147A-R31-C16	2.7747	761.228	2112.18	G1
SA1044-A96147A	SA1044-A96147A-R31-C17	2.8006	766.749	2147.36	G1
SA1044-A96147A	SA1044-A96147A-R31-C18	2.8458	905.809	2577.75	G1
SA1044-A96147A	SA1044-A96147A-R31-C19	2.84357	820.647	2333.57	G1
SA1044-A96147A	SA1044-A96147A-R31-C20	2.78953	537.997	1500.76	G1
SA1044-A96147A	SA1044-A96147A-R31-C21	2.70223	894.365	2416.78	G1
SA1044-A96147A	SA1044-A96147A-R31-C39	5.53273	698.039	3862.06	G2
SA1044-A96147A	SA1044-A96147A-R31-C43	5.56367	822.418	4575.66	G2
SA1044-A96147A	SA1044-A96147A-R31-C44	5.60232	573.803	3214.63	G2
SA1044-A96147A	SA1044-A96147A-R31-C46	5.48471	923.78	5066.67	G2
SA1044-A96147A	SA1044-A96147A-R31-C48	5.57462	666.085	3713.17	G2
SA1044-A96147A	SA1044-A96147A-R31-C49	5.55866	805.611	4478.12	G2
SA1044-A96147A	SA1044-A96147A-R31-C52	5.56066	692.329	3849.81	G2
SA1044-A96147A	SA1044-A96147A-R32-C07	2.78117	544.995	1515.73	G1
SA1044-A96147A	SA1044-A96147A-R32-C08	2.69313	590.315	1589.79	G1
SA1044-A96147A	SA1044-A96147A-R32-C09	2.76089	525.214	1450.06	G1
SA1044-A96147A	SA1044-A96147A-R32-C10	2.80047	943.725	2642.88	G1
SA1044-A96147A	SA1044-A96147A-R32-C11	2.79669	920.37	2573.99	G1
SA1044-A96147A	SA1044-A96147A-R32-C12	2.77985	506.523	1408.06	G1
SA1044-A96147A	SA1044-A96147A-R32-C13	2.80393	886.616	2486.01	G1
SA1044-A96147A	SA1044-A96147A-R32-C14	2.79289	401.25	1120.65	G1
SA1044-A96147A	SA1044-A96147A-R32-C15	2.79502	685.539	1916.09	G1
SA1044-A96147A	SA1044-A96147A-R32-C16	2.70596	715.127	1935.1	G1
SA1044-A96147A	SA1044-A96147A-R32-C17	2.77036	688.288	1906.81	G1
SA1044-A96147A	SA1044-A96147A-R32-C18	2.78167	462.231	1285.78	G1
SA1044-A96147A	SA1044-A96147A-R32-C19	2.78286	566.989	1577.85	G1
SA1044-A96147A	SA1044-A96147A-R32-C20	2.7776	530.45	1473.38	G1
SA1044-A96147A	SA1044-A96147A-R32-C21	2.79086	722.96	2017.68	G1
SA1044-A96147A	SA1044-A96147A-R32-C39	5.54461	807.034	4474.69	G2
SA1044-A96147A	SA1044-A96147A-R32-C40	5.5269	557.342	3080.37	G2
SA1044-A96147A	SA1044-A96147A-R32-C46	5.5895	545.12	3046.94	G2
SA1044-A96147A	SA1044-A96147A-R33-C07	2.70957	722.24	1956.96	G1
SA1044-A96147A	SA1044-A96147A-R33-C08	2.78367	877.42	2442.45	G1
SA1044-A96147A	SA1044-A96147A-R33-C09	2.76673	575.766	1592.99	G1
SA1044-A96147A	SA1044-A96147A-R33-C10	2.79019	630.025	1757.89	G1
SA1044-A96147A	SA1044-A96147A-R33-C11	2.78886	1248.41	3481.66	G1
SA1044-A96147A	SA1044-A96147A-R33-C12	2.78088	712.307	1980.84	G1
SA1044-A96147A	SA1044-A96147A-R33-C13	2.78486	797.836	2221.86	G1
SA1044-A96147A	SA1044-A96147A-R33-C14	2.76414	895.379	2474.95	G1
SA1044-A96147A	SA1044-A96147A-R33-C16	2.71407	942.981	2559.32	G1
SA1044-A96147A	SA1044-A96147A-R33-C17	2.77234	722.033	2001.72	G1
SA1044-A96147A	SA1044-A96147A-R33-C19	2.82192	845.713	2386.53	G1
SA1044-A96147A	SA1044-A96147A-R33-C20	2.78103	649.869	1807.31	G1
SA1044-A96147A	SA1044-A96147A-R33-C21	2.77008	652.334	1807.02	G1
SA1044-A96147A	SA1044-A96147A-R33-C39	5.32618	491.269	2616.59	G2
SA1044-A96147A	SA1044-A96147A-R33-C42	5.57211	620.352	3456.67	G2
SA1044-A96147A	SA1044-A96147A-R34-C07	2.75192	702.028	1931.93	G1
SA1044-A96147A	SA1044-A96147A-R34-C08	2.7457	756.21	2076.32	G1
SA1044-A96147A	SA1044-A96147A-R34-C10	2.77281	920.179	2551.49	G1
SA1044-A96147A	SA1044-A96147A-R34-C13	2.76907	856.59	2371.96	G1
SA1044-A96147A	SA1044-A96147A-R34-C14	2.76073	639.212	1764.69	G1
SA1044-A96147A	SA1044-A96147A-R34-C15	2.72309	709.327	1931.56	G1
SA1044-A96147A	SA1044-A96147A-R34-C16	2.78231	1094.26	3044.58	G1
SA1044-A96147A	SA1044-A96147A-R34-C18	2.84531	672.355	1913.06	G1
SA1044-A96147A	SA1044-A96147A-R34-C19	2.77956	811.759	2256.33	G1
SA1044-A96147A	SA1044-A96147A-R34-C20	2.72438	765.89	2086.58	G1
SA1044-A96147A	SA1044-A96147A-R34-C39	5.57947	449.098	2505.73	G2
SA1044-A96147A	SA1044-A96147A-R34-C50	5.58157	788.969	4403.69	G2
SA1044-A96147A	SA1044-A96147A-R35-C07	2.7728	413.437	1146.38	G1
SA1044-A96147A	SA1044-A96147A-R35-C08	2.72604	575.366	1568.47	G1
SA1044-A96147A	SA1044-A96147A-R35-C09	2.77314	662.058	1835.98	G1
SA1044-A96147A	SA1044-A96147A-R35-C10	2.80495	639.384	1793.44	G1
SA1044-A96147A	SA1044-A96147A-R35-C11	2.79966	419.304	1173.91	G1
SA1044-A96147A	SA1044-A96147A-R35-C13	2.75834	752.051	2074.41	G1
SA1044-A96147A	SA1044-A96147A-R35-C14	2.77747	599.986	1666.44	G1
SA1044-A96147A	SA1044-A96147A-R35-C15	2.78155	884.819	2461.17	G1
SA1044-A96147A	SA1044-A96147A-R35-C16	2.79712	627.624	1755.54	G1
SA1044-A96147A	SA1044-A96147A-R35-C20	2.78907	625.709	1745.15	G1
SA1044-A96147A	SA1044-A96147A-R35-C21	2.77733	905.607	2515.17	G1
SA1044-A96147A	SA1044-A96147A-R35-C43	5.57949	711.918	3972.14	G2
SA1044-A96147A	SA1044-A96147A-R35-C47	5.50753	684.794	3771.53	G2
SA1044-A96147A	SA1044-A96147A-R35-C48	5.43912	701.86	3817.5	G2
SA1044-A96147A	SA1044-A96147A-R35-C49	5.40589	655.815	3545.26	G2
SA1044-A96147A	SA1044-A96147A-R36-C07	2.77827	904.353	2512.54	G1
SA1044-A96147A	SA1044-A96147A-R36-C08	2.77896	631.075	1753.73	G1
SA1044-A96147A	SA1044-A96147A-R36-C10	2.75758	467.042	1287.91	G1
SA1044-A96147A	SA1044-A96147A-R36-C12	2.78978	1044.16	2912.96	G1
SA1044-A96147A	SA1044-A96147A-R36-C13	2.78805	659.568	1838.91	G1
SA1044-A96147A	SA1044-A96147A-R36-C14	2.80729	912.502	2561.66	G1
SA1044-A96147A	SA1044-A96147A-R36-C17	2.7776	719.257	1997.81	G1
SA1044-A96147A	SA1044-A96147A-R36-C18	2.77558	736.071	2043.03	G1
SA1044-A96147A	SA1044-A96147A-R36-C20	2.81696	691.102	1946.81	G1
SA1044-A96147A	SA1044-A96147A-R36-C21	2.77013	757.603	2098.65	G1
SA1044-A96147A	SA1044-A96147A-R36-C40	5.55725	571.773	3177.49	G2
SA1044-A96147A	SA1044-A96147A-R36-C46	5.68946	599.029	3408.15	G2
SA1044-A96147A	SA1044-A96147A-R36-C47	5.56765	687.242	3826.32	G2
SA1044-A96147A	SA1044-A96147A-R37-C07	2.73883	421.276	1153.8	G1
SA1044-A96147A	SA1044-A96147A-R37-C08	2.70687	648.61	1755.71	G1
SA1044-A96147A	SA1044-A96147A-R37-C10	2.70761	763.403	2067	G1
SA1044-A96147A	SA1044-A96147A-R37-C11	2.77332	746.007	2068.91	G1
SA1044-A96147A	SA1044-A96147A-R37-C12	2.79915	776.886	2174.62	G1
SA1044-A96147A	SA1044-A96147A-R37-C14	2.77934	872.371	2424.62	G1
SA1044-A96147A	SA1044-A96147A-R37-C15	2.76922	692.163	1916.76	G1
SA1044-A96147A	SA1044-A96147A-R37-C17	2.66911	1277.88	3410.81	G1
SA1044-A96147A	SA1044-A96147A-R37-C20	2.75984	873.089	2409.58	G1
SA1044-A96147A	SA1044-A96147A-R37-C43	5.66491	696.142	3943.58	G2
SA1044-A96147A	SA1044-A96147A-R37-C48	5.59201	809.396	4526.15	G2
SA1044-A96147A	SA1044-A96147A-R38-C07	2.78278	652.733	1816.41	G1
SA1044-A96147A	SA1044-A96147A-R38-C08	2.78022	635.812	1767.7	G1
SA1044-A96147A	SA1044-A96147A-R38-C09	2.71907	946.745	2574.26	G1
SA1044-A96147A	SA1044-A96147A-R38-C12	2.82643	746.239	2109.19	G1
SA1044-A96147A	SA1044-A96147A-R38-C13	2.77986	1010.46	2808.95	G1
SA1044-A96147A	SA1044-A96147A-R38-C14	2.7782	362.845	1008.05	G1
SA1044-A96147A	SA1044-A96147A-R38-C15	2.81993	781.226	2203	G1
SA1044-A96147A	SA1044-A96147A-R38-C16	2.81731	686.449	1933.94	G1
SA1044-A96147A	SA1044-A96147A-R38-C17	2.77616	622.367	1727.79	G1
SA1044-A96147A	SA1044-A96147A-R38-C18	2.7662	410.255	1134.85	G1
SA1044-A96147A	SA1044-A96147A-R38-C20	2.80256	1086.02	3043.64	G1
SA1044-A96147A	SA1044-A96147A-R38-C21	2.78182	664.736	1849.17	G1
SA1044-A96147A	SA1044-A96147A-R38-C42	5.52994	687.074	3799.48	G2
SA1044-A96147A	SA1044-A96147A-R38-C43	5.59283	596.693	3337.2	G2
SA1044-A96147A	SA1044-A96147A-R38-C46	5.67567	938.453	5326.35	G2
SA1044-A96147A	SA1044-A96147A-R38-C47	5.56856	544.382	3031.42	G2
SA1044-A96147A	SA1044-A96147A-R38-C48	5.46289	811.447	4432.84	G2
SA1044-A96147A	SA1044-A96147A-R38-C50	5.58266	816.096	4555.99	G2
SA1044-A96147A	SA1044-A96147A-R38-C51	5.56917	558.234	3108.9	G2
SA1044-A96147A	SA1044-A96147A-R39-C07	2.78701	956.577	2665.99	G1
SA1044-A96147A	SA1044-A96147A-R39-C08	2.78038	788.22	2191.55	G1
SA1044-A96147A	SA1044-A96147A-R39-C09	2.77682	1105.43	3069.59	G1
SA1044-A96147A	SA1044-A96147A-R39-C10	2.80949	959.489	2695.67	G1
SA1044-A96147A	SA1044-A96147A-R39-C11	2.77901	406.793	1130.48	G1
SA1044-A96147A	SA1044-A96147A-R39-C12	2.79413	987.4	2758.92	G1
SA1044-A96147A	SA1044-A96147A-R39-C13	2.72263	389.792	1061.26	G1
SA1044-A96147A	SA1044-A96147A-R39-C14	2.73526	1220.85	3339.33	G1
SA1044-A96147A	SA1044-A96147A-R39-C15	2.76844	549.282	1520.65	G1
SA1044-A96147A	SA1044-A96147A-R39-C16	2.72673	703.329	1917.79	G1
SA1044-A96147A	SA1044-A96147A-R39-C17	2.82451	969.323	2737.86	G1
SA1044-A96147A	SA1044-A96147A-R39-C18	2.7727	614.013	1702.48	G1
SA1044-A96147A	SA1044-A96147A-R39-C19	2.7843	1030.86	2870.22	G1
SA1044-A96147A	SA1044-A96147A-R39-C20	2.78638	634.362	1767.57	G1
SA1044-A96147A	SA1044-A96147A-R39-C21	2.90497	1008.68	2930.18	G1
SA1044-A96147A	SA1044-A96147A-R39-C41	5.52592	631.831	3491.45	G2
SA1044-A96147A	SA1044-A96147A-R39-C42	5.60118	1251.75	7011.3	G2
SA1044-A96147A	SA1044-A96147A-R39-C45	5.73824	381.316	2188.08	G2
SA1044-A96147A	SA1044-A96147A-R40-C07	2.74871	907.591	2494.7	G1
SA1044-A96147A	SA1044-A96147A-R40-C08	2.77911	380.425	1057.24	G1
SA1044-A96147A	SA1044-A96147A-R40-C09	2.77896	928.512	2580.3	G1
SA1044-A96147A	SA1044-A96147A-R40-C10	2.79488	737.941	2062.46	G1
SA1044-A96147A	SA1044-A96147A-R40-C11	2.80357	819.345	2297.1	G1
SA1044-A96147A	SA1044-A96147A-R40-C12	2.77144	961.7	2665.3	G1
SA1044-A96147A	SA1044-A96147A-R40-C13	2.79862	932.632	2610.08	G1
SA1044-A96147A	SA1044-A96147A-R40-C14	2.7699	508.603	1408.78	G1
SA1044-A96147A	SA1044-A96147A-R40-C15	2.79478	800.924	2238.4	G1
SA1044-A96147A	SA1044-A96147A-R40-C17	2.7561	756.131	2083.97	G1
SA1044-A96147A	SA1044-A96147A-R40-C19	2.78079	553.525	1539.23	G1
SA1044-A96147A	SA1044-A96147A-R40-C20	2.762	913.774	2523.84	G1
SA1044-A96147A	SA1044-A96147A-R40-C21	2.79823	761.417	2130.62	G1
SA1044-A96147A	SA1044-A96147A-R40-C53	5.74557	955.896	5492.17	G2
SA1044-A96147A	SA1044-A96147A-R41-C07	2.80669	707.083	1984.56	G1
SA1044-A96147A	SA1044-A96147A-R41-C08	2.80522	843.897	2367.31	G1
SA1044-A96147A	SA1044-A96147A-R41-C09	2.78098	1091.78	3036.22	G1
SA1044-A96147A	SA1044-A96147A-R41-C13	2.82703	1116.63	3156.75	G1
SA1044-A96147A	SA1044-A96147A-R41-C14	2.79616	826.254	2310.34	G1
SA1044-A96147A	SA1044-A96147A-R41-C15	2.6502	1118.51	2964.27	G1
SA1044-A96147A	SA1044-A96147A-R41-C16	2.7003	741.106	2001.21	G1
SA1044-A96147A	SA1044-A96147A-R41-C17	2.76752	1025.49	2838.07	G1
SA1044-A96147A	SA1044-A96147A-R41-C19	2.79486	895.472	2502.72	G1
SA1044-A96147A	SA1044-A96147A-R41-C20	2.71442	685.002	1859.39	G1
SA1044-A96147A	SA1044-A96147A-R41-C21	2.78863	1031.04	2875.18	G1
SA1044-A96147A	SA1044-A96147A-R41-C41	5.47072	503.626	2755.2	G2
SA1044-A96147A	SA1044-A96147A-R41-C44	5.4499	401.809	2189.82	G2
SA1044-A96147A	SA1044-A96147A-R41-C50	5.62535	518.085	2914.41	G2
SA1044-A96147A	SA1044-A96147A-R41-C52	5.6007	706.444	3956.58	G2
SA1044-A96147A	SA1044-A96147A-R42-C08	2.78432	815.314	2270.1	G1
SA1044-A96147A	SA1044-A96147A-R42-C09	2.75976	1264.06	3488.51	G1
SA1044-A96147A	SA1044-A96147A-R42-C10	2.80754	956.708	2685.99	G1
SA1044-A96147A	SA1044-A96147A-R42-C11	2.78928	435.66	1215.18	G1
SA1044-A96147A	SA1044-A96147A-R42-C12	2.78739	1201.57	3349.25	G1
SA1044-A96147A	SA1044-A96147A-R42-C14	2.83172	597.461	1691.84	G1
SA1044-A96147A	SA1044-A96147A-R42-C15	2.67341	543.021	1451.72	G1
SA1044-A96147A	SA1044-A96147A-R42-C16	2.71482	574.949	1560.88	G1
SA1044-A96147A	SA1044-A96147A-R42-C17	2.77102	874.226	2422.5	G1
SA1044-A96147A	SA1044-A96147A-R42-C18	2.82525	832.717	2352.63	G1
SA1044-A96147A	SA1044-A96147A-R42-C19	2.7526	1617.9	4453.43	G1
SA1044-A96147A	SA1044-A96147A-R42-C20	2.80106	740.164	2073.24	G1
SA1044-A96147A	SA1044-A96147A-R42-C21	2.75113	798.301	2196.23	G1
SA1044-A96147A	SA1044-A96147A-R42-C41	5.53183	667.328	3691.54	G2
SA1044-A96147A	SA1044-A96147A-R42-C43	5.59561	695.221	3890.18	G2
SA1044-A96147A	SA1044-A96147A-R42-C46	5.5692	830.959	4627.78	G2
SA1044-A96147A	SA1044-A96147A-R42-C49	5.53605	731.81	4051.34	G2
SA1044-A96147A	SA1044-A96147A-R42-C51	5.46022	1120.71	6119.31	G2
SA1044-A96147A	SA1044-A96147A-R42-C52	5.44631	660.969	3599.84	G2
SA1044-A96147A	SA1044-A96147A-R43-C39	5.67553	766.555	4350.61	G2
SA1044-A96147A	SA1044-A96147A-R43-C41	5.88646	546.561	3217.31	G2
SA1044-A96147A	SA1044-A96147A-R43-C49	5.56313	683.179	3800.61	G2
SA1044-A96147A	SA1044-A96147A-R44-C49	5.54532	924.659	5127.53	G2
SA1044-A96147A	SA1044-A96147A-R44-C50	5.56186	987.926	5494.71	G2
SA1044-A96147A	SA1044-A96147A-R45-C42	5.60261	891.964	4997.33	G2
SA1044-A96147A	SA1044-A96147A-R45-C44	5.62079	791.112	4446.68	G2
SA1044-A96147A	SA1044-A96147A-R45-C46	5.5598	571.786	3179.01	G2
SA1044-A96147A	SA1044-A96147A-R45-C52	5.57197	809.356	4509.7	G2
SA1044-A96147A	SA1044-A96147A-R46-C48	5.58666	1066.29	5956.99	G2
SA1044-A96147A	SA1044-A96147A-R46-C51	5.54436	1078.49	5979.55	G2
SA1044-A96147A	SA1044-A96147A-R47-C45	6.08164	542.191	3297.41	G2
SA1044-A96147A	SA1044-A96147A-R48-C40	5.68586	899.914	5116.79	G2
SA1044-A96147A	SA1044-A96147A-R48-C41	5.60569	563.319	3157.79	G2
SA1044-A96147A	SA1044-A96147A-R49-C44	5.61509	440.055	2470.95	G2
SA1044-A96147A	SA1044-A96147A-R50-C44	5.86294	802.995	4707.91	G2
SA1044-A96147A	SA1044-A96147A-R50-C52	5.57525	426.206	2376.2	G2
SA1044-A96147A	SA1044-A96147A-R51-C42	5.62642	389.137	2189.45	G2
SA1044-A96147A	SA1044-A96147A-R51-C49	5.46946	952.985	5212.31	G2
SA1044-A96147A	SA1044-A96147A-R52-C51	5.37307	396.63	2131.12	G2
SA1044-A96147A	SA1044-A96147A-R53-C40	5.61901	826.541	4644.35	G2
SA1044-A96147A	SA1044-A96147A-R53-C47	5.61563	583.923	3279.09	G2
SA1044-A96147A	SA1044-A96147A-R53-C48	5.6081	603.862	3386.51	G2
SA1044-A96147A	SA1044-A96147A-R54-C46	5.64262	648.437	3658.88	G2
SA1044-A96147A	SA1044-A96147A-R54-C51	5.43272	1626.61	8836.91	G2
SA1044-A96147A	SA1044-A96147A-R55-C40	5.65701	473.5	2678.59	G2
SA1044-A96147A	SA1044-A96147A-R55-C42	5.69152	478.412	2722.89	G2
SA1044-A96147A	SA1044-A96147A-R56-C41	5.5619	830.492	4619.12	G2
SA1044-A96147A	SA1044-A96147A-R57-C40	5.55619	1521.32	8452.77	G2
SA1044-A96147A	SA1044-A96147A-R57-C43	5.59889	687.246	3847.82	G2
SA1044-A96147A	SA1044-A96147A-R57-C49	5.53308	785.874	4348.3	G2
SA1044-A96147A	SA1044-A96147A-R58-C42	5.60186	671.783	3763.24	G2
SA1044-A96147A	SA1044-A96147A-R58-C47	5.62245	634.713	3568.64	G2
SA1044-A96147A	SA1044-A96147A-R58-C48	5.72623	1280.86	7334.5	G2
SA1044-A96147A	SA1044-A96147A-R59-C41	5.5523	958.637	5322.64	G2
SA1044-A96147A	SA1044-A96147A-R59-C48	5.41304	832.483	4506.26	G2
SA1044-A96147A	SA1044-A96147A-R61-C46	5.48951	609.237	3344.41	G2
SA1044-A96147A	SA1044-A96147A-R61-C49	5.80258	802.285	4655.32	G2
SA1044-A96147A	SA1044-A96147A-R62-C49	5.51139	673.963	3714.47	G2
SA1044-A96147A	SA1044-A96147A-R63-C40	5.62022	614.617	3454.28	G2
SA1044-A96147A	SA1044-A96147A-R63-C49	5.68836	659.679	3752.49	G2
SA1044-A96147A	SA1044-A96147A-R64-C44	5.55328	851.137	4726.6	G2
SA1044-A96147A	SA1044-A96147A-R64-C46	5.63915	1119.28	6311.76	G2
SA1044-A96147A	SA1044-A96147A-R64-C48	5.56238	742.747	4131.44	G2
SA1044-A96147A	SA1044-A96147A-R66-C41	5.53194	936.008	5177.93	G2
SA1044-A96147A	SA1044-A96147A-R66-C43	5.55999	740.783	4118.74	G2
SA1044-A96147A	SA1044-A96147A-R66-C48	5.71415	612.935	3502.4	G2
SA1044-A96147A	SA1044-A96147A-R68-C42	5.56544	1087.97	6055.03	G2
SA1044-A96147A	SA1044-A96147A-R69-C43	5.5947	644.169	3603.94	G2
SA1044-A96147A	SA1044-A96147A-R69-C46	5.72964	682.377	3909.77	G2
SA1044-A96147A	SA1044-A96147A-R70-C48	5.62794	476.578	2682.16	G2
SA928-A73044A	SA928-A73044A-R07-C03	1.9606	282.424	553.72	G1
SA928-A73044A	SA928-A73044A-R07-C06	1.94903	621.361	1211.05	G1
SA928-A73044A	SA928-A73044A-R07-C07	1.93326	424.484	820.64	G1
SA928-A73044A	SA928-A73044A-R07-C08	1.9524	473.622	924.697	G1
SA928-A73044A	SA928-A73044A-R07-C09	1.89751	334.814	635.313	G1
SA928-A73044A	SA928-A73044A-R07-C10	1.96892	507.632	999.489	G1
SA928-A73044A	SA928-A73044A-R07-C11	1.86632	302.584	564.718	G1
SA928-A73044A	SA928-A73044A-R07-C12	1.88243	426.182	802.259	G1
SA928-A73044A	SA928-A73044A-R07-C13	1.9781	419.194	829.208	G1
SA928-A73044A	SA928-A73044A-R07-C14	1.92677	285.234	549.58	G1
SA928-A73044A	SA928-A73044A-R07-C16	1.95224	388.798	759.027	G1
SA928-A73044A	SA928-A73044A-R07-C17	1.8744	146.072	273.796	G1
SA928-A73044A	SA928-A73044A-R07-C18	1.94238	501.188	973.499	G1
SA928-A73044A	SA928-A73044A-R07-C19	1.87782	715.14	1342.91	G1
SA928-A73044A	SA928-A73044A-R07-C24	3.81034	362.933	1382.9	G2
SA928-A73044A	SA928-A73044A-R07-C26	3.81634	544.155	2076.68	G2
SA928-A73044A	SA928-A73044A-R07-C30	3.8741	328.201	1271.49	G2
SA928-A73044A	SA928-A73044A-R07-C35	3.7587	474.514	1783.55	G2
SA928-A73044A	SA928-A73044A-R07-C37	1.96792	255.73	503.256	G1
SA928-A73044A	SA928-A73044A-R07-C40	2.69833	251.699	679.168	S
SA928-A73044A	SA928-A73044A-R07-C41	2.97806	437.938	1304.21	S
SA928-A73044A	SA928-A73044A-R07-C42	2.85148	476.224	1357.95	S
SA928-A73044A	SA928-A73044A-R07-C44	3.34175	390.124	1303.7	S
SA928-A73044A	SA928-A73044A-R07-C45	3.78164	742.227	2806.83	S
SA928-A73044A	SA928-A73044A-R07-C48	2.94395	505.333	1487.68	S
SA928-A73044A	SA928-A73044A-R07-C49	3.13107	527.768	1652.48	S
SA928-A73044A	SA928-A73044A-R07-C50	3.18006	415.278	1320.61	S
SA928-A73044A	SA928-A73044A-R07-C51	3.0919	370.146	1144.45	S
SA928-A73044A	SA928-A73044A-R07-C52	3.27663	270.694	886.964	S
SA928-A73044A	SA928-A73044A-R08-C03	1.96388	259.083	508.81	G1
SA928-A73044A	SA928-A73044A-R08-C06	1.9968	358.373	715.6	G1
SA928-A73044A	SA928-A73044A-R08-C07	1.94472	266.779	518.81	G1
SA928-A73044A	SA928-A73044A-R08-C09	1.93696	322.385	624.447	G1
SA928-A73044A	SA928-A73044A-R08-C10	1.89479	562.898	1066.57	G1
SA928-A73044A	SA928-A73044A-R08-C11	1.90899	247.568	472.604	G1
SA928-A73044A	SA928-A73044A-R08-C12	1.9402	269.987	523.83	G1
SA928-A73044A	SA928-A73044A-R08-C13	1.96091	157.891	309.61	G1
SA928-A73044A	SA928-A73044A-R08-C14	1.94376	195.927	380.836	G1
SA928-A73044A	SA928-A73044A-R08-C16	1.92152	319.864	614.626	G1
SA928-A73044A	SA928-A73044A-R08-C17	1.94161	396.649	770.135	G1
SA928-A73044A	SA928-A73044A-R08-C18	1.91813	360.94	692.328	G1
SA928-A73044A	SA928-A73044A-R08-C19	1.91148	354.483	677.587	G1
SA928-A73044A	SA928-A73044A-R08-C21	3.89301	238.68	929.184	G2
SA928-A73044A	SA928-A73044A-R08-C37	1.95567	368.838	721.324	G1
SA928-A73044A	SA928-A73044A-R08-C40	2.95333	480.089	1417.86	S
SA928-A73044A	SA928-A73044A-R08-C41	3.01827	345.519	1042.87	S
SA928-A73044A	SA928-A73044A-R08-C43	3.17695	348.937	1108.55	S
SA928-A73044A	SA928-A73044A-R08-C44	2.89186	366.264	1059.18	S
SA928-A73044A	SA928-A73044A-R08-C48	3.16005	547.05	1728.7	S
SA928-A73044A	SA928-A73044A-R08-C49	3.73126	303.146	1131.12	S
SA928-A73044A	SA928-A73044A-R08-C50	2.94118	294.097	864.992	S
SA928-A73044A	SA928-A73044A-R08-C51	2.92786	374.974	1097.87	S
SA928-A73044A	SA928-A73044A-R08-C52	3.2812	396.768	1301.88	S
SA928-A73044A	SA928-A73044A-R09-C03	1.95998	299.087	586.205	G1
SA928-A73044A	SA928-A73044A-R09-C05	1.93966	370.656	718.946	G1
SA928-A73044A	SA928-A73044A-R09-C06	1.94204	228.178	443.131	G1
SA928-A73044A	SA928-A73044A-R09-C07	1.90143	408.036	775.852	G1
SA928-A73044A	SA928-A73044A-R09-C08	1.89971	38.34	72.835	G1
SA928-A73044A	SA928-A73044A-R09-C09	3.88822	409.442	1592	G1
SA928-A73044A	SA928-A73044A-R09-C10	1.97576	287.677	568.381	G1
SA928-A73044A	SA928-A73044A-R09-C11	1.92067	461.465	886.323	G1
SA928-A73044A	SA928-A73044A-R09-C12	2.00927	328.692	660.431	G1
SA928-A73044A	SA928-A73044A-R09-C13	1.96092	261.308	512.403	G1
SA928-A73044A	SA928-A73044A-R09-C14	1.92759	396.605	764.491	G1
SA928-A73044A	SA928-A73044A-R09-C16	1.89821	427.429	811.348	G1
SA928-A73044A	SA928-A73044A-R09-C17	1.90622	768.615	1465.15	G1
SA928-A73044A	SA928-A73044A-R09-C19	1.98587	621.945	1235.1	G1
SA928-A73044A	SA928-A73044A-R09-C27	4.02564	372.855	1500.98	G2
SA928-A73044A	SA928-A73044A-R09-C37	1.96563	293.053	576.035	G1
SA928-A73044A	SA928-A73044A-R09-C40	3.22501	291.439	939.893	S
SA928-A73044A	SA928-A73044A-R09-C41	3.30844	293.164	969.916	S
SA928-A73044A	SA928-A73044A-R09-C42	3.28235	329.733	1082.3	S
SA928-A73044A	SA928-A73044A-R09-C43	3.10451	479.107	1487.39	S
SA928-A73044A	SA928-A73044A-R09-C44	2.8548	419.068	1196.36	S
SA928-A73044A	SA928-A73044A-R09-C45	2.92318	482.394	1410.12	S
SA928-A73044A	SA928-A73044A-R09-C48	3.20702	294.106	943.206	S
SA928-A73044A	SA928-A73044A-R09-C49	3.26395	563.16	1838.12	S
SA928-A73044A	SA928-A73044A-R09-C50	2.97656	502.194	1494.81	S
SA928-A73044A	SA928-A73044A-R09-C51	3.36308	405.411	1363.43	S
SA928-A73044A	SA928-A73044A-R09-C52	3.01047	466.256	1403.65	S
SA928-A73044A	SA928-A73044A-R10-C03	1.9492	270.1	526.477	G1
SA928-A73044A	SA928-A73044A-R10-C05	1.97724	622.172	1230.18	G1
SA928-A73044A	SA928-A73044A-R10-C06	1.89479	237.718	450.426	G1
SA928-A73044A	SA928-A73044A-R10-C07	1.91628	547.874	1049.88	G1
SA928-A73044A	SA928-A73044A-R10-C08	1.93459	403.85	781.282	G1
SA928-A73044A	SA928-A73044A-R10-C09	1.92282	433.872	834.257	G1
SA928-A73044A	SA928-A73044A-R10-C10	1.99011	349.253	695.052	G1
SA928-A73044A	SA928-A73044A-R10-C11	1.93706	281.47	545.224	G1
SA928-A73044A	SA928-A73044A-R10-C12	1.9742	760.367	1501.11	G1
SA928-A73044A	SA928-A73044A-R10-C13	1.87973	398.494	749.06	G1
SA928-A73044A	SA928-A73044A-R10-C14	1.95003	476.34	928.875	G1
SA928-A73044A	SA928-A73044A-R10-C16	1.96122	439.231	861.43	G1
SA928-A73044A	SA928-A73044A-R10-C18	1.92835	462.672	892.193	G1
SA928-A73044A	SA928-A73044A-R10-C37	1.98136	269.175	533.333	G1
SA928-A73044A	SA928-A73044A-R10-C40	2.86099	331.375	948.06	S
SA928-A73044A	SA928-A73044A-R10-C41	3.31091	370.048	1225.2	S
SA928-A73044A	SA928-A73044A-R10-C42	3.94478	321.03	1266.39	S
SA928-A73044A	SA928-A73044A-R10-C43	3.1536	443.816	1399.62	S
SA928-A73044A	SA928-A73044A-R10-C44	3.23089	513.38	1658.67	S
SA928-A73044A	SA928-A73044A-R10-C45	3.57512	447.848	1601.11	S
SA928-A73044A	SA928-A73044A-R10-C48	3.53032	319.445	1127.75	S
SA928-A73044A	SA928-A73044A-R10-C49	3.40086	267.366	909.274	S
SA928-A73044A	SA928-A73044A-R10-C50	3.73296	336.983	1257.94	S
SA928-A73044A	SA928-A73044A-R10-C51	3.10392	427.406	1326.63	S
SA928-A73044A	SA928-A73044A-R10-C52	3.5165	321.808	1131.64	S
SA928-A73044A	SA928-A73044A-R11-C03	1.96225	273.82	537.304	G1
SA928-A73044A	SA928-A73044A-R11-C05	1.97008	357.704	704.706	G1
SA928-A73044A	SA928-A73044A-R11-C06	2.00581	420.465	843.373	G1
SA928-A73044A	SA928-A73044A-R11-C08	1.88609	339.896	641.074	G1
SA928-A73044A	SA928-A73044A-R11-C11	1.99628	503.12	1004.37	G1
SA928-A73044A	SA928-A73044A-R11-C12	2.00779	329.054	660.672	G1
SA928-A73044A	SA928-A73044A-R11-C13	1.95791	605.078	1184.69	G1
SA928-A73044A	SA928-A73044A-R11-C14	2.02214	262.188	530.182	G1
SA928-A73044A	SA928-A73044A-R11-C16	1.97236	396.82	782.673	G1
SA928-A73044A	SA928-A73044A-R11-C17	1.94951	243.033	473.793	G1
SA928-A73044A	SA928-A73044A-R11-C18	1.96507	396.476	779.104	G1
SA928-A73044A	SA928-A73044A-R11-C19	1.96142	268.453	526.548	G1
SA928-A73044A	SA928-A73044A-R11-C35	4.03532	592.829	2392.25	G2
SA928-A73044A	SA928-A73044A-R11-C37	1.96743	325.467	640.334	G1
SA928-A73044A	SA928-A73044A-R11-C40	3.57941	269.805	965.741	S
SA928-A73044A	SA928-A73044A-R11-C41	2.95888	334.548	989.888	S
SA928-A73044A	SA928-A73044A-R11-C43	3.0721	420.2	1290.9	S
SA928-A73044A	SA928-A73044A-R11-C44	2.91749	310.41	905.621	S
SA928-A73044A	SA928-A73044A-R11-C45	3.45301	384.408	1327.36	S
SA928-A73044A	SA928-A73044A-R11-C48	2.59288	392.822	1018.54	S
SA928-A73044A	SA928-A73044A-R11-C49	3.66441	407.16	1492	S
SA928-A73044A	SA928-A73044A-R11-C50	3.22655	285.455	921.036	S
SA928-A73044A	SA928-A73044A-R11-C51	3.7648	340.264	1281.03	S
SA928-A73044A	SA928-A73044A-R12-C03	1.97238	277.505	547.345	G1
SA928-A73044A	SA928-A73044A-R12-C06	1.9899	197.488	392.981	G1
SA928-A73044A	SA928-A73044A-R12-C07	1.95941	477.675	935.961	G1
SA928-A73044A	SA928-A73044A-R12-C08	1.97287	908.15	1791.66	G1
SA928-A73044A	SA928-A73044A-R12-C09	1.88141	344.991	649.071	G1
SA928-A73044A	SA928-A73044A-R12-C10	1.9517	792.715	1547.15	G1
SA928-A73044A	SA928-A73044A-R12-C12	1.92882	333.1	642.49	G1
SA928-A73044A	SA928-A73044A-R12-C13	1.94322	446.921	868.466	G1
SA928-A73044A	SA928-A73044A-R12-C16	1.89606	644.011	1221.08	G1
SA928-A73044A	SA928-A73044A-R12-C17	1.92836	359.693	693.618	G1
SA928-A73044A	SA928-A73044A-R12-C18	1.95722	348.501	682.095	G1
SA928-A73044A	SA928-A73044A-R12-C19	2.01158	272.543	548.244	G1
SA928-A73044A	SA928-A73044A-R12-C29	3.86815	257.907	997.623	G2
SA928-A73044A	SA928-A73044A-R12-C37	1.95187	245.987	480.135	G1
SA928-A73044A	SA928-A73044A-R12-C40	3.1127	362.259	1127.6	S
SA928-A73044A	SA928-A73044A-R12-C41	3.5448	320.764	1137.04	S
SA928-A73044A	SA928-A73044A-R12-C42	3.26814	370.915	1212.2	S
SA928-A73044A	SA928-A73044A-R12-C43	2.74803	409.787	1126.11	S
SA928-A73044A	SA928-A73044A-R12-C44	3.42029	316.719	1083.27	S
SA928-A73044A	SA928-A73044A-R12-C45	3.89457	398.377	1551.51	S
SA928-A73044A	SA928-A73044A-R12-C50	3.42008	333.513	1140.64	S
SA928-A73044A	SA928-A73044A-R12-C51	3.52307	480.207	1691.8	S
SA928-A73044A	SA928-A73044A-R12-C52	3.08764	467.948	1444.85	S
SA928-A73044A	SA928-A73044A-R13-C03	1.94069	294.06	570.679	G1
SA928-A73044A	SA928-A73044A-R13-C06	1.91847	285.49	547.703	G1
SA928-A73044A	SA928-A73044A-R13-C07	1.92207	287.865	553.297	G1
SA928-A73044A	SA928-A73044A-R13-C08	1.88409	281.723	530.793	G1
SA928-A73044A	SA928-A73044A-R13-C09	1.96332	910.709	1788.01	G1
SA928-A73044A	SA928-A73044A-R13-C10	1.96595	453.575	891.708	G1
SA928-A73044A	SA928-A73044A-R13-C11	1.94769	742.433	1446.03	G1
SA928-A73044A	SA928-A73044A-R13-C12	1.93286	257.796	498.285	G1
SA928-A73044A	SA928-A73044A-R13-C13	1.98083	250.921	497.031	G1
SA928-A73044A	SA928-A73044A-R13-C14	1.93497	337.889	653.805	G1
SA928-A73044A	SA928-A73044A-R13-C16	1.95725	238.909	467.604	G1
SA928-A73044A	SA928-A73044A-R13-C17	2.06778	546.681	1130.42	G1
SA928-A73044A	SA928-A73044A-R13-C18	1.96125	757.922	1486.47	G1
SA928-A73044A	SA928-A73044A-R13-C21	4.00342	355.405	1422.84	G2
SA928-A73044A	SA928-A73044A-R13-C27	4.0937	532.987	2181.89	G2
SA928-A73044A	SA928-A73044A-R13-C37	1.98012	265.961	526.635	G1
SA928-A73044A	SA928-A73044A-R13-C40	2.98836	382.452	1142.9	S
SA928-A73044A	SA928-A73044A-R13-C41	2.79914	623.797	1746.1	S
SA928-A73044A	SA928-A73044A-R13-C42	3.18799	549.902	1753.08	S
SA928-A73044A	SA928-A73044A-R13-C43	3.52972	409.842	1446.63	S
SA928-A73044A	SA928-A73044A-R13-C44	2.81924	519.316	1464.07	S
SA928-A73044A	SA928-A73044A-R13-C45	2.37053	463.225	1098.09	S
SA928-A73044A	SA928-A73044A-R13-C50	3.3788	286.511	968.061	S
SA928-A73044A	SA928-A73044A-R13-C51	3.65807	555.664	2032.66	S
SA928-A73044A	SA928-A73044A-R13-C52	3.42018	529.481	1810.92	S
SA928-A73044A	SA928-A73044A-R14-C03	1.92805	264.064	509.129	G1
SA928-A73044A	SA928-A73044A-R14-C05	1.91666	444.432	851.827	G1
SA928-A73044A	SA928-A73044A-R14-C07	1.9355	210.894	408.187	G1
SA928-A73044A	SA928-A73044A-R14-C08	1.91253	369.397	706.481	G1
SA928-A73044A	SA928-A73044A-R14-C09	1.91549	114.602	219.519	G1
SA928-A73044A	SA928-A73044A-R14-C10	1.9837	544.577	1080.28	G1
SA928-A73044A	SA928-A73044A-R14-C11	1.94686	438.095	852.912	G1
SA928-A73044A	SA928-A73044A-R14-C12	1.96601	462.557	909.393	G1
SA928-A73044A	SA928-A73044A-R14-C13	1.91827	606.985	1164.36	G1
SA928-A73044A	SA928-A73044A-R14-C14	1.93566	628.415	1216.4	G1
SA928-A73044A	SA928-A73044A-R14-C16	1.98404	501.143	994.289	G1
SA928-A73044A	SA928-A73044A-R14-C17	1.96452	286.22	562.283	G1
SA928-A73044A	SA928-A73044A-R14-C18	1.92047	303.854	583.542	G1
SA928-A73044A	SA928-A73044A-R14-C21	3.83657	400.814	1537.75	G2
SA928-A73044A	SA928-A73044A-R14-C22	3.95895	362.903	1436.71	G2
SA928-A73044A	SA928-A73044A-R14-C24	3.94416	197.211	777.831	G2
SA928-A73044A	SA928-A73044A-R14-C35	3.99884	329.136	1316.16	G2
SA928-A73044A	SA928-A73044A-R14-C37	1.95176	265.08	517.371	G1
SA928-A73044A	SA928-A73044A-R14-C40	3.12756	342.495	1071.17	S
SA928-A73044A	SA928-A73044A-R14-C41	3.22192	258.979	834.41	S
SA928-A73044A	SA928-A73044A-R14-C42	3.38794	335.245	1135.79	S
SA928-A73044A	SA928-A73044A-R14-C43	3.92591	268.51	1054.15	S
SA928-A73044A	SA928-A73044A-R14-C44	3.24169	388.3	1258.75	S
SA928-A73044A	SA928-A73044A-R14-C45	3.32363	403.534	1341.2	S
SA928-A73044A	SA928-A73044A-R14-C48	3.33996	220.394	736.107	S
SA928-A73044A	SA928-A73044A-R14-C49	3.69579	428.515	1583.7	S
SA928-A73044A	SA928-A73044A-R14-C50	3.34706	404.012	1352.25	S
SA928-A73044A	SA928-A73044A-R14-C51	2.97846	376.303	1120.8	S
SA928-A73044A	SA928-A73044A-R14-C52	3.24778	350.736	1139.11	S
SA928-A73044A	SA928-A73044A-R15-C03	1.94239	264.772	514.291	G1
SA928-A73044A	SA928-A73044A-R15-C07	1.96	319.97	627.143	G1
SA928-A73044A	SA928-A73044A-R15-C09	1.9225	294.788	566.729	G1
SA928-A73044A	SA928-A73044A-R15-C10	1.97766	384.129	759.676	G1
SA928-A73044A	SA928-A73044A-R15-C11	1.97065	509.819	1004.67	G1
SA928-A73044A	SA928-A73044A-R15-C12	1.97025	470.07	926.154	G1
SA928-A73044A	SA928-A73044A-R15-C13	1.94101	284.005	551.258	G1
SA928-A73044A	SA928-A73044A-R15-C14	1.94907	258.838	504.493	G1
SA928-A73044A	SA928-A73044A-R15-C15	1.93695	395.541	766.144	G1
[truncated: 1,283 more rows]
